# Supplementary material for: Dietary trends from 1950 to 2010: a Dutch cookbook analysis
Source: J Nutr Sci. 2019 Feb 19;8:e5. doi: 10.1017/jns.2019.3 (PMC6391581; doi:10.1017/jns.2019.3)
Supplement: Supplementary file 1 [file S204867901900003Xsup001.zip]

Archive with 3 entries (2 files):
- S204867901900003Xsup001/JNS 1900003 Supplementary material Example_recipe_entries.xlsm
- S204867901900003Xsup001/JNS 1900003 Supplementary material Recipes.xlsx
- S204867901900003Xsup001/
