# Supplementary material for: Dietary trends from 1950 to 2010: a Dutch cookbook analysis
Source: J Nutr Sci. 2019 Feb 19;8:e5. doi: 10.1017/jns.2019.3 (PMC6391581; doi:10.1017/jns.2019.3)
Supplement: Supplementary file 1 [file S204867901900003Xsup001.zip › S204867901900003Xsup001/JNS 1900003 Supplementary material Example_recipe_entries.xlsm]

## Sheet: Recepten
.
.
Recipe_nr	Recipe_nm	Recipe_src	Page_nr	Persons	Cuisine	Veg/non-veg	Ingredient_1	Quantity_1	Category_1	Ingredient_2	Quantity_2	Category_2	Ingredient_3	Quantity_3	Category_3	Ingredient_4	Quantity_4	Category_4	Ingredient_5	Quantity_5	Category_5	Ingredient_6	Quantity_6	Category_6	Ingredient_7	Quantity_7	Category_7	Ingredient_8	Quantity_8	Category_8	Ingredient_9	Quantity_9	Category_9	Ingredient_10	Quantity_10	Category_10	Ingredient_11	Quantity_11	Category_11	Ingredient_12	Quantity_12	Category_12	Ingredient_13	Quantity_13	Category_13	Ingredient_14	Quantity_14	Category_14	Ingredient_15
0	Empty entry	2010	1	4	Dutch	Vegetarian
1	Andijviestamppot	2010	243	4	Dutch	Vegetarian	Andijvie rauw	750	vegetable	Aardappelen z schil gekookt gem	1000	staple	Water gem	200	other	Melk halfvolle	250	other	Boter ongezouten	25	oil_and_fat
															https://www.rivm.nl/en/dutch-food-composition-database/access-nevo-data/nevo-online
															https://www.rivm.nl/en/dutch-food-composition-database/access-nevo-data/request-dataset
[truncated: 169 more columns]

## Sheet: Searchtable
												01001	01002	02001	02002	02003	02004	03001	03002	03004	03006	03008	03009	03010	03011	03012	03013	03014	03015	03016	03017	03018	03019	03020	03021	03022	03023	03024	03025	03026	03027	03028	03029	03030	03031	03033	03034	03035	03036
												Energie	Energie	Stikstof totaal	Eiwit totaal	Eiwit plantaardig	Eiwit dierlijk	Vet totaal	Som van de vetzuren	Vetzuren totaal verzadigd	Vetzuren enkelv onverz cis	Vetzuren meerv onverz	Linolzuur (C18:2(n-6)cis)	C2:0	C4:0	C6:0	C8:0	C10:0	C10:1 cis totaal	C11:0	C12:0	C12:1 cis totaal	C13:0	C14:0	C14:1 cis totaal	C14:1 trans totaal	C15:0	C16:0	C16:1 cis totaal	C16:1 trans totaal	C10:1 trans totaal	C17:0	C18:0	C18:1 cis totaal	C18:1 trans totaal	C18:3 n-3 cis (ALA)	C18:2 cis trans	C19:0	C20:0
												kcal	kJ	g	g	g	g	g	g	g	g	g	g	%	%	%	%	%	%	%	%	%	%	%	%	%	%	%	%	%	%	%	%	%	%	%	%	%	%
Productgroep_oms	Productgroepcode	Productcode	Controlegetal	Product_omschrijving	Fabrikantnaam	Code_nonactief	Hoeveelheid	Meeteenheid	Eetbaar_gedeelte	Vertrouwelijk_code	Commentaarregel	Kolom1	_01002	_02001	_02002	_02003	_02004	_03001	_03002	_03004	_03006	_03008	_03009	_03010	_03011	_03012	_03013	_03014	_03015	_03016	_03017	_03018	_03019	_03020	_03021	_03022	_03023	_03024	_03025	_03026	_03027	_03028	_03029	_03030	_03031	_03033	_03034	_03035	_03036
Aardappelen	1	2834	45	Aardappelbolletjes/-wafeltjes ed dv onbereid		N	100	g	1	N	Per 100g. gem van perfekt, aviko, albert heijn, super en mccain	170	712		2.5	2.0	0.5	6.7	6.3	2.1	1.9	1.5	1.3	0.0	0.2	0.1	0.2	0.3	0.0	0.0	1.5	0.0	0.0	1.6	0.1	0.0	0.1	21.1	0.3	0.1	0.0	0.2	7.1	27.9	2.7	2.5	0.1	0.0	0.3
Aardappelen	1	2745	51	Aardappelen Eigenheimer z schil gekookt		N	100	g	1	N	Per 100g	75	318		1.8	1.8	0.0	0.1	0.1	0.0	0.0	0.1	0.0															20.2	2.1				3.9	3.9	0.0	39.9
Aardappelen	1	1457	52	Aardappelen gebakken		N	100	g	1	N	Per 100g	119	500		1.8	1.8	0.0	4.8	4.6	1.7	1.4	1.6	1.4	0.0	0.0	0.0	0.0	0.0	0.0	0.0	0.0	0.0	0.0	0.0	0.0	0.0	0.0	1.0	0.1	0.0	0.0	0.0	0.2	0.2	0.0	1.9	0.0	0.0	0.0
Aardappelen	1	2747	59	Aardappelen kruimig z schil gekookt gem		N	100	g	1	N	Per 100g. gem van diverse soorten	81	341		2.0	2.0	0.0	0.2	0.1	0.0	0.0	0.1	0.0															20.2	2.1				3.9	3.9	0.0	39.9
Aardappelen	1	2325	36	Aardappelen m schil gekookt gem		N	100	g	1	N	Per 100g	73	311		1.4	1.4	0.0	0.3	0.2	0.1		0.1	0.1
Aardappelen	1	2744	46	Aardappelen Nicola z schil gekookt		N	100	g	1	N	Per 100g	80	340		1.7	1.7	0.0	0.4	0.3	0.1	0.0	0.2	0.1															20.2	2.1				3.9	3.9	0.0	39.9
Aardappelen	1	2	8	Aardappelen nieuwe rauw		N	100	g	1	N	Per 100g	88	371		2.0	2.0	0.0	0.0	0.0	0.0	0.0	0.0	0.0	0.0	0.0	0.0	0.0	0.0	0.0	0.0	0.0	0.0	0.0	0.0	0.0	0.0	0.0	0.0	0.0	0.0	0.0	0.0	0.0	0.0	0.0	0.0	0.0	0.0	0.0
Aardappelen	1	3	12	Aardappelen oude rauw		N	100	g	1	N	Per 100g	88	371		2.0	2.0	0.0	0.0	0.0	0.0	0.0	0.0	0.0	0.0	0.0	0.0	0.0	0.0	0.0	0.0	0.0	0.0	0.0	0.0	0.0	0.0	0.0	0.0	0.0	0.0	0.0	0.0	0.0	0.0	0.0	0.0	0.0	0.0	0.0
Aardappelen	1	1	4	Aardappelen rauw		N	100	g	1	N	Per 100g	88	371		2.0	2.0	0.0	0.0	0.0	0.0	0.0	0.0	0.0	0.0	0.0	0.0	0.0	0.0	0.0	0.0	0.0	0.0	0.0	0.0	0.0	0.0	0.0	0.0	0.0	0.0	0.0	0.0	0.0	0.0	0.0	0.0	0.0	0.0	0.0
Aardappelen	1	2746	55	Aardappelen Red Baron z schil gekookt		N	100	g	1	N	Per 100g	91	385		1.8	1.8	0.0	0.5	0.4	0.1	0.0	0.3	0.1															20.2	2.1				3.9	3.9	0.0	39.9
Aardappelen	1	2922	35	Aardappelen vastkokend z schil gekookt gem		N	100	g	1	N	Per 100g. gem van nicola en red baron	86	362		1.7	1.8	0.0	0.4	0.3	0.1	0.0	0.2	0.1															20.2	2.1				3.9	3.9	0.0	39.9
Aardappelen	1	982	50	Aardappelen z schil gekookt gem		N	100	g	1	N	Per 100g	83	352		1.9	1.9	0.0	0.3	0.2	0.1	0.0	0.2	0.1	0.0	0.0	0.0	0.0	0.0	0.0	0.0	0.0	0.0	0.0	0.0	0.0	0.0	0.0	20.2	2.1	0.0	0.0	0.0	3.9	3.9	0.0	39.9	0.0	0.0	0.0
Aardappelen	1	1680	37	Aardappelkroketten diepvries bereid		N	100	g	1	N	Per 100g	241	1008		3.4	3.4	0.0	12.0	11.6	5.0	3.3	2.8	2.5		0.0	0.0	0.0	0.0			0.2		0.0	0.5	0.0		0.0	18.4	0.0			0.1	8.7	17.7	33.5	0.2	1.2		0.6
Aardappelen	1	2326	40	Aardappelkroketten diepvries onbereid		N	100	g	1	N	Per 100g. gem van aviko, c1000, albert heijn, super de boer en harvest basket	168	707		2.7	2.2	0.5	5.9	5.6	2.1	1.9	1.5	1.3	0.0	0.2	0.1	0.2	0.3	0.0	0.0	1.5	0.0	0.0	1.6	0.1	0.0	0.1	21.1	0.3	0.1	0.0	0.2	7.1	27.9	2.7	2.5	0.1	0.0	0.3
Aardappelen	1	121	12	Aardappelpuree bereid m hv melk m marg		N	100	g	1	N	Per 100g	83	349		2.2	1.4	0.9	1.8	1.6	0.8	0.3	0.5	0.4	0.0	0.8	0.5	1.0	1.1	0.1	0.0	5.8	0.0	0.0	4.4	0.2	0.0	0.3	21.5	0.6	0.1	0.0	0.2	9.7	18.8	0.5	6.0	0.1	0.0	0.3
Aardappelen	1	2324	32	Aardappelpuree bereid m hv melk z vet		N	100	g	1	N	Per 100g	73	310		2.3	1.4	0.9	0.6	0.5	0.3	0.1	0.1	0.1	0.0	2.4	1.6	0.9	2.0	0.2	0.0	2.6	0.1	0.1	7.7	0.7	0.0	0.7	27.0	1.8	0.1	0.0	0.4	7.9	14.8	1.2	13.1	0.3	0.0	0.1
Aardappelen	1	737	51	Aardappelpuree gem instant bereid		N	100	g	1	N	Per 100g	58	247		1.4	1.4	0.0	0.1	0.1	0.0	0.0	0.0	0.0				1.1	0.8			8.2			3.3	0.0	0.0	0.0	22.9	0.1	0.0		0.1	9.7	22.9	0.1	3.5	0.0		0.5
Aardappelen	1	2322	23	Aardappelpuree instant bereid m halfvolle melk		N	100	g	1	N	Per 100g	96	408		4.1	1.3	2.8	1.3	1.2	0.8	0.3	0.0	0.0		3.3	2.2	1.3	2.8	0.3	0.1	3.7	0.1	0.1	10.8	1.0	0.0	1.0	28.8	1.5	0.2		0.6	9.4	19.0	1.7	0.5	0.5		0.1
Aardappelen	1	2323	27	Aardappelpuree instant bereid m water		N	100	g	1	N	Per 100g	71	299		1.7	1.4	0.3	1.6	1.6	1.1	0.0	0.4	0.3	0.0	0.0	0.0	0.0	0.0	0.0	0.0	0.1	0.0	0.0	0.0	0.0	0.0	0.0	27.5	0.0	0.0	0.0	0.0	40.5	1.3	0.2	8.4	0.0	0.0	0.6
Aardappelen	1	1455	44	Aardappelpureepoeder gem		N	100	g	1	N	Per 100g	358	1514		9.6	9.6	0.0	2.3	1.7	1.2	0.0	0.4	0.3					0.0		0.0	0.1			0.0			0.0	27.5	0.0	0.0		0.0	40.5	1.3	0.2	8.4			0.6
Aardappelen	1	2499	78	Aardappelpureepoeder m melkpoeder m vet		N	100	g	1	N	Per 100g. maggi puree a la minute naturel	373	1573		9.2	7.4	1.8	8.6	8.2	5.7	0.1	2.2	1.4					0.0		0.0	0.1			0.0			0.0	27.5	0.0	0.0		0.0	40.5	1.3	0.2	8.4			0.6
Aardappelen	1	2493	52	Aardappelpureepoeder z melkpoeder z vet		N	100	g	1	N	Per 100g. maggi puree naturel zelf toevoegen melk en boter	364	1542		7.9	7.9	0.0	0.5	0.4	0.2	0.0	0.1	0.1
Aardappelen	1	1678	66	Aardappelschijfjes diepvries gefrituurd		N	100	g	1	N	Per 100g. gem van aviko, albert heijn, fri d'or en goldberg; gefrituurd in mengsel van 25% zonnebloemolie en 75% diamant	229	959		3.1	3.1	0.0	10.9	10.5	4.6	3.0	2.5	2.2		0.0	0.0	0.0	0.0			0.2		0.0	0.4	0.0		0.0	16.7	0.0			0.1	8.3	19.4	33.5	0.3	1.0		0.6
Aardappelen	1	1150	18	Aardappelschijfjes/-partjes ed diepvries onbereid		N	100	g	1	N	Per 100g. aviko; niet gekruid	134	564		2.5	2.5	0.0	3.8	3.7	1.3	1.3	0.8	0.7	0.0	0.0	0.0	0.0	0.0	0.0	0.0	0.1	0.0	0.0	0.7	0.0	0.0	0.1	21.5	0.2	0.1	0.0	0.1	6.5	30.2	3.7	1.0	0.1	0.0	0.3
Fruit	6	148	46	Aardbeien		N	100	g	1	N	Per 100g. bevat 1,2 g organische zuren	29	123		0.7	0.7	0.0	0.0	0.0	0.0	0.0	0.0	0.0	0.0	0.0	0.0	0.0	0.0	0.0	0.0	0.0	0.0	0.0	0.0	0.0	0.0	0.0	0.0	0.0	0.0	0.0	0.0	0.0	0.0	0.0	0.0	0.0	0.0	0.0
Fruit	6	174	39	Aardbeien op siroop blik/glas		N	100	g	1	N	Per 100g. inclusief vocht	71	303		0.5	0.5	0.0		0.0	0.0	0.0	0.0	0.0	0.0	0.0	0.0	0.0	0.0	0.0	0.0	0.0	0.0	0.0	0.0	0.0	0.0	0.0	0.0	0.0	0.0	0.0	0.0	0.0	0.0	0.0	0.0	0.0	0.0	0.0
Fruit	6	175	43	Abrikozen gedroogd		N	100	g	1	N	Per 100g	285	1203		5.0	5.0	0.0	0.0	0.0	0.0	0.0	0.0	0.0	0.0	0.0	0.0	0.0	0.0	0.0	0.0	0.0	0.0	0.0	0.0	0.0	0.0	0.0	0.0	0.0	0.0	0.0	0.0	0.0	0.0	0.0	0.0	0.0	0.0	0.0
Fruit	6	2685	61	Abrikozen gedroogde geweekt		N	100	g	1	N	Per 100g	159	674		2.8	2.8	0.0	0.0	0.0	0.0	0.0	0.0	0.0	0.0	0.0	0.0	0.0	0.0	0.0	0.0	0.0	0.0	0.0	0.0	0.0	0.0	0.0	0.0	0.0	0.0	0.0	0.0	0.0	0.0	0.0	0.0	0.0	0.0	0.0
Fruit	6	149	50	Abrikozen m schil		N	100	g	1	N	Per 100g. bevat 1,5 g organische zuren	44	188		0.9	0.9	0.0	0.1	0.1	0.0	0.0	0.0	0.0	0.0	0.0	0.0	0.0	0.0	0.0	0.0	0.0	0.0	0.0	0.0	0.0	0.0	0.0	0.0	0.0	0.0	0.0	0.0	0.0	0.0	0.0	0.0	0.0	0.0	0.0
Fruit	6	176	47	Abrikozen op siroop blik/glas		N	100	g	1	N	Per 100g. inclusief vocht	69	294		0.4	0.4	0.0	0.1	0.1	0.0	0.0	0.1	0.1	0.0	0.0	0.0	0.0	0.0	0.0	0.0	0.0	0.0	0.0	0.0	0.0	0.0	0.0	0.0	0.0	0.0	0.0	0.0	0.0	0.0	0.0	0.0	0.0	0.0	0.0
Alcoholische en niet-alcoholische dranken	2	382	38	Advocaat		N	100	g	1	N	Per 100g	236	988		4.3	0.0	4.3	3.2	2.7	1.1	1.3	0.2	0.2	0.0	0.0	0.3	0.1	0.0	0.0	0.0	0.0	0.0	0.0	0.3	0.1	0.0	0.1	29.0	3.1	0.0	0.0	0.2	9.9	42.8	0.0	0.1	0.0	0.0	0.1
Suiker, snoep, zoet beleg en zoete sauzen	20	2373	43	After eight		N	100	g	1	N	Per 100g. nestlé	422	1777		2.1	2.1	0.0	12.2	11.7	7.4	3.9	0.8	0.4	0.0	0.0	0.0	0.0	0.0	0.0	0.0	0.0	0.0	0.0	0.2	0.0	0.0	0.0	25.5	0.2	0.0	0.0	0.2	35.9	32.9	0.0	0.2	0.0	0.0	1.0
Groenten	9	672	41	Agoemawiwiri rauw		N	100	g	1	N	Per 100g	60	252		5.0	5.0	0.0	1.0	0.7	0.0	0.0	0.7	0.0
Preparaten	17	2958	71	Alitraq p 100 ml	Abbott	N	100	ml	1	N	Per 100ml	100	424		5.3			1.5	1.4
Diversen	4	790	41	Amandelspijs m ei		N	100	g	1	N	Per 100g. bevat 0,3 g organische zuren	458	1915		10.3	9.1	1.3	24.2	22.9	1.9	14.9	6.1	6.1	0.0	0.0	0.0	0.0	0.0	0.0	0.0	0.0	0.0	0.0	0.0	0.0	0.0	0.0	6.3	0.5	0.0	0.0	0.1	1.6	63.9	0.0	0.0	0.0	0.0	0.1
Groenten	9	3085	50	Amsoi gekookt		N	100	g	1	N	Per 100g	21	87	0.3	2.0	2.0	0.0	0.2	0.1	0.0	0.1	0.0	0.0
Groenten	9	673	45	Amsoi rauw		N	100	g	1	N	Per 100g	32	134		2.5	2.5	0.0	0.3	0.2	0.0	0.1	0.1	0.0	0.0	0.0	0.0	0.0	0.0	0.0	0.0	0.0	0.0	0.0	0.0	0.0	0.0	0.0	0.0	0.0	0.0	0.0	0.0	0.0	0.0	0.0	0.0	0.0	0.0	0.0
Fruit	6	150	17	Ananas		N	100	g	1	N	Per 100g. bevat 1 g organische zuren	57	242		0.5	0.5	0.0	0.1	0.1	0.0	0.0	0.1	0.0	0.0	0.0	0.0	0.0	0.0	0.0	0.0	0.0	0.0	0.0	0.0	0.0	0.0	0.0	20.7	0.0	0.0	0.0	0.0	3.8	3.8	0.0	14.9	0.0	0.0	0.0
Fruit	6	177	51	Ananas op siroop blik/glas		N	100	g	1	N	Per 100g. inclusief vocht	63	266		0.4	0.4	0.0		0.0	0.0	0.0	0.0	0.0	0.0	0.0	0.0	0.0	0.0	0.0	0.0	0.0	0.0	0.0	0.0	0.0	0.0	0.0	0.0	0.0	0.0	0.0	0.0	0.0	0.0	0.0	0.0	0.0	0.0	0.0
Groenten	9	129	44	Andijvie blik/glas		N	100	g	1	N	Per 100g	17	70		1.0	1.0	0.0	0.0	0.0	0.0	0.0	0.0	0.0	0.0	0.0	0.0	0.0	0.0	0.0	0.0	0.0	0.0	0.0	0.0	0.0	0.0	0.0	0.0	0.0	0.0	0.0	0.0	0.0	0.0	0.0	0.0	0.0	0.0	0.0
Groenten	9	1136	36	Andijvie diepvries onbereid		N	100	g	1	N	Per 100g. iglo	16	68		2.0	2.0	0.0	0.0	0.0	0.0	0.0	0.0	0.0	0.0	0.0	0.0	0.0	0.0	0.0	0.0	0.0	0.0	0.0	0.0	0.0	0.0	0.0	0.0	0.0	0.0	0.0	0.0	0.0	0.0	0.0	0.0	0.0	0.0	0.0
Groenten	9	8	32	Andijvie gekookt		N	100	g	1	N	Per 100g	23	95		1.4	1.4	0.0	0.5	0.3	0.1	0.0	0.2	0.2	0.0	0.0	0.0	0.0	0.0	0.0	0.0	0.0	0.0	0.0	2.1	0.0	0.0	0.0	29.3	0.0	0.0	0.0	0.0	1.4	2.9	0.0	9.3	0.0	0.0	0.0
Groenten	9	7	28	Andijvie rauw		N	100	g	1	N	Per 100g	17	71		1.3	1.3	0.0	0.4	0.3	0.1	0.0	0.2	0.1	0.0	0.0	0.0	0.0	0.0	0.0	0.0	0.0	0.0	0.0	2.1	0.0	0.0	0.0	29.3	0.0	0.0	0.0	0.0	1.4	2.9	0.0	9.3	0.0	0.0	0.0
Samengestelde gerechten	18	1819	56	Andijvie/aardappelen/vlees diepvriesmaaltijd		N	100	g	1	N	Per 100g	74	310		5.2	1.2	4.0	1.7	1.6	0.8	0.6	0.2	0.2
Samengestelde gerechten	18	1818	52	Andijvie/aardappelen/vlees koelverse maaltijd		N	100	g	1	N	Per 100g	104	437		3.3	1.4	1.9	4.4	4.2	1.8	1.9	0.4	0.3					0.3			1.9			2.7	0.3		0.2	23.6	2.9			0.5	12.2	42.4		1.2			0.2
Vis	22	1588	67	Ansjovis in olie blik		N	100	g	1	N	Per 100g. met olijfolie, na uitlekken	208	868		25.0	0.0	27.1	11.9	11.2	2.2	5.8	1.9	1.1				0.0	0.0			0.0			0.8			0.2	13.9				0.3	3.8			0.9			0.4
Groenten	9	674	49	Antroewa rauw		N	100	g	1	N	Per 100g	30	129		1.0	1.0	0.0	0.0	0.0	0.0	0.0	0.0	0.0	0.0	0.0	0.0	0.0	0.0	0.0	0.0	0.0	0.0	0.0	0.0	0.0	0.0	0.0	0.0	0.0	0.0	0.0	0.0	0.0	0.0	0.0	0.0	0.0	0.0	0.0
Fruit	6	2751	37	Appel Elstar m schil		N	100	g	1	N	Per 100g	63	265		0.3	0.3	0.0	0.2	0.2	0.0	0.0	0.1	0.1															20.7					3.8	3.8	0.0	14.9
Fruit	6	2752	41	Appel Elstar z schil		N	100	g	1	N	Per 100g	62	263		0.2	0.2	0.0	0.2	0.1	0.0	0.0	0.1	0.1															20.7					3.8	3.8	0.0	14.9
Fruit	6	2753	45	Appel Jonagold m schil		N	100	g	1	N	Per 100g	55	231		0.2	0.2	0.0	0.2	0.1	0.0	0.0	0.1	0.1															20.7					3.8	3.8	0.0	14.9
Fruit	6	2754	50	Appel Jonagold z schil		N	100	g	1	N	Per 100g	52	219		0.2	0.2	0.0	0.1	0.1	0.0	0.0	0.1	0.0															20.7					3.8	3.8	0.0	14.9
Fruit	6	875	57	Appel m schil gem		N	100	g	1	N	Per 100g. gem van Elstar en Jonagold; bevat 0,5 g organische zuren	60	254		0.2	0.3	0.0	0.2	0.1	0.0	0.0	0.1	0.1	0.0	0.0	0.0	0.0	0.0	0.0	0.0	0.0	0.0	0.0	0.0	0.0	0.0	0.0	20.7	0.0	0.0	0.0	0.0	0.0	3.8	0.0	14.9	0.0	0.0	0.0
Fruit	6	147	42	Appel z schil gem		N	100	g	1	N	Per 100g. bevat 0,5 g organische zuren	58	247		0.2	0.2	0.0	0.1	0.1	0.0	0.0	0.1	0.1	0.0	0.0	0.0	0.0	0.0	0.0	0.0	0.0	0.0	0.0	0.0	0.0	0.0	0.0	20.7	0.0	0.0	0.0	0.0	0.0	3.8	0.0	14.9	0.0	0.0	0.0
Gebak en koek	7	833	37	Appelcarre		N	100	g	1	N	Per 100g. bevat 0,2 g organische zuren	343	1432		3.7	3.7	0.0	18.7	17.8	10.0	5.3	1.6	1.2	0.0	0.0	0.0	0.5	0.1	0.0	0.0	0.9	0.0	0.0	4.2	0.0	0.0	0.5	35.1	0.8	0.5	0.0	0.4	8.2	29.1	9.8	1.2	0.1	0.0	0.5
Gebak en koek	7	2560	31	Appelflap		N	100	g	1	N	Per 100g. bevat 0,2 g organische zuren	361	1506		3.5	3.5	0.0	22.4	21.2	9.8	6.7	1.9	1.5	0.0	0.0	0.0	0.1	0.1	0.0	0.0	0.6	0.0	0.0	1.1	0.0	0.0	0.0	37.8	0.1	0.0	0.0	0.1	6.0	31.4	13.0	0.8	0.0	0.0	0.4
Gebak en koek	7	3060	22	Appelflap m roomboterbladerdeeg		N	100	g	1	N	Per 100g	361	1506		3.5	3.5	0.0	22.4	21.0	14.7	5.5	0.7	0.3	0.0	2.1	1.5	1.3	2.5	0.0	0.3	3.5	0.0	0.1	10.7	0.8	0.4	1.4	27.4	1.4	0.6	0.0	0.7	11.8	23.2	3.4	0.6	0.3	0.0	0.2
Fruit	6	179	59	Appelmoes blik/glas		N	100	g	1	N	Per 100g. hak, albert heijn	77	327		0.0	0.1	0.0	0.0	0.0	0.0	0.0	0.0	0.0	0.0	0.0	0.0	0.0	0.0	0.0	0.0	0.0	0.0	0.0	0.0	0.0	0.0	0.0	0.0	0.0	0.0	0.0	0.0	0.0	0.0	0.0	0.0	0.0	0.0	0.0
Fruit	6	1182	35	Appelmoes z suiker blik/glas		N	100	g	1	N	Per 100g. bevat 0,4 g organische zuren	51	216		0.2	0.2	0.0	0.0	0.0	0.0	0.0	0.0	0.0	0.0	0.0	0.0	0.0	0.0	0.0	0.0	0.0	0.0	0.0	0.0	0.0	0.0	0.0	0.0	0.0	0.0	0.0	0.0	0.0	0.0	0.0	0.0	0.0	0.0	0.0
Fruit	6	178	55	Appeltjes gedroogd		N	100	g	1	N	Per 100g	292	1234		2.0	2.0	0.0	0.5	0.4	0.1	0.0	0.3	0.2	0.0	0.0	0.0	0.0	0.0	0.0	0.0	0.0	0.0	0.0	0.0	0.0	0.0	0.0	20.7	0.0	0.0	0.0	0.0	3.8	3.8	0.0	14.9	0.0	0.0	0.0
Fruit	6	2954	54	Appeltjes gedroogd geweekt		N	100	g	1	N	Per 100g	85	358		0.6	0.6	0.0	0.1	0.1	0.0	0.0	0.1	0.1	0.0	0.0	0.0	0.0	0.0	0.0	0.0	0.0	0.0	0.0	0.0	0.0	0.0	0.0	20.7	0.0	0.0	0.0	0.0	3.8	3.8	0.0	14.9	0.0	0.0	0.0
Kruiden en specerijen	12	860	34	Aroma strooi-		N	100	g	1	N	Per 100g	176	742		9.9	9.9	0.0	3.9	3.7	1.8	1.6	0.3	0.3	0.0	0.0	0.0	0.0	0.0	0.0	0.0	0.0	0.0	0.0	0.0	0.0	0.0	0.0	42.5	0.0	0.0	0.0	0.0	7.2	42.5	0.0	0.0	0.0	0.0	0.0
Kruiden en specerijen	12	1879	79	Aroma strooi- Na-		N	100	g	1	N	Per 100g	235	992		22.1	22.1	0.0	3.6	3.5	1.9	1.0	0.2	0.2
Kruiden en specerijen	12	859	67	Aroma vloeibaar		N	100	g	1	N	Per 100g	70	297		10.6	10.6	0.0	0.1	0.1	0.1	0.0	0.0	0.0	0.0	0.0	0.0	0.0	0.0	0.0	0.0	0.0	0.0	0.0	0.0	0.0	0.0	0.0	0.0	0.0	0.0	0.0	0.0	0.0	0.0	0.0	0.0	0.0	0.0	0.0
Groenten	9	1021	11	Artisjok rauw		N	100	g	1	N	Per 100g	49	208		2.0	2.0	0.0	0.0	0.0	0.0	0.0	0.0	0.0	0.0	0.0	0.0	0.0	0.0	0.0	0.0	0.0	0.0	0.0	0.0	0.0	0.0	0.0	0.0	0.0	0.0	0.0	0.0	0.0	0.0	0.0	0.0	0.0	0.0	0.0
Groenten	9	130	11	Asperges blik/glas		N	100	g	1	N	Per 100g	16	67		1.3	1.3	0.0	0.1	0.1	0.0	0.0	0.1	0.1	0.0	0.0	0.0	0.0	0.0	0.0	0.0	0.0	0.0	0.0	0.0	0.0	0.0	0.0	0.0	0.0	0.0	0.0	0.0	0.0	0.0	0.0	0.0	0.0	0.0	0.0
Groenten	9	957	61	Asperges gekookt		N	100	g	1	N	Per 100g	18	75		1.0	1.0	0.0	0.0	0.0	0.0	0.0	0.0	0.0	0.0	0.0	0.0	0.0	0.0	0.0	0.0	0.0	0.0	0.0	0.0	0.0	0.0	0.0	0.0	0.0	0.0	0.0	0.0	0.0	0.0	0.0	0.0	0.0	0.0	0.0
Groenten	9	9	36	Asperges rauw		N	100	g	1	N	Per 100g	19	82		1.0	1.0	0.0	0.0	0.0	0.0	0.0	0.0	0.0	0.0	0.0	0.0	0.0	0.0	0.0	0.0	0.0	0.0	0.0	0.0	0.0	0.0	0.0	0.0	0.0	0.0	0.0	0.0	0.0	0.0	0.0	0.0	0.0	0.0	0.0
Groenten	9	11	7	Aubergine gekookt		N	100	g	1	N	Per 100g	21	88		1.0	1.0	0.0	0.0	0.0	0.0	0.0	0.0	0.0	0.0	0.0	0.0	0.0	0.0	0.0	0.0	0.0	0.0	0.0	0.0	0.0	0.0	0.0	0.0	0.0	0.0	0.0	0.0	0.0	0.0	0.0	0.0	0.0	0.0	0.0
Samengestelde gerechten	18	1378	60	Aubergine gevuld dolma patlican Turks bereid		N	100	g	1	N	Per 100g	68	286		3.2	0.8	2.4	2.6	2.5	0.7	1.1	0.5	0.4				0.1	0.1			0.2			1.2			0.2	14.5				0.4	9.4						0.5
Groenten	9	10	3	Aubergine rauw		N	100	g	1	N	Per 100g	20	84		1.0	1.0	0.0	0.0	0.0	0.0	0.0	0.0	0.0	0.0	0.0	0.0	0.0	0.0	0.0	0.0	0.0	0.0	0.0	0.0	0.0	0.0	0.0	0.0	0.0	0.0	0.0	0.0	0.0	0.0	0.0	0.0	0.0	0.0	0.0
Groenten	9	1153	30	Augurken Na-		N	100	g	1	N	Per 100g	27	112		1.0	1.0	0.0	0.0	0.0	0.0	0.0	0.0	0.0	0.0	0.0	0.0	0.0	0.0	0.0	0.0	0.0	0.0	0.0	0.0	0.0	0.0	0.0	0.0	0.0	0.0	0.0	0.0	0.0	0.0	0.0	0.0	0.0	0.0	0.0
Groenten	9	132	19	Augurken zoetzuur		N	100	g	1	N	Per 100g	21	87		0.9	0.9	0.0	0.0	0.0	0.0	0.0	0.0	0.0	0.0	0.0	0.0	0.0	0.0	0.0	0.0	0.0	0.0	0.0	0.0	0.0	0.0	0.0	0.0	0.0	0.0	0.0	0.0	0.0	0.0	0.0	0.0	0.0	0.0	0.0
Groenten	9	1157	46	Augurken zoetzuur Na-		N	100	g	1	N	Per 100g	18	77		1.1	1.1	0.0	0.0	0.0	0.0	0.0	0.0	0.0	0.0	0.0	0.0	0.0	0.0	0.0	0.0	0.0	0.0	0.0	0.0	0.0	0.0	0.0	0.0	0.0	0.0	0.0	0.0	0.0	0.0	0.0	0.0	0.0	0.0	0.0
Groenten	9	1160	21	Augurken zoetzuur z suiker		N	100	g	1	N	Per 100g. bevat 1 g polyolen	15	65		1.1	1.1	0.0	0.0	0.0	0.0	0.0	0.0	0.0	0.0	0.0	0.0	0.0	0.0	0.0	0.0	0.0	0.0	0.0	0.0	0.0	0.0	0.0	0.0	0.0	0.0	0.0	0.0	0.0	0.0	0.0	0.0	0.0	0.0	0.0
Groenten	9	131	15	Augurken zuur		N	100	g	1	N	Per 100g	11	44		1.0	1.0	0.0	0.0	0.0	0.0	0.0	0.0	0.0	0.0	0.0	0.0	0.0	0.0	0.0	0.0	0.0	0.0	0.0	0.0	0.0	0.0	0.0	0.0	0.0	0.0	0.0	0.0	0.0	0.0	0.0	0.0	0.0	0.0	0.0
Fruit	6	689	72	Avocado		N	100	g	1	N	Per 100g	199	819	0.3	1.9	1.9	0.0	19.5	17.7	2.2	13.9	1.7	1.5		0.0	0.0	0.0	0.0			0.0			0.0	0.0		0.0	12.3	3.5			0.0	0.0	75.1		0.4			0.0
Diversen	4	2615	39	Azijn		N	100	g	1	N	Per 100g	4	17		0.4	0.4	0.0	0.0	0.0	0.0	0.0	0.0	0.0	0.0	0.0	0.0	0.0	0.0	0.0	0.0	0.0	0.0	0.0	0.0	0.0	0.0	0.0	0.0	0.0	0.0	0.0	0.0	0.0	0.0	0.0	0.0	0.0	0.0	0.0
Vis	22	1622	27	Baars rood- bereid in magnetron z toev		N	100	g	1	N	Per 100g	128	538		22.3	0.0	22.3	4.3	3.8	1.1	1.7	1.1	0.1				0.0	0.0			0.0			5.6	0.2		0.5	18.9	6.7			0.2	3.0	20.2		0.9			0.0
Samengestelde gerechten	18	469	62	Babi pangang z rijst		N	100	g	1	N	Per 100g	270	1119	1.9	12.3	0.4	11.9	22.2	21.1	8.4	9.3	3.1	2.7	0.0	0.0	0.0	0.1	0.3	0.0	0.0	0.7	0.0	0.0	1.8	0.0	0.0	0.1	24.0	2.4	0.0	0.0	0.3	12.4	40.7	0.2	1.0	0.0	0.0	0.2
Fruit	6	1764	49	Babyvoeding fruit 12 mnd		N	100	g	1	N	Per 100g. olvarit	64	271		0.6	0.6	0.0	0.1	0.1	0.0	0.0	0.0	0.0		0.0	0.0	0.0	0.0			0.0			0.0	0.0		0.0	41.8	2.3			0.0	3.6	14.5		21.8			0.0
Fruit	6	1280	29	Babyvoeding fruit 4 mnd		N	100	g	1	N	Per 100g. olvarit	58	247		0.5	0.5	0.0	0.1	0.1	0.0	0.0	0.0	0.0	0.0	0.0	0.0	0.0	0.0	0.0	0.0	0.0	0.0	0.0	0.0	0.0	0.0	0.0	0.0	0.0	0.0	0.0	0.0	0.0	0.0	0.0	0.0	0.0	0.0	0.0
Fruit	6	2056	43	Babyvoeding fruit 6 mnd		N	100	g	1	N	Per 100g. olvarit	65	274		0.6	0.6	0.0	0.2	0.1	0.1	0.0	0.0	0.0		0.0	0.0	0.0	0.0			0.0			0.0	0.0		0.0	41.8	2.3			0.0	3.6	14.5		21.8			0.0
Fruit	6	195	49	Babyvoeding fruit 8 mnd		N	100	g	1	N	Per 100g. olvarit	74	314		0.6	0.6	0.0	0.1	0.1	0.0	0.0	0.1	0.1	0.0	0.0	0.0	0.0	0.0	0.0	0.0	0.0	0.0	0.0	0.0	0.0	0.0	0.0	0.0	0.0	0.0	0.0	0.0	0.0	0.0	0.0	0.0	0.0	0.0	0.0
Groenten	9	1281	33	Babyvoeding groente 4 mnd		N	100	g	1	N	Per 100g. olvarit	50	211		1.2	1.3	0.0	0.1	0.1	0.0	0.0	0.1	0.0	0.0	0.0	0.0	0.0	0.0	0.0	0.0	0.0	0.0	0.0	0.0	0.0	0.0	0.0	0.0	0.0	0.0	0.0	0.0	0.0	0.0	0.0	0.0	0.0	0.0	0.0
Samengestelde gerechten	18	2054	35	Babyvoeding maaltijd 12 mnd		N	100	g	1	N	Per 100g. olvarit	72	304		3.2	1.1	2.1	2.0	1.9	0.4	0.5	1.0	0.5
Samengestelde gerechten	18	1278	58	Babyvoeding maaltijd 6 mnd		N	100	g	1	N	Per 100g. olvarit	72	301		3.2	1.6	1.6	2.2	2.1	0.8	0.4	0.9	0.5
Samengestelde gerechten	18	372	35	Babyvoeding maaltijd 8 mnd		N	100	g	1	N	Per 100g. olvarit	76	321		3.4	1.0	2.4	2.2	2.1	0.9	0.4	0.8	0.4
Vlees, vleeswaren en gevogelte	23	641	28	Bacon		N	100	g	1	N	Per 100g	188	783		18.5	0.0	18.5	12.4	11.8	5.0	5.0	1.6	1.3		0.0	0.0	0.0	0.1			0.2			2.1	0.2	0.0	0.4	25.7	3.1			0.9	12.6	38.6	0.7	1.4			0.2
Vetten, oliën en hartige sauzen	21	2073	37	Bak- en braadvet vast 70-80% vet >17 g vvz		N	100	g	1	N	Per 100g. gem van diverse merken. Verrijkt met: Retinol, Retinol equivalenten, Vitamine D totaal, Retinol activiteit equiv.(RAE).	677	2782		0.1	0.1	0.0	75.0	72.0	21.6	15.8	33.6	32.0				0.0	0.0			0.1			0.8	0.0	0.0	0.0	32.1	0.0	0.1		0.1	5.9	35.4	9.6	0.2	0.2		0.4
Vetten, oliën en hartige sauzen	21	2563	44	Bak- en braadvet vast 97% vet > 17g verz vetz ongezouten		N	100	g	1	N	Per 100g. gem van diverse merken. Verrijkt met: Retinol, Retinol equivalenten, Vitamine D totaal, Vitamine E totaal, Retinol activiteit equiv.(RAE).	880	3618		0.2	0.2	0.0	97.4	93.5	29.2	23.2	40.7	37.0
Vetten, oliën en hartige sauzen	21	2067	51	Bak- en braadvet vast 97% vet >17 g verz vetz		N	100	g	1	N	Per 100g. gem van diverse merken. Verrijkt met: Retinol, Retinol equivalenten, Vitamine D totaal, Vitamine E totaal, Retinol activiteit equiv.(RAE).	867	3566		0.3	0.3	0.0	96.0	92.2	47.0	29.0	16.7	13.1		0.0	0.0	0.6	0.5			4.9		0.0	2.0	0.0	0.0	0.0	15.5	0.0	0.0		0.1	11.1	19.2	0.2	1.8	0.1		0.4
Vetten, oliën en hartige sauzen	21	2562	40	Bak- en braadvet vlb 97% vet <17g verz vetz ongezouten		N	100	g	1	N	Per 100g. gem van diverse merken. Verrijkt met: Retinol, Retinol equivalenten, Vitamine D totaal, Vitamine E totaal, Retinol activiteit equiv.(RAE).	881	3623		0.6	0.6	0.0	97.3	93.4	11.5	32.2	49.0	46.4
Vetten, oliën en hartige sauzen	21	2066	47	Bak- en braadvet vloeib 97% vet <17g verz vetz		N	100	g	1	N	Per 100g. gem van diverse merken. Verrijkt met: Retinol, Retinol equivalenten, Vitamine D totaal, Vitamine E totaal, Retinol activiteit equiv.(RAE).	886	3641		0.4	0.4	0.0	98.0	94.1	12.0	38.9	39.4	30.5		0.0	0.0	0.0	0.0			0.0			0.1	0.0	0.0	0.0	6.3	0.0	0.0		0.0	5.3	29.6	0.2	2.4	0.0		0.4
Vis	22	3137	44	Bakkeljauw geweekt gekookt		N	100	g	1	N	Per 100g	138	586	5.2	32.5	0.0	32.5	0.9	0.7	0.2	0.2	0.4	0.0				0.0	0.0		0.0	0.0			1.0	0.0		0.3	20.0	2.0	0.6		0.4	5.9	18.5	0.2	0.4			0.0
Vis	22	703	26	Bakkeljauw kabeljauw gedroogd gezouten		N	100	g	1	N	Per 100g	355	1505		82.0	0.0	82.0	3.0	2.5	0.7	0.6	1.2	0.0				0.0	0.0		0.0	0.0			1.0	0.0		0.3	20.0	2.0	0.6		0.4	5.9	18.5	0.2	0.4			0.0
Gebak en koek	7	1365	45	Baklava		N	100	g	1	N	Per 100g	461	1928		10.4	10.4	0.0	24.5	23.3	8.7	7.7	5.9	4.9				0.4	0.3			2.2			1.7				26.5				0.0	5.2						0.6
Graanproducten en bindmiddelen	8	1351	26	Bakmix bruin glutenvrij Glutafin		N	100	g	1	N	Per 100g. glutafin select fibre mix. Verrijkt met: Calcium, Foliumzuur, Folaat equivalenten.	343	1453		5.5	5.2	0.3	0.5	0.3	0.1	0.1	0.1	0.1					0.1		0.0	0.0			0.0			0.0	17.1	0.0	0.0		0.0	2.6	16.7	0.0	3.8			0.0
Graanproducten en bindmiddelen	8	3082	37	Bakmix bruin glutenvrij Schar		N	100	g	1	N	Per 100g	327	1381		6.1	6.1	0.0	2.6	2.5	0.5	0.5	1.5
Graanproducten en bindmiddelen	8	1350	22	Bakmix wit glutenvrij Glutafin		N	100	g	1	N	Per 100g. glutafin select white mix. Verrijkt met: Calcium, Foliumzuur, Folaat equivalenten.	350	1486		5.2	4.9	0.3	0.5	0.3	0.2	0.1	0.1	0.0					0.1		0.0	0.0			0.0			0.0	17.1	0.0	0.0		0.0	2.6	16.7	0.0	3.8			0.0
Graanproducten en bindmiddelen	8	3081	33	Bakmix wit glutenvrij Schar		N	100	g	1	N	Per 100g	344	1458		3.7	3.7	0.0	1.1	0.9	0.3	0.3	0.4
Vlees, vleeswaren en gevogelte	23	2899	86	Balkenbrij		N	100	g	1	N	Per 100g	166	695	0.1	5.8	1.7	4.2	8.4	7.9	3.2	3.7	0.9	0.8	0.0	0.0	0.0	0.1	0.2	0.0	0.0	0.3	0.0	0.0	1.7	0.0	0.0	0.1	24.5	1.9	0.0	0.0	0.4	12.8	43.0	0.2	0.6	0.0	0.0	0.2
Sojaproducten en vegetarische producten	14	2046	40	Balletjes vegetarisch onbereid		N	100	g	1	N	Per 100g. gem van tivall balletjes en tivall sate balletjes. Verrijkt met: IJzer totaal, IJzer non haem, Vitamine B12.	177	741		17.0	14.4	2.6	8.0	7.7	1.0	1.9	3.8	3.4	0.0	0.0	0.0	0.0	0.0	0.0	0.0	0.0	0.0	0.0	0.1	0.0	0.0	0.0	10.9	0.1	0.0	0.0	0.1	3.8	22.8	0.0	5.9	0.0	0.0	0.4
Groenten	9	1187	55	Bamboespruiten blik/glas		N	100	g	1	N	Per 100g	33	140		2.0	2.0	0.0	0.0	0.0	0.0	0.0	0.0	0.0	0.0	0.0	0.0	0.0	0.0	0.0	0.0	0.0	0.0	0.0	0.0	0.0	0.0	0.0	0.0	0.0	0.0	0.0	0.0	0.0	0.0	0.0	0.0	0.0	0.0	0.0
Samengestelde gerechten	18	1816	44	Bami goreng diepvriesmaaltijd		N	100	g	1	N	Per 100g	120	508		7.1	3.2	3.9	2.8	2.6	0.5	0.1	0.6	0.0		0.0	0.0	0.0	0.0			0.0		0.0	0.4	0.0		0.0	11.7	1.1			0.2	5.4	0.3	55.0	4.3	0.1		0.0
Samengestelde gerechten	18	1815	40	Bami goreng koelverse maaltijd		N	100	g	1	N	Per 100g	158	661		6.3	2.8	3.5	6.4	6.0	1.6	3.0	1.3	1.1		0.0	0.0	0.0	0.0			0.0		0.0	0.6	0.0		0.1	16.3	1.3			0.3	8.9	47.3	0.4	3.2	0.1		0.4
Samengestelde gerechten	18	470	29	Bami goreng z ei		N	100	g	1	N	Per 100g	168	707	0.5	6.6	2.8	3.8	3.7	3.4	0.6	0.1	0.8	0.0	0.0	0.0	0.0	0.0	0.0	0.0	0.0	0.0	0.0	0.0	0.4	0.0	0.0	0.0	11.7	1.1	0.0	0.0	0.2	5.4	0.3	55.0	4.3	0.1	0.0	0.0
Noten, zaden en snacks	15	610	15	Bamibal bereid		N	100	g	1	N	Per 100g	274	1147		7.0	5.0	2.0	14.0	13.4	7.0	5.8	1.0	1.0								0.0			2.3				33.9					15.9
Noten, zaden en snacks	15	2547	55	Bamibal/bamischijf diepvries onbereid		N	100	g	1	N	Per 100g	149	627		5.2	3.7	1.5	3.2	3.0	1.0	0.7	0.4
Groenten	9	2331	22	Bamipakket gekookt		N	100	g	1	N	Per 100g	28	118		2.4	2.4	0.0	0.5	0.4	0.1	0.1	0.2	0.2	0.0	0.0	0.0	0.0	0.0	0.0	0.0	0.0	0.0	0.0	0.1	0.0	0.0	0.0	13.7	0.2	0.0	0.0	0.1	3.2	16.4	0.0	12.6	0.0	0.0	0.2
Fruit	6	151	21	Banaan		N	100	g	1	N	Per 100g. bevat 0,5 g organische zuren	95	401		1.1	1.1	0.0	0.3	0.2	0.1	0.0	0.1	0.0		0.0	0.0	0.0	0.0			0.0			0.0	0.0		0.0	41.8	2.3			0.0	3.6	14.5	0.0	21.8			0.0
Aardappelen	1	665	50	Banaan bak- rijp rauw		N	100	g	1	N	Per 100g	138	585		1.3	1.3	0.0	0.0	0.0	0.0	0.0	0.0	0.0	0.0	0.0	0.0	0.0	0.0	0.0	0.0	0.0	0.0	0.0	0.0	0.0	0.0	0.0	0.0	0.0	0.0	0.0	0.0	0.0	0.0	0.0	0.0	0.0	0.0	0.0
Kruiden en specerijen	12	1220	11	Basilicum gedroogd		N	100	g	1	N	Per 100g	244	1014		23.0	23.0	0.0	4.1	2.8	2.2	1.2	0.5
Kruiden en specerijen	12	2177	56	Basilicum vers		N	100	g	1	N	Per 100g	48	200	0.5	3.1	3.1	0.0	0.8	0.6	0.1	0.1	0.5	0.1
Aardappelen	1	2112	15	Bataat zoete gekookt		N	100	g	1	N	Per 100g	94	397	0.2	1.1	1.1	0.0	0.3	0.2	0.1	0.0	0.2	0.1															28.3					3.3	5.0	0.0	10.0
Aardappelen	1	671	37	Bataat zoete rauw		N	100	g	1	N	Per 100g	98	413	0.2	1.2	1.2	0.0	0.3	0.2	0.1	0.0	0.2	0.1	0.0	0.0	0.0	0.0	0.0	0.0	0.0	0.0	0.0	0.0	0.0	0.0	0.0	0.0	28.3	0.0	0.0	0.0	0.0	3.3	5.0	0.0	10.0	0.0	0.0	0.0
Alcoholische en niet-alcoholische dranken	2	1134	28	Berenburg		N	100	g	1	N	Per 100g. sonnema	189	783		0.0	0.0	0.0	0.0	0.0	0.0	0.0	0.0	0.0	0.0	0.0	0.0	0.0	0.0	0.0	0.0	0.0	0.0	0.0	0.0	0.0	0.0	0.0	0.0	0.0	0.0	0.0	0.0	0.0	0.0	0.0	0.0	0.0	0.0	0.0
Gebak en koek	7	1470	30	Berliner bol		N	100	g	1	N	Per 100g	306	1288		6.3	4.7	1.7	10.4	9.6	3.8	2.7	2.1	1.9	0.0	0.2	0.2	0.5	0.5	0.0	0.0	3.4	0.0	0.0	2.2	0.1	0.0	0.1	21.0	0.6	0.0	0.0	0.1	10.3	26.9	8.9	1.5	0.1	0.1	0.4
Brood	3	227	38	Beschuit		N	100	g	1	N	Per 100g	408	1727		14.0	14.6	0.0	4.6	4.0	1.9	1.0	0.9	0.8		0.0	0.0	1.1	0.3		0.0	8.9		0.0	4.6	0.0		0.0	22.4	0.4	0.0		0.1	9.5	25.1	6.0	1.5	0.1		0.4
Brood	3	1022	15	Beschuit Na-		N	100	g	1	N	Per 100g. gem van bolletje en arks	399	1685		14.0	14.0	0.0	6.0	5.2	2.5	1.3	1.2	1.1		0.0	0.0	1.1	0.3		0.0	8.9		0.0	4.6	0.0		0.0	22.4	0.4	0.0		0.1	9.5	25.1	6.0	1.5	0.1		0.4
Brood	3	655	47	Beschuit volkoren/meergranen		N	100	g	1	N	Per 100g	394	1663		14.8	14.8	0.0	5.4	4.8	1.9	1.4	1.2	1.1					0.1		0.0	6.8			3.3			0.0	19.9	0.0	0.0		0.0	8.6	29.2	4.5	2.1			0.7
Fruit	6	152	25	Bessen blauwe		N	100	g	1	N	Per 100g	52	219		0.7	0.7	0.0	0.0	0.0	0.0	0.0	0.0	0.0	0.0	0.0	0.0	0.0	0.0	0.0	0.0	0.0	0.0	0.0	0.0	0.0	0.0	0.0	0.0	0.0	0.0	0.0	0.0	0.0	0.0	0.0	0.0	0.0	0.0	0.0
Fruit	6	155	37	Bessen bos-		N	100	g	1	N	Per 100g	30	127		0.6	0.6	0.0	0.0	0.0	0.0	0.0	0.0	0.0	0.0	0.0	0.0	0.0	0.0	0.0	0.0	0.0	0.0	0.0	0.0	0.0	0.0	0.0	0.0	0.0	0.0	0.0	0.0	0.0	0.0	0.0	0.0	0.0	0.0	0.0
Fruit	6	180	26	Bessen bos- op siroop blik/glas		N	100	g	1	N	Per 100g. inclusief vocht	83	352		0.7	0.7	0.0		0.0	0.0	0.0	0.0	0.0	0.0	0.0	0.0	0.0	0.0	0.0	0.0	0.0	0.0	0.0	0.0	0.0	0.0	0.0	0.0	0.0	0.0	0.0	0.0	0.0	0.0	0.0	0.0	0.0	0.0	0.0
Fruit	6	164	36	Bessen kruis-		N	100	g	1	N	Per 100g. bevat 1,4 g organische zuren	49	206		0.9	0.9	0.0	0.0	0.0	0.0	0.0	0.0	0.0	0.0	0.0	0.0	0.0	0.0	0.0	0.0	0.0	0.0	0.0	0.0	0.0	0.0	0.0	0.0	0.0	0.0	0.0	0.0	0.0	0.0	0.0	0.0	0.0	0.0	0.0
Fruit	6	153	29	Bessen rode		N	100	g	1	N	Per 100g. bevat 2,4 g organische zuren	36	152	0.2	1.1	1.1	0.0	0.0	0.0	0.0	0.0	0.0	0.0	0.0	0.0	0.0	0.0	0.0	0.0	0.0	0.0	0.0	0.0	0.0	0.0	0.0	0.0	0.0	0.0	0.0	0.0	0.0	0.0	0.0	0.0	0.0	0.0	0.0	0.0
Fruit	6	156	41	Bessen vossen-		N	100	g	1	N	Per 100g	57	237		0.8	0.8	0.0	1.2	0.8	0.1	0.1	0.7	0.4		0.0	0.0	0.0	0.0			0.0			0.0	0.0		0.0	8.2	0.0			0.0	1.4	9.5		37.1			0.0
Fruit	6	154	33	Bessen zwarte		N	100	g	1	N	Per 100g. bevat 3,3 g organische zuren	53	223	0.2	0.9	0.9	0.0	0.0	0.0	0.0	0.0	0.0	0.0	0.0	0.0	0.0	0.0	0.0	0.0	0.0	0.0	0.0	0.0	0.0	0.0	0.0	0.0	0.0	0.0	0.0	0.0	0.0	0.0	0.0	0.0	0.0	0.0	0.0	0.0
Alcoholische en niet-alcoholische dranken	2	1520	17	Bier alcoholarm 0,1-1,2 vol% alcohol		N	100	g	1	N	Per 100g. brouwers, clausthaler, dommelsch, stender	23	96		0.3	0.3	0.0	0.0	0.0	0.0	0.0	0.0	0.0	0.0	0.0	0.0	0.0	0.0	0.0	0.0	0.0	0.0	0.0	0.0	0.0	0.0	0.0	0.0	0.0	0.0	0.0	0.0	0.0	0.0	0.0	0.0	0.0	0.0	0.0
Alcoholische en niet-alcoholische dranken	2	1519	50	Bier alcoholvrij <0,1 vol% alcohol		N	100	g	1	N	Per 100g. bavaria malt, amstel 0.0%, schutters free; bevat 0,2 g polyolen	26	111		0.3	0.3	0.0	0.0	0.0	0.0	0.0	0.0	0.0	0.0	0.0	0.0	0.0	0.0	0.0	0.0	0.0	0.0	0.0	0.0	0.0	0.0	0.0	0.0	0.0	0.0	0.0	0.0	0.0	0.0	0.0	0.0	0.0	0.0	0.0
Alcoholische en niet-alcoholische dranken	2	2837	58	Bier met vruchtensmaak		N	100	g	1	N	Per 100g. oa rosebier, citroenbier, kriek; bevat 0,1 g polyolen; bevat 0,1 g organische zuren	53	221		0.3	0.3	0.0	0.0	0.0	0.0	0.0	0.0	0.0	0.0	0.0	0.0	0.0	0.0	0.0	0.0	0.0	0.0	0.0	0.3	0.0	0.0	0.0	6.2	0.5	0.0	0.0	0.0	0.9	4.0	0.0	3.2	0.0	0.0	0.0
Alcoholische en niet-alcoholische dranken	2	389	66	Bier oud bruin		N	100	g	1	N	Per 100g	38	162		0.5	0.5	0.0	0.0	0.0	0.0	0.0	0.0	0.0	0.0	0.0	0.0	0.0	0.0	0.0	0.0	0.0	0.0	0.0	0.0	0.0	0.0	0.0	0.0	0.0	0.0	0.0	0.0	0.0	0.0	0.0	0.0	0.0	0.0	0.0
Alcoholische en niet-alcoholische dranken	2	390	33	Bier pils		N	100	g	1	N	Per 100g. gem van amstel, brand, heineken, grolsch, schultenbrau; bevat 0,2 g polyolen	46	192		0.4	0.4	0.0	0.0	0.0	0.0	0.0	0.0	0.0	0.0	0.0	0.0	0.0	0.0	0.0	0.0	0.0	0.0	0.0	0.0	0.0	0.0	0.0	0.0	0.0	0.0	0.0	0.0	0.0	0.0	0.0	0.0	0.0	0.0	0.0
Alcoholische en niet-alcoholische dranken	2	1468	59	Bier zwaar >7 vol% alcohol		N	100	g	1	N	Per 100g. amstel, brand, hertog jan, la trappe, duvel; bevat 0,2 g polyolen, bevat 0,1 g organische zuren	64	266		0.5	0.5	0.0	0.0	0.0	0.0	0.0	0.0	0.0	0.0	0.0	0.0	0.0	0.0	0.0	0.0	0.0	0.0	0.0	0.0	0.0	0.0	0.0	0.0	0.0	0.0	0.0	0.0	0.0	0.0	0.0	0.0	0.0	0.0	0.0
Kruiden en specerijen	12	829	58	Bieslook vers		N	100	g	1	N	Per 100g	62	259		4.0	4.0	0.0	1.0	0.7	0.0	0.0	0.7	0.0
Melk en melkproducten	13	1086	49	Biest		N	100	g	1	N	Per 100g. 30 uur na het kalveren	77	321		4.0	0.0	4.0	5.0	4.7	3.3	1.1	0.1	0.1		3.5	2.3	1.4	2.9	0.3	0.1	3.9	0.1	0.1	11.3	1.1	0.0	1.0	30.2	1.6	0.2		0.6	9.8	19.9	1.7	0.5	0.5		0.1
Groenten	9	958	65	Bieten gekookt		N	100	g	1	N	Per 100g	29	122		1.2	1.2	0.0	0.0	0.0	0.0	0.0	0.0	0.0	0.0	0.0	0.0	0.0	0.0	0.0	0.0	0.0	0.0	0.0	0.0	0.0	0.0	0.0	0.0	0.0	0.0	0.0	0.0	0.0	0.0	0.0	0.0	0.0	0.0	0.0
Groenten	9	1118	38	Bieten Na- blik/glas		N	100	g	1	N	Per 100g	42	176		1.0	1.0	0.0	0.0	0.0	0.0	0.0	0.0	0.0	0.0	0.0	0.0	0.0	0.0	0.0	0.0	0.0	0.0	0.0	0.0	0.0	0.0	0.0	0.0	0.0	0.0	0.0	0.0	0.0	0.0	0.0	0.0	0.0	0.0	0.0
Groenten	9	12	11	Bieten rauw		N	100	g	1	N	Per 100g	38	159		2.0	2.0	0.0	0.0	0.0	0.0	0.0	0.0	0.0	0.0	0.0	0.0	0.0	0.0	0.0	0.0	0.0	0.0	0.0	0.0	0.0	0.0	0.0	0.0	0.0	0.0	0.0	0.0	0.0	0.0	0.0	0.0	0.0	0.0	0.0
Groenten	9	1454	40	Bieten rode zoetzuur glas		N	100	g	1	N	Per 100g	37	156		0.7	0.7	0.0	0.0	0.0	0.0	0.0	0.0	0.0	0.0	0.0	0.0	0.0	0.0	0.0	0.0	0.0	0.0	0.0	1.3	0.0	0.0	0.0	22.7	0.0	0.0	0.0	0.0	2.8	6.3	0.0	28.2	0.0	0.0	0.0
Graanproducten en bindmiddelen	8	223	22	Bindmiddel gem		N	100	g	1	N	Per 100g	352	1493		10.2	10.2	0.0	0.9	0.6	0.1	0.1	0.4	0.3	0.0	0.0	0.0	0.0	0.1	0.0	0.0	0.0	0.0	0.0	0.0	0.0	0.0	0.0	16.7	0.0	0.0	0.0	0.0	2.5	16.3	0.0	3.7	0.0	0.0	0.0
Gebak en koek	7	252	27	Biscuit		N	100	g	1	N	Per 100g	443	1869		7.6	7.6	0.0	11.0	10.4	5.1	3.8	1.6	1.4		0.0	0.0	0.1	0.0		0.0	0.4	0.0	0.0	1.0	0.0	0.0	0.1	42.2	0.2	0.0		0.0	4.3	35.7	0.2	0.5	0.4	0.0	0.4
Gebak en koek	7	2221	16	Biscuit baby- en dreumes- Nijntje		N	100	g	1	N	Per 100g. gemiddelde van Nijntje baby- en dreumesbiscuit. Verrijkt met: Calcium, IJzer totaal, IJzer non haem, Vitamine B1.	428	1803		8.5	8.5	0.0	12.0	11.5	5.3	4.3	1.9
Gebak en koek	7	1471	34	Biscuit chocolade-		N	100	g	1	N	Per 100g	472	1978		7.1	7.1	0.0	20.0	19.1	10.7	6.7	1.3	1.1		0.0	0.0	0.0	0.0		0.0	0.1	0.0	0.0	0.4	0.0	0.0	0.0	29.6	0.2	0.0		0.2	28.2	33.6	0.1	0.3	0.1	0.0	0.9
Gebak en koek	7	2894	64	Biscuit digestive		N	100	g	1	N	Per 100g	484	2030		6.6	6.6	0.0	20.9	19.8	9.7	7.2	3.0	2.7		0.0	0.0	0.1	0.0		0.0	0.4	0.0	0.0	1.0	0.0	0.0	0.1	42.2	0.2	0.0		0.0	4.3	35.7	0.2	0.5	0.4	0.0	0.4
Gebak en koek	7	480	32	Biscuit fourre m chocolade Chocoprince		N	100	g	1	N	Per 100g	495	2077		5.2	5.2	0.0	21.6	20.7	11.9	8.1	1.7	1.4		0.9	0.0	0.9	0.9			7.7		0.0	4.7	0.1		0.3	25.5	0.6			0.4	16.0	28.0	5.0	0.4	0.2		0.4
Gebak en koek	7	2227	42	Biscuit fourre Prince		N	100	g	1	N	Per 100g. gem van lu prince vanille en melk&chocolade	469	1971		5.0	5.0	0.0	17.0	16.3	5.5	7.7	3.1	2.8
Gebak en koek	7	2232	24	Biscuit fruit-		N	100	g	1	N	Per 100g. gem van sultana en albert heijn	386	1631		5.5	5.5	0.0	6.9	6.4	0.7	3.4	1.3	1.0
Gebak en koek	7	1353	34	Biscuit glutenvrij Glutafin		N	100	g	1	N	Per 100g. gran biscotto	468	1970		1.8	1.7	0.1	15.6	15.0	6.7	6.7	1.5	1.5				0.0	0.0			0.0			0.1	0.0	0.0	0.0	10.9	0.1	0.0		0.1	3.9	22.8	0.0	6.0			0.4
Noten, zaden en snacks	15	2527	49	Biscuit hartig	Sultana	N	100	g	1	N	Per 100g. gem van italiaanse kruiden en tomaat-kaas	422	1774		9.5	8.4	1.2	13.2	12.5	2.7	3.4	6.2	6.1	0.0	2.2	1.5	0.6	1.1	0.0	0.1	2.5	0.0	0.1	5.8	0.3	0.0	1.0	21.7	0.8	0.0	0.0	0.7	8.5	25.9	4.7	1.0	0.2	0.0	0.2
Gebak en koek	7	2700	16	Biscuit Sultana Yofruit		N	100	g	1	N	Per 100g. gem van aardbei, bosvruchten, framboos en kers. Verrijkt met: Calcium.	418	1762		5.3	5.4	0.0	10.2	9.5	4.3	3.6	1.4	1.0
Gebak en koek	7	2775	60	Biscuit tarwe- m chocolade		N	100	g	1	N	Per 100g	489	2049		6.5	6.5	0.0	22.2	21.3	7.4	10.4	3.2	2.4		0.1	0.1	0.0	0.1		0.0	0.2	0.0	0.0	0.6	0.0		0.1	22.7	0.2			0.1	9.4	31.3	0.6	3.4		0.0	0.7
Gebak en koek	7	263	34	Biscuit tarwe-/volkoren-		N	100	g	1	N	Per 100g	457	1919		7.6	7.6	0.0	15.0	14.2	6.9	5.2	2.1	1.9		0.0	0.0	0.1	0.0		0.0	0.4	0.0	0.0	1.0	0.0	0.0	0.1	42.2	0.2	0.0		0.0	4.3	35.7	0.2	0.5	0.4	0.0	0.4
Noten, zaden en snacks	15	264	38	Biscuit zoute		N	100	g	1	N	Per 100g	472	1975		8.1	8.1	0.0	23.0	21.9	16.6	4.0	1.4	1.2		2.9	2.0	0.8	1.3		0.2	3.4		0.1	7.4	0.3	0.0	1.4	25.2	0.9	0.0		0.9	10.3	26.2	7.1	0.6	0.2		0.2
Noten, zaden en snacks	15	943	42	Bitterbal bereid in oven		N	100	g	1	N	Per 100g. gem van mora en van zonen	301	1256		11.0	5.0	6.0	18.0	16.9	8.6	5.2	1.0	1.0					0.1			0.3			2.8			0.4	29.0				1.0	16.8						0.4
Noten, zaden en snacks	15	3076	42	Bladerdeeg m roomboter, bereid		N	100	g	1	N	Per 100g	614	2549		7.0	7.0	0.0	47.0	44.2	31.0	11.5	1.4	0.6		2.1	1.5	1.3	2.5		0.3	3.6		0.1	10.7	0.8	0.4	1.4	27.4	1.4	0.6		0.7	11.8	23.3	3.4	0.6	0.3	0.0	0.2
Noten, zaden en snacks	15	265	42	Bladerdeeg z roomboter, bereid		N	100	g	1	N	Per 100g	614	2549		7.0	7.0	0.0	47.0	44.7	20.7	14.2	3.9	3.2				0.1	0.1			0.6			1.1		0.0	0.0	37.8	0.1	0.0		0.1	6.0	31.5	13.0	0.8			0.4
Graanproducten en bindmiddelen	8	1023	19	Bloem rijste-	Bambix	N	100	g	1	N	Per 100g. gem van naturel en vanille. Verrijkt met: Vitamine B1.	384	1630		7.7	7.7	0.0	1.1	0.9	0.4	0.1	0.2	0.2	0.0	0.0	0.0	0.0	0.0	0.0	0.0	0.0	0.0	0.0	0.0	0.0	0.0	0.0	0.0	0.0	0.0	0.0	0.0	0.0	0.0	0.0	0.0	0.0	0.0	0.0
Graanproducten en bindmiddelen	8	80	24	Bloem rijste-		N	100	g	1	N	Per 100g	354	1501		7.0	7.0	0.0	1.0	0.9	0.2	0.3	0.4	0.4		0.0	0.0	0.0	0.0			0.0				0.0		0.0	24.4				0.0	2.4	30.5
Graanproducten en bindmiddelen	8	3133	27	Bloem rijste- m vanillesmaak Pyjamapapje		N	100	g	1	N	Per 100g. Verrijkt met: Calcium, IJzer totaal, Zink, Retinol, Retinol equivalenten, Vitamine B1, Vitamine B6 totaal, Vitamine D totaal, Vitamine E totaal, Vitamine C, Foliumzuur, Nicotinezuur, Retinol activiteit equiv.(RAE), Folaat equivalenten.	384	1630		8.0	8.0	0.0	0.9	0.8	0.2	0.2	0.3	0.3		0.0	0.0	0.0	0.0			0.0			0.0	0.0		0.0	24.4	0.0			0.0	2.4	30.5					0.0
Graanproducten en bindmiddelen	8	217	35	Bloem rogge- 60% uitmaling		N	100	g	1	N	Per 100g	343	1454		8.0	8.0	0.0	1.0	0.7	0.1	0.1	0.4	0.4		0.0	0.0	0.0	0.0			0.0			0.0	0.0		0.0	18.9				0.0		14.0					0.0
Graanproducten en bindmiddelen	8	220	10	Bloem tarwe- patent		N	100	g	1	N	Per 100g	352	1493		12.6	12.6	0.0	1.1	0.7	0.1	0.1	0.4	0.4					0.1		0.0	0.0			0.0			0.0	17.1	0.0	0.0		0.0	2.6	16.7	0.0	3.8			0.0
Melk en melkproducten	13	2280	31	Blue Band Finesse voor verrijken		N	100	g	1	N	Per 100g	212	874		3.1	0.0	3.1	20.0	19.2	14.4	3.8	1.0
Gebak en koek	7	697	67	Bojo cassavetaart Surinaams		N	100	g	1	N	Per 100g	280	1175	0.1	2.4	1.2	1.1	10.8	10.1	7.3	1.8	1.0	0.9	0.0	0.5	0.3	3.3	2.8	0.0	0.0	26.1	0.0	0.0	15.8	0.2	0.0	0.2	17.4	0.4	0.0	0.0	0.1	4.5	17.1	0.3	0.5	0.1	0.0	0.1
Gebak en koek	7	633	33	Bokkenpootje		N	100	g	1	N	Per 100g	440	1846		5.9	5.5	0.4	19.8	18.8	9.0	5.0	2.8	2.7					0.0		0.0	5.9			12.6			0.0	17.2	0.1	0.0		0.1	9.8	26.1	10.4	0.5			0.6
Vis	22	822	30	Bokking bak- bereid		N	100	g	1	N	Per 100g. kant en klaar gekocht	334	1388		21.6	0.6	21.0	26.2	24.3	4.7	12.4	7.3	3.4		0.0	0.0	0.0	0.0		0.0	0.1	0.0	0.0	4.7	0.1	0.0	0.3	11.8	4.0	0.0		0.2	1.8	25.9	0.0	3.1		0.0	0.3
Vis	22	347	46	Bokking gerookt		N	100	g	1	N	Per 100g	238	993		23.5	0.0	23.5	16.1	14.8	3.7	8.5	2.6	0.2				0.0	0.0			0.1			7.8	0.1		0.5	15.0	5.6			0.3	1.3	13.2		0.9			0.2
Vis	22	1605	33	Bokking gestoomd		N	100	g	1	N	Per 100g	233	968		21.2	0.0	21.2	16.2	14.9	3.8	7.9	3.1	0.2				0.0	0.0			0.1			8.1	0.1		0.5	15.3	5.7			0.3	1.3	11.7		1.0			0.1
Brood	3	2803	31	Bol krenten-		N	100	g	1	N	Per 100g. bevat zowel krenten als rozijnen	268	1134	1.3	8.4	8.4	0.0	2.5	2.3	0.8	0.7	0.7	0.6		0.0	0.0	0.2	0.2			0.4			0.7		0.0		25.2	0.7	0.0		0.1	8.8	31.1	0.9	3.5			0.4
Brood	3	2804	36	Bol muesli- meel/volkorenmeel		N	100	g	1	N	Per 100g	290	1221	1.7	10.7	10.7	0.0	6.6	6.3	1.3	3.0	1.9	1.8		0.0	0.0					0.2			0.3		0.0		13.0	0.4	0.0		0.1	6.1	46.8	0.4	1.9			0.4
Suiker, snoep, zoet beleg en zoete sauzen	20	1508	43	Bonbon		N	100	g	1	N	Per 100g	519	2164		5.6	3.1	2.5	30.8	29.6	16.8	10.4	1.6	1.3		0.0	0.0	0.3	0.0		0.0	0.5		0.0	1.6	0.1	0.1	0.3	30.5	0.6	0.1		0.5	31.1	16.9	8.8	0.4	0.3		0.9
Suiker, snoep, zoet beleg en zoete sauzen	20	727	48	Bonbon m likeur		N	100	g	1	N	Per 100g	391	1639		3.3	3.3	0.0	16.5	15.9	10.0	5.3	1.0	0.5	0.0	0.0	0.0	0.0	0.0	0.0	0.0	0.0	0.0	0.0	0.2	0.0	0.0	0.0	25.5	0.2	0.0	0.0	0.2	35.9	32.9	0.0	0.2	0.0	0.0	1.0
Peulvruchten	16	685	56	Bonen blackeyepesie gedroogd		N	100	g	1	N	Per 100g	367	1554		23.0	23.0	0.0	2.0	1.6	0.3	0.2	1.0	0.4					0.0		0.0	0.0			1.2			0.0	16.9	0.0	0.0		0.1	3.4	10.9	0.0	37.7			0.0
Peulvruchten	16	660	30	Bonen bruine blik/glas		N	100	g	1	N	Per 100g. na uitlekken	109	458		6.7	6.7	0.0	0.6	0.5	0.1	0.1	0.3	0.1					0.0		0.0	0.0			1.2			0.0	16.9	0.0	0.0		0.1	3.4	10.9	0.0	37.7			0.0
Peulvruchten	16	3184	48	Bonen kidney- rode blik/glas		N	100	g	1	N	Per 100g	107	452		7.7	7.7	0.0	0.4	0.3	0.1	0.0	0.2	0.1					0.0		0.0	0.0			1.2			0.0	16.9	0.0	0.0		0.1	3.4	10.9	0.0	37.7			0.0
Peulvruchten	16	1894	63	Bonen kidney- rode gedroogd		N	100	g	1	N	Per 100g	295	1242	3.5	22.1	22.1	0.0	1.4	1.1	0.2	0.1	0.7	0.3					0.0		0.0	0.0			1.2			0.0	16.9	0.0	0.0		0.1	3.4	10.9	0.0	37.7			0.0
Peulvruchten	16	3073	38	Bonen mung- gekookt		N	100	g	1	N	Per 100g	93	394	1.2	7.6	7.6	0.0	0.4	0.3	0.1	0.0	0.2	0.1					0.0		0.0	0.0			1.2			0.0	16.9	0.0	0.0		0.1	3.4	10.9	0.0	37.7			0.0
Groenten	9	138	43	Bonen snij- blik/glas		N	100	g	1	N	Per 100g	22	92		1.1	1.1	0.0	0.3	0.2	0.1	0.0	0.2	0.1	0.0	0.0	0.0	0.0	0.0	0.0	0.0	0.0	0.0	0.0	1.3	0.0	0.0	0.0	22.7	0.0	0.0	0.0	0.0	2.8	6.3	0.0	28.2	0.0	0.0	0.0
Groenten	9	1143	27	Bonen snij- diepvries onbereid		N	100	g	1	N	Per 100g	27	114		1.7	1.7	0.0	0.1	0.1	0.0	0.0	0.1	0.0	0.0	0.0	0.0	0.0	0.0	0.0	0.0	0.0	0.0	0.0	1.3	0.0	0.0	0.0	22.7	0.0	0.0	0.0	0.0	2.8	6.3	0.0	28.2	0.0	0.0	0.0
Groenten	9	961	40	Bonen snij- gekookt		N	100	g	1	N	Per 100g	23	97		1.8	1.8	0.0	0.0	0.0	0.0	0.0	0.0	0.0	0.0	0.0	0.0	0.0	0.0	0.0	0.0	0.0	0.0	0.0	0.0	0.0	0.0	0.0	0.0	0.0	0.0	0.0	0.0	0.0	0.0	0.0	0.0	0.0	0.0	0.0
Groenten	9	49	48	Bonen snij- rauw		N	100	g	1	N	Per 100g	20	84		1.0	1.0	0.0	0.0	0.0	0.0	0.0	0.0	0.0	0.0	0.0	0.0	0.0	0.0	0.0	0.0	0.0	0.0	0.0	0.0	0.0	0.0	0.0	0.0	0.0	0.0	0.0	0.0	0.0	0.0	0.0	0.0	0.0	0.0	0.0
Sojaproducten en vegetarische producten	14	839	61	Bonen soja- gedroogd		N	100	g	1	N	Per 100g	418	1743		35.9	35.9	0.0	18.6	17.3	2.8	4.0	10.5	9.4				0.0	0.0			0.0			0.1	0.0	0.0	0.0	10.9	0.1	0.0		0.1	3.8	22.8	0.0	6.0			0.4
Sojaproducten en vegetarische producten	14	971	43	Bonen soja- gekookt		N	100	g	1	N	Per 100g	251	1046		21.5	21.5	0.0	11.2	10.4	1.7	2.4	6.3	5.6	0.0	0.0	0.0	0.0	0.0	0.0	0.0	0.0	0.0	0.0	0.1	0.0	0.0	0.0	10.9	0.1	0.0	0.0	0.1	3.8	22.8	0.0	6.0	0.0	0.0	0.4
Groenten	9	139	47	Bonen sperzie- blik/glas		N	100	g	1	N	Per 100g	26	110		1.6	1.6	0.0	0.3	0.2	0.1	0.0	0.2	0.1	0.0	0.0	0.0	0.0	0.0	0.0	0.0	0.0	0.0	0.0	1.3	0.0	0.0	0.0	22.7	0.0	0.0	0.0	0.0	2.8	6.3	0.0	28.2	0.0	0.0	0.0
Groenten	9	954	49	Bonen sperzie- diepvries gekookt		N	100	g	1	N	Per 100g	35	149		2.0	2.0	0.0	0.0	0.0	0.0	0.0	0.0	0.0	0.0	0.0	0.0	0.0	0.0	0.0	0.0	0.0	0.0	0.0	0.0	0.0	0.0	0.0	0.0	0.0	0.0	0.0	0.0	0.0	0.0	0.0	0.0	0.0	0.0	0.0
Groenten	9	951	37	Bonen sperzie- gekookt		N	100	g	1	N	Per 100g	25	105		1.8	1.8	0.0	0.4	0.3	0.1	0.0	0.2	0.1	0.0	0.0	0.0	0.0	0.0	0.0	0.0	0.0	0.0	0.0	0.0	0.0	0.0	0.0	32.1	0.0	0.0	0.0	0.0	4.8	3.7	0.0	32.1	0.0	0.0	0.0
Groenten	9	50	15	Bonen sperzie- rauw		N	100	g	1	N	Per 100g	39	162		2.0	2.0	0.0	0.4	0.3	0.1	0.0	0.2	0.1	0.0	0.0	0.0	0.0	0.0	0.0	0.0	0.0	0.0	0.0	0.0	0.0	0.0	0.0	32.1	0.0	0.0	0.0	0.0	4.8	3.7	0.0	32.1	0.0	0.0	0.0
Groenten	9	142	22	Bonen tuin- blik/glas		N	100	g	1	N	Per 100g	61	257		4.8	4.8	0.0	0.2	0.2	0.0	0.0	0.1	0.1	0.0	0.0	0.0	0.0	0.0	0.0	0.0	0.0	0.0	0.0	1.3	0.0	0.0	0.0	22.7	0.0	0.0	0.0	0.0	2.8	6.3	0.0	28.2	0.0	0.0	0.0
Groenten	9	1148	47	Bonen tuin- diepvries onbereid		N	100	g	1	N	Per 100g. iglo	87	366		7.5	7.5	0.0	0.6	0.5	0.1	0.0	0.3	0.2	0.0	0.0	0.0	0.0	0.0	0.0	0.0	0.0	0.0	0.0	1.3	0.0	0.0	0.0	22.7	0.0	0.0	0.0	0.0	2.8	6.3	0.0	28.2	0.0	0.0	0.0
Groenten	9	962	44	Bonen tuin- gekookt		N	100	g	1	N	Per 100g	45	191		5.0	5.0	0.0	0.0	0.0	0.0	0.0	0.0	0.0	0.0	0.0	0.0	0.0	0.0	0.0	0.0	0.0	0.0	0.0	0.0	0.0	0.0	0.0	0.0	0.0	0.0	0.0	0.0	0.0	0.0	0.0	0.0	0.0	0.0	0.0
Groenten	9	62	26	Bonen tuin- rauw		N	100	g	1	N	Per 100g	51	211		5.0	5.0	0.0	0.0	0.0	0.0	0.0	0.0	0.0	0.0	0.0	0.0	0.0	0.0	0.0	0.0	0.0	0.0	0.0	0.0	0.0	0.0	0.0	0.0	0.0	0.0	0.0	0.0	0.0	0.0	0.0	0.0	0.0	0.0	0.0
Peulvruchten	16	3049	54	Bonen witte blik/glas		N	100	g	1	N	Per 100g	105	441		7.3	7.3	0.0	1.2	0.9	0.2	0.1	0.6	0.3					0.0		0.0	0.0			1.2			0.0	16.9	0.0	0.0		0.1	3.4	10.9	0.0	37.7			0.0
Peulvruchten	16	197	57	Bonen witte in tomatensaus blik/glas		N	100	g	1	N	Per 100g	91	385		5.6	5.6	0.0	0.5	0.4	0.1	0.0	0.2	0.1					0.0		0.0	0.0			1.2			0.0	16.9	0.0	0.0		0.1	3.4	10.9	0.0	37.7			0.0
Peulvruchten	16	117	33	Bonen witte/bruine gedroogd		N	100	g	1	N	Per 100g	314	1324		20.1	20.1	0.0	2.4	1.8	0.4	0.2	1.2	0.5					0.0		0.0	0.0			1.2			0.0	16.9	0.0	0.0		0.1	3.4	10.9	0.0	37.7			0.0
Peulvruchten	16	968	68	Bonen witte/bruine gekookt		N	100	g	1	N	Per 100g	126	529		8.0	8.0	0.0	0.9	0.7	0.2	0.1	0.5	0.2	0.0	0.0	0.0	0.0	0.0	0.0	0.0	0.0	0.0	0.0	1.2	0.0	0.0	0.0	16.9	0.0	0.0	0.0	0.1	3.4	10.9	0.0	37.7	0.0	0.0	0.0
Suiker, snoep, zoet beleg en zoete sauzen	20	1507	39	Borstplaat room-		N	100	g	1	N	Per 100g	347	1469		0.7	0.0	0.7	3.1	2.9	2.0	0.7	0.1	0.0	0.0	3.5	2.3	1.4	2.9	0.3	0.1	3.9	0.1	0.1	11.3	1.1	0.0	1.0	30.2	1.6	0.2	0.0	0.6	9.8	19.9	1.7	0.5	0.5	0.0	0.1
Vis	22	1620	19	Bot bereid in magnetron z toev		N	100	g	1	N	Per 100g	106	446		21.9	0.0	21.9	2.0	1.8	0.6	0.7	0.5	0.0								0.4			2.8	0.1		0.9	22.1	12.0			0.5	5.0	22.5		0.4			0.2
Suiker, snoep, zoet beleg en zoete sauzen	20	434	33	Boter chocolade-		N	100	g	1	N	Per 100g	514	2144		1.6	1.0	0.6	32.2	30.9	13.1	10.4	7.4	5.1	0.0	0.0	0.0	1.0	0.7	0.0	0.0	7.0	0.0	0.0	2.8	0.0	0.0	0.0	19.2	0.0	0.0	0.0	0.1	11.4	21.2	0.2	2.5	0.1	0.0	0.4
Vetten, oliën en hartige sauzen	21	879	73	Boter gezouten		N	100	g	1	N	Per 100g	737	3030		0.7	0.0	0.7	81.1	76.2	52.9	17.7	2.2	1.1		3.5	2.3	1.4	2.9	0.3	0.1	3.9	0.1	0.1	11.3	1.1	0.0	1.0	30.2	1.6	0.2		0.6	9.8	19.9	1.7	0.5	0.5	0.0	0.1
Vetten, oliën en hartige sauzen	21	310	9	Boter ongezouten		N	100	g	1	N	Per 100g	737	3030		0.7	0.0	0.7	81.1	76.2	52.9	17.7	2.2	1.1		3.5	2.3	1.4	2.9	0.3	0.1	3.9	0.1	0.1	11.3	1.1	0.0	1.0	30.2	1.6	0.2		0.6	9.8	19.9	1.7	0.5	0.5	0.0	0.1
Vetten, oliën en hartige sauzen	21	2295	56	Boterproduct 25% vet		N	100	g	1	N	Per 100g. gem van diverse merken;. Verrijkt met: Retinol, Retinol equivalenten, Vitamine D totaal, Vitamine E totaal, Retinol activiteit equiv.(RAE).	230	946		0.2	0.0	0.2	25.0	23.5	16.3	5.5	0.7	0.3		3.5	2.3	1.4	2.9	0.3	0.1	3.9	0.1	0.1	11.3	1.1	0.0	1.0	30.2	1.6	0.2		0.6	9.8	19.9	1.7	0.5	0.5	0.0	0.1
Vetten, oliën en hartige sauzen	21	3052	27	Boterproduct Botergoud melange	Campina	N	100	g	1	N	Per 100g	683	2810		1.0	0.5	0.5	75.0	70.9	38.7	23.8	6.1	5.3		2.5	1.7	1.0	2.1	0.2	0.0	2.8	0.1	0.1	8.2	0.8	0.0	0.8	24.4	1.2	0.1		0.5	7.6	30.5	1.3	0.4	0.4	0.0	0.3
Vetten, oliën en hartige sauzen	21	1530	20	Boterproduct halfvolle		N	100	g	1	N	Per 100g. gem van diverse merken;	337	1385		0.3	0.0	0.3	37.0	34.8	24.2	8.1	1.0	0.5		3.5	2.3	1.4	2.9	0.3	0.1	3.9	0.1	0.1	11.3	1.1	0.0	1.0	30.2	1.6	0.2		0.6	9.8	19.9	1.7	0.5	0.5	0.1	0.1
Soepen	19	3192	42	Bouillon Cup-a-soup bereid		N	100	g	1	N	Per 100g. gem van 4 smaken	5	21		0.3	0.3	0.0	0.1	0.1	0.0	0.0	0.0	0.0		0.0	0.0	0.0	0.0	0.0	0.0	0.0	0.0	0.0	0.0	0.0	0.0	0.0	42.5	0.0	0.0	0.0	0.0	7.2	42.5	0.0	0.0	0.0	0.0	0.0
Soepen	19	1528	49	Bouillon van blokje bereid		N	100	g	1	N	Per 100g	5	22		0.1	0.1	0.0	0.4	0.4	0.2	0.2	0.0	0.0	0.0	0.0	0.0	0.0	0.0	0.0	0.0	0.0	0.0	0.0	0.0	0.0	0.0	0.0	42.5	0.0	0.0	0.0	0.0	7.2	42.5	0.0	0.0	0.0	0.0	0.0
Kruiden en specerijen	12	429	50	Bouillonblokje		N	100	g	1	N	Per 100g	227	949		14.6	13.6	1.0	11.6	11.1	5.5	4.7	0.9	0.9	0.0	0.0	0.0	0.0	0.0	0.0	0.0	0.0	0.0	0.0	0.0	0.0	0.0	0.0	42.5	0.0	0.0	0.0	0.0	7.2	42.5	0.0	0.0	0.0	0.0	0.0
Kruiden en specerijen	12	842	36	Bouillonpoeder		N	100	g	1	N	Per 100g	194	821		17.5	0.0	17.5	2.5	2.4	1.2	1.0	0.2	0.2	0.0	0.0	0.0	0.0	0.0	0.0	0.0	0.0	0.0	0.0	0.0	0.0	0.0	0.0	42.5	0.0	0.0	0.0	0.0	7.2	42.5	0.0	0.0	0.0	0.0	0.0
Kruiden en specerijen	12	1883	56	Bouillonpoeder Na-		N	100	g	1	N	Per 100g	392	1654		7.9	2.5	5.4	8.1	7.8	3.7	1.3	0.5	0.4
Fruit	6	157	45	Bramen		N	100	g	1	N	Per 100g. bevat 1,5 g organische zuren	37	154		0.9	0.9	0.0	0.2	0.1	0.0	0.0	0.1	0.1															8.2					1.4	9.5		37.1
Alcoholische en niet-alcoholische dranken	2	391	37	Brandewijn		N	100	g	1	N	Per 100g	231	957		0.0	0.0	0.0	0.0	0.0	0.0	0.0	0.0	0.0	0.0	0.0	0.0	0.0	0.0	0.0	0.0	0.0	0.0	0.0	0.0	0.0	0.0	0.0	0.0	0.0	0.0	0.0	0.0	0.0	0.0	0.0	0.0	0.0	0.0	0.0
Alcoholische en niet-alcoholische dranken	2	2311	15	Breezer		N	100	g	1	N	Per 100g	74	313		0.0	0.0	0.0	0.0	0.0	0.0	0.0	0.0	0.0	0.0	0.0	0.0	0.0	0.0	0.0	0.0	0.0	0.0	0.0	2.3	0.0	0.0	0.0	27.3	0.0	0.0	0.0	0.0	3.4	6.8	0.0	10.2	0.0	0.0	0.0
Groenten	9	920	24	Broccoli gekookt		N	100	g	1	N	Per 100g	27	112		3.9	3.9	0.0	0.3	0.2	0.1	0.0	0.2	0.0	0.0	0.0	0.0	0.0	0.0	0.0	0.0	0.0	0.0	0.0	0.0	0.0	0.0	0.0	21.7	0.0	0.0	0.0	0.0	2.2	8.2	0.0	58.5	0.0	0.0	0.0
Groenten	9	921	28	Broccoli rauw		N	100	g	1	N	Per 100g	27	112		2.9	2.9	0.0	0.7	0.5	0.1	0.0	0.4	0.1	0.0	0.0	0.0	0.0	0.0	0.0	0.0	0.0	0.0	0.0	0.0	0.0	0.0	0.0	21.7	0.0	0.0	0.0	0.0	2.2	8.2	0.0	58.5	0.0	0.0	0.0
Alcoholische en niet-alcoholische dranken	2	2074	41	Bronwater Bar le Duc		N	100	g	1	N	Per 100g	0	0		0.0	0.0	0.0	0.0	0.0	0.0	0.0	0.0	0.0	0.0	0.0	0.0	0.0	0.0	0.0	0.0	0.0	0.0	0.0	0.0	0.0	0.0	0.0	0.0	0.0	0.0	0.0	0.0	0.0	0.0	0.0	0.0	0.0	0.0	0.0
Alcoholische en niet-alcoholische dranken	2	1131	16	Bronwater Chaudfontaine		N	100	g	1	N	Per 100g	0	0		0.0	0.0	0.0	0.0	0.0	0.0	0.0	0.0	0.0	0.0	0.0	0.0	0.0	0.0	0.0	0.0	0.0	0.0	0.0	0.0	0.0	0.0	0.0	0.0	0.0	0.0	0.0	0.0	0.0	0.0	0.0	0.0	0.0	0.0	0.0
Alcoholische en niet-alcoholische dranken	2	398	65	Bronwater Evian		N	100	g	1	N	Per 100g	0	0		0.0	0.0	0.0	0.0	0.0	0.0	0.0	0.0	0.0	0.0	0.0	0.0	0.0	0.0	0.0	0.0	0.0	0.0	0.0	0.0	0.0	0.0	0.0	0.0	0.0	0.0	0.0	0.0	0.0	0.0	0.0	0.0	0.0	0.0	0.0
Alcoholische en niet-alcoholische dranken	2	747	54	Bronwater gem		N	100	g	1	N	Per 100g	0	0		0.0	0.0	0.0	0.0	0.0	0.0	0.0	0.0	0.0	0.0	0.0	0.0	0.0	0.0	0.0	0.0	0.0	0.0	0.0	0.0	0.0	0.0	0.0	0.0	0.0	0.0	0.0	0.0	0.0	0.0	0.0	0.0	0.0	0.0	0.0
Alcoholische en niet-alcoholische dranken	2	2141	21	Bronwater m zoetstof		N	100	g	1	N	Per 100g. crystal clear; gem van 8 soorten	0	0		0.0	0.0	0.0	0.0	0.0	0.0	0.0	0.0	0.0	0.0	0.0	0.0	0.0	0.0	0.0	0.0	0.0	0.0	0.0	0.0	0.0	0.0	0.0	0.0	0.0	0.0	0.0	0.0	0.0	0.0	0.0	0.0	0.0	0.0	0.0
Alcoholische en niet-alcoholische dranken	2	406	32	Bronwater Perrier		N	100	g	1	N	Per 100g	0	0		0.0	0.0	0.0	0.0	0.0	0.0	0.0	0.0	0.0	0.0	0.0	0.0	0.0	0.0	0.0	0.0	0.0	0.0	0.0	0.0	0.0	0.0	0.0	0.0	0.0	0.0	0.0	0.0	0.0	0.0	0.0	0.0	0.0	0.0	0.0
Alcoholische en niet-alcoholische dranken	2	1968	73	Bronwater Sourcy		N	100	g	1	N	Per 100g	0	0		0.0	0.0	0.0	0.0	0.0	0.0	0.0	0.0	0.0	0.0	0.0	0.0	0.0	0.0	0.0	0.0	0.0	0.0	0.0	0.0	0.0	0.0	0.0	0.0	0.0	0.0	0.0	0.0	0.0	0.0	0.0	0.0	0.0	0.0	0.0
Alcoholische en niet-alcoholische dranken	2	411	15	Bronwater Spa		N	100	g	1	N	Per 100g. spa barisart, spa reine, spa marie-henriette	0	0		0.0	0.0	0.0	0.0	0.0	0.0	0.0	0.0	0.0	0.0	0.0	0.0	0.0	0.0	0.0	0.0	0.0	0.0	0.0	0.0	0.0	0.0	0.0	0.0	0.0	0.0	0.0	0.0	0.0	0.0	0.0	0.0	0.0	0.0	0.0
Alcoholische en niet-alcoholische dranken	2	420	14	Bronwater Vittel		N	100	g	1	N	Per 100g	0	0		0.0	0.0	0.0	0.0	0.0	0.0	0.0	0.0	0.0	0.0	0.0	0.0	0.0	0.0	0.0	0.0	0.0	0.0	0.0	0.0	0.0	0.0	0.0	0.0	0.0	0.0	0.0	0.0	0.0	0.0	0.0	0.0	0.0	0.0	0.0
Brood	3	3189	69	Brood	BlondVolkoren	N	100	g	1	N	Per 100g	242	1023		12.7	12.7	0.0	1.8	1.6	0.4	0.5	0.7	0.6		0.0	0.0	0.0	0.0			0.2			0.2	0.0	0.0	0.0	17.3	0.4	0.0		0.2	3.8	29.3	0.4	4.8			0.3
Brood	3	3190	33	Brood	VollerKoren	N	100	g	1	N	Per 100g. Verrijkt met: Voedingsvezel totaal.	231	975		10.6	10.6	0.0	3.0	2.7	0.6	0.8	1.2	1.1		0.0	0.0	0.0	0.0			0.2			0.2	0.0	0.0	0.0	17.3	0.4	0.0		0.2	3.8	29.3	0.4	4.8			0.3
Brood	3	2494	56	Brood Blue Band Goede Start Lichtbruin		N	100	g	1	N	Per 100g. bevat inuline. Verrijkt met: Voedingsvezel totaal, IJzer totaal, IJzer non haem, Zink, Vitamine B1, Vitamine B6 totaal, Nicotinezuur.	225	953		8.8	8.8	0.0	1.4	1.2	0.3	0.4	0.5	0.5		0.0	0.0	0.0	0.1		0.0	0.6		0.0	0.4	0.0	0.0	0.0	18.1	0.4	0.0		0.2	3.8	29.4	0.4	4.4	0.1		0.3
Brood	3	2277	58	Brood Blue Band Goede Start Witbrood		N	100	g	1	N	Per 100g. bevat 2,5 g inuline. Verrijkt met: Voedingsvezel totaal, IJzer totaal, IJzer non haem, Zink, Vitamine B1, Vitamine B6 totaal, Nicotinezuur.	220	928		8.8	8.8	0.0	1.2	0.8	0.2	0.1	0.5	0.4					0.1		0.0	0.0			0.0			0.0	17.1	0.0	0.0		0.0	2.6	16.7	0.0	3.8			0.0
Brood	3	3057	49	Brood Brinta Vezelbruin		N	100	g	1	N	Per 100g	222	936		8.7	8.7	0.0	2.4	2.2	0.5	0.7	1.0	0.9		0.0	0.0	0.0	0.0			0.2			0.2	0.0	0.0	0.0	17.3	0.4	0.0		0.2	3.8	29.3	0.4	4.8			0.3
Brood	3	3193	46	Brood Brinta Vezelwit		N	100	g	1	N	Per 100g	229	968		8.8	8.8	0.0	1.8	1.2	0.3	0.4	0.5	0.4		0.0	0.0	0.0	0.1			0.3		0.0	0.4	0.0	0.0	0.0	16.7	0.4	0.0		0.2	3.7	34.3	0.5	4.4	0.1		0.4
Brood	3	3055	40	Brood bruin- glutenvrij bereid m bakmix Glutafin		N	100	g	1	N	Per 100g. bereid m glutafin select fibre mix	221	933		3.7	3.7	0.0	2.6	2.4	0.3	0.6	1.6	1.5	0.0	0.0	0.0	0.0	0.0	0.0	0.0	0.0	0.0	0.0	0.1	0.0	0.0	0.0	7.4	0.9	0.0	0.0	0.1	4.2	21.9	0.0	0.4	0.0	0.0	0.3
Brood	3	565	48	Brood geroosterd toast		N	100	g	1	N	Per 100g	359	1522		11.0	11.0	0.0	2.0	1.7	0.4	0.6	0.7	0.6		0.0	0.0		0.1			0.3		0.0	0.4				16.7	0.4			0.2	3.7	34.3	0.5	4.4	0.1		0.4
Brood	3	233	25	Brood krenten-		N	100	g	1	N	Per 100g. bevat minimaal 30% krenten	273	1154	1.2	7.8	7.8	0.0	2.4	2.2	0.8	0.7	0.6	0.5		0.0	0.0	0.1	0.1			0.5		0.0	0.7		0.0		23.7	0.6	0.0		0.1	9.3	31.6	1.5	3.8	0.2		0.4
Brood	3	2352	32	Brood krenten- m spijs		N	100	g	1	N	Per 100g	302	1276	1.4	8.2	8.2	0.0	6.1	5.7	1.0	3.2	1.5	1.4		0.0	0.0	0.0	0.0			0.2		0.0	0.2	0.0	0.0	0.0	12.3	0.5	0.0		0.0	4.3	54.9	0.5	1.4	0.1		0.2
Brood	3	1459	60	Brood krenten- volkoren		N	100	g	1	N	Per 100g	253	1068	1.4	9.3	9.3	0.0	1.8	1.6	0.4	0.5	0.7	0.7	0.0	0.0	0.0	0.0	0.0	0.0	0.0	0.3	0.0	0.0	0.3	0.0	0.0	0.0	16.5	0.4	0.0	0.0	0.1	3.7	30.6	0.3	4.7	0.1	0.0	0.3
Brood	3	2812	30	Brood krenten/rozijnen m spijs		N	100	g	1	N	Per 100g	302	1274	1.4	8.2	8.2	0.0	6.2	5.9	1.1	3.2	1.5	1.4		0.0	0.0	0.1	0.1			0.1		0.0	0.2	0.0	0.0	0.0	12.8	0.5	0.0		0.0	4.3	54.6	0.4	1.4	0.1		0.2
Brood	3	2349	60	Brood lijnzaad-		N	100	g	1	N	Per 100g	286	1203	1.7	13.1	13.1	0.0	7.9	7.2	1.0	1.8	4.3	2.0		0.0	0.0	0.0	0.0			0.1			0.1	0.0	0.0	0.0	8.9	0.1	0.0		0.0	4.4	25.0	0.0	32.6			0.2
Brood	3	2785	63	Brood mais-		N	100	g	1	N	Per 100g	262	1105	1.7	10.9	10.9	0.0	3.5	3.1	0.6	1.1	1.4	1.3		0.0	0.0					0.2			0.2	0.0	0.0		12.4	0.3	0.0		0.1	4.2	33.9	0.3	3.1			0.3
Brood	3	2707	46	Brood mais- m zonnebloempitten		N	100	g	1	N	Per 100g	307	1291	1.5	11.8	11.8	0.0	9.8	9.1	1.3	2.4	5.5	5.3		0.0	0.0	0.0	0.0			0.1			0.1	0.0	0.0	0.0	8.2	0.2	0.0		0.1	4.3	25.5	0.1	1.0			0.3
Brood	3	3188	65	Brood meergranen- bereid met broodmix		N	100	g	1	N	Per 100g. koopmans	317	1330		15.0	15.0	0.0	11.0	10.6	3.9	3.3	3.4	3.1
Brood	3	3078	60	Brood meergranen- glutenvrij Rustico	Schar	N	100	g	1	N	Per 100g	225	948		4.4	4.4	0.0	3.3	3.2	1.2	0.5	1.4
Brood	3	2350	24	Brood meergranen- m div zaden gem		N	100	g	1	N	Per 100g. Gemiddelde van licht en donker meergranenbrood obv bloem en meel	261	1099	2.0	12.3	12.3	0.0	4.8	4.1	0.7	1.2	2.1	1.7		0.0	0.0	0.0	0.0			0.1			0.2	0.0	0.0	0.0	12.1	0.2	0.0		0.1	4.6	28.7	0.1	10.1			0.3
Brood	3	2783	55	Brood meergranen- m div zaden obv bloem		N	100	g	1	N	Per 100g. gemiddelde van licht en donker meergranenbrood obv bloem	267	1127	2.0	12.5	12.5	0.0	5.0	4.3	0.8	1.3	2.2	1.8		0.0	0.0	0.0	0.0			0.1			0.1	0.0	0.0	0.0	12.4	0.2	0.0		0.0	4.9	28.4	0.0	9.1			0.3
Brood	3	2784	59	Brood meergranen- m div zaden obv meel		N	100	g	1	N	Per 100g. gemiddelde van licht en donker meergranenbrood obv meel	254	1072	2.0	12.2	12.2	0.0	4.6	3.9	0.7	1.2	2.0	1.6		0.0	0.0	0.0	0.0			0.2			0.2	0.0	0.0	0.0	11.8	0.2	0.0		0.1	4.2	29.0	0.1	11.1			0.3
Brood	3	2931	34	Brood meergranen volkoren- Becel		N	100	g	1	N	Per 100g	255	1072		11.0	11.0	0.0	5.2	4.7	0.8	1.4	2.4	1.9		0.0	0.0	0.0	0.0			0.2			0.2	0.0	0.0	0.0	11.8	0.2	0.0		0.1	4.2	29.0	0.1	11.1			0.3
Brood	3	3007	33	Brood met verlaagd koolhydraatgehalte		N	100	g	1	N	Per 100g. gem van slankelijn en c1000	241	1010		17.2	17.2	0.0	8.9	7.7	1.2	2.0	4.0
Brood	3	249	52	Brood mout-	Tarvo	N	100	g	1	N	Per 100g	249	1055		9.4	9.4	0.0	1.9	1.6	0.5	0.4	0.7	0.6		0.0	0.0	0.2	0.3			0.7		0.0	2.2	0.1		0.4	19.2	0.7			0.3	5.7	21.4	2.0	3.3	0.1		0.8
Brood	3	2353	37	Brood muesli- obv meel/volkorenmeel		N	100	g	1	N	Per 100g	295	1240	1.7	10.6	10.6	0.0	7.6	7.2	1.3	3.6	2.2	2.1	0.0	0.0	0.0			0.0	0.0	0.2	0.0	0.0	0.3		0.0		11.5	0.3	0.0	0.0	0.1	4.8	48.9	0.6	1.6	0.0	0.0	0.3
Brood	3	2354	41	Brood noten- volkoren		N	100	g	1	N	Per 100g	296	1244	1.5	12.7	12.7	0.0	10.2	9.6	1.5	5.0	2.8	2.6		0.0	0.0	0.0	0.0		0.0	0.0	0.0	0.0	0.1	0.0	0.0	0.0	9.6	0.2	0.0		0.1	3.3	50.3	0.1	2.3	0.1	0.0	0.5
Brood	3	242	24	Brood rogge- donker		N	100	g	1	N	Per 100g	193	815	0.9	5.6	5.6	0.0	1.3	1.1	0.2	0.3	0.6	0.5		0.0	0.0					0.2		0.0	0.3		0.0		14.2	0.2	0.0		0.2	1.5	25.5		7.5	0.1		0.3
Brood	3	1011	8	Brood rogge- donker Na-		N	100	g	1	N	Per 100g. gem van bolletje en groot	193	816		5.6	5.6	0.0	1.3	1.1	0.3	0.3	0.5	0.5		0.0	0.0	0.1	0.1			0.6		0.0	0.6	0.0		0.1	17.4	0.5			0.2	3.1	24.0	0.3	5.6	0.1		0.2
Brood	3	1395	54	Brood rogge- gem		N	100	g	1	N	Per 100g. 1/3 licht, 2/3 donker roggebrood	197	833	0.9	5.9	5.9	0.0	1.3	1.1	0.2	0.3	0.6	0.5		0.0	0.0	0.0	0.0			0.3		0.0	0.4	0.0	0.0	0.0	14.8	0.3	0.0		0.2	1.8	25.2	0.1	7.1	0.1		0.3
Brood	3	243	28	Brood rogge- licht		N	100	g	1	N	Per 100g	233	984	1.3	8.2	8.2	0.0	1.5	1.3	0.3	0.3	0.6	0.5		0.0	0.0	0.2	0.2			0.8		0.0	0.8		0.0	0.1	19.2	0.6	0.0		0.2	4.0	23.1	0.4	4.5	0.1		0.2
Brood	3	244	32	Brood rozijnen-		N	100	g	1	N	Per 100g. bevat minimaal 30% rozijnen	272	1151	1.2	7.7	7.7	0.0	2.7	2.5	0.9	0.8	0.7	0.6		0.0	0.0	0.2	0.2			0.3		0.0	0.7		0.0		25.2	0.6	0.0		0.1	8.6	32.7	0.9	3.8	0.2		0.4
Brood	3	2814	39	Brood rozijnen- met spijs		N	100	g	1	N	Per 100g	302	1273	1.4	8.1	8.1	0.0	6.4	6.0	1.1	3.3	1.5	1.4		0.0	0.0	0.1	0.1			0.1		0.0	0.2	0.0	0.0	0.0	13.3	0.5	0.0		0.0	4.3	54.3	0.3	1.5	0.1		0.2
Brood	3	2813	34	Brood rozijnen-krenten gem		N	100	g	1	N	Per 100g	272	1153	1.2	7.8	7.8	0.0	2.6	2.4	0.9	0.8	0.7	0.6		0.0	0.0	0.2	0.2			0.4		0.0	0.7	0.0	0.0	0.0	24.5	0.6	0.0		0.1	8.9	32.2	1.2	3.8	0.2		0.4
Brood	3	2794	62	Brood stok- bruin		N	100	g	1	N	Per 100g. gemiddelde van vers en afbakstokbrood	258	1093	1.6	9.8	9.8	0.0	1.4	1.2	0.3	0.3	0.6	0.5		0.0	0.0					0.6			0.4	0.0	0.0		17.9	0.4	0.0		0.1	6.0	21.4	0.1	3.8			0.3
Brood	3	2356	50	Brood stok- kaas-uien		N	100	g	1	N	Per 100g. bevat 0,2 g organische zuren	241	1018	1.0	10.0	6.6	3.4	5.9	5.5	3.4	1.3	0.6	0.4		2.7	1.8	1.1	2.3	0.2	0.0	3.1	0.1	0.1	9.3	0.8	0.0	0.9	28.2	1.5	0.4		0.5	8.9	19.8	2.2	0.9	0.3	0.0	0.3
Brood	3	2793	58	Brood stok- wit		N	100	g	1	N	Per 100g. gemiddelde van vers en afbakstokbrood	269	1139	1.6	9.8	9.8	0.0	1.2	1.0	0.3	0.2	0.5	0.5		0.0	0.0		0.2			0.5			0.5	0.0	0.0	0.1	20.8	0.6	0.0		0.2	4.5	18.7	0.2	3.2			0.2
Brood	3	2355	45	Brood suiker- wit		N	100	g	1	N	Per 100g	305	1291	1.3	8.0	7.5	0.5	2.9	2.5	1.0	0.8	0.6	0.5	0.0	0.0	0.0	0.1	0.2	0.0	0.0	0.5	0.0	0.0	1.3			0.1	26.0	0.6		0.0	0.2	9.5	31.7	2.4	3.0	0.2	0.0	0.4
Brood	3	236	37	Brood tarwe-		N	100	g	1	N	Per 100g	236	1000	1.6	9.8	9.8	0.0	1.7	1.5	0.4	0.4	0.6	0.6		0.0	0.0		0.1		0.0	0.6		0.0	0.4		0.0		18.1	0.4	0.0		0.2	3.8	29.4	0.4	4.4	0.1		0.3
Brood	3	3187	61	Brood tarwe- bereid met broodmix		N	100	g	1	N	Per 100g. koopmans	261	1103		11.0	11.0	0.0	3.6	3.5	1.3	1.1	1.1	1.0
Brood	3	2704	33	Brood tarwe- m diverse zaden		N	100	g	1	N	Per 100g	276	1161	1.6	11.3	11.3	0.0	6.9	6.5	1.1	1.5	3.8	3.0		0.0	0.0	0.0	0.0		0.0	0.1		0.0	0.1	0.0	0.0	0.0	11.6	0.1	0.0		0.1	4.8	23.1	0.1	11.3	0.0		0.3
Brood	3	2821	29	Brood tarwe- m pompoenpitten		N	100	g	1	N	Per 100g	277	1164	2.1	12.3	12.3	0.0	7.1	6.7	1.6	1.5	3.4	3.3		0.0	0.0	0.0	0.0		0.0	0.1		0.0	0.2	0.0	0.0	0.0	17.3	0.1	0.0		0.1	6.0	22.9	0.1	1.1	0.0		0.4
Brood	3	2382	42	Brood tarwe- m zonnebloempitten		N	100	g	1	N	Per 100g	285	1199	1.4	10.8	10.8	0.0	8.2	7.7	1.1	1.8	4.8	4.7		0.0	0.0	0.0	0.0		0.0	0.1		0.0	0.1	0.0	0.0	0.0	8.4	0.1	0.0		0.1	4.3	23.3	0.1	0.8	0.0		0.3
Brood	3	3046	41	Brood tarwe- Turks		N	100	g	1	N	Per 100g. gem van verschillende typen turks tarwebrood	248	1050		10.6	10.6	0.0	1.7	1.5	0.5	0.3	0.7	0.6				0.1	0.2			0.5			0.5	0.0	0.0	0.1	25.4	0.7	0.0		0.2	5.1	18.1	0.1	3.0			0.2
Brood	3	2786	68	Brood tarwe/volkoren- m pompoenpitten		N	100	g	1	N	Per 100g. pompoenpitten in en op het brood	254	1067	2.2	13.9	13.9	0.0	5.5	5.1	1.0	1.6	2.5	2.2		0.0	0.0				0.0			0.0	0.1	0.0	0.0		12.8	0.2	0.0			5.3	30.7	0.1	4.9	0.0		0.4
Brood	3	2787	72	Brood tarwe/volkoren- m zonnebloempitten		N	100	g	1	N	Per 100g. zonnebloempitten in en op het brood	272	1142	2.0	12.5	12.5	0.0	6.7	6.3	1.0	1.7	3.5	3.0		0.0	0.0				0.0	0.5		0.0	0.3	0.0	0.0		9.4	0.2	0.0			4.3	27.1	0.1	7.9	0.0		0.3
Brood	3	1017	32	Brood tarwerogge- volkoren		N	100	g	1	N	Per 100g	234	987	1.5	9.7	9.7	0.0	1.9	1.7	0.4	0.5	0.8	0.7		0.0	0.0	0.1	0.1		0.0	0.5		0.0	0.5	0.0	0.0	0.0	17.5	0.5	0.0		0.2	3.8	27.8	0.3	4.6	0.1		0.3
Brood	3	2815	43	Brood tijger- bruin		N	100	g	1	N	Per 100g	241	1019	1.6	9.8	9.8	0.0	1.8	1.6	0.4	0.5	0.7	0.6		0.0	0.0	0.0	0.1		0.0	0.6		0.0	0.4	0.0	0.0	0.0	18.4	0.4	0.0		0.2	3.9	29.4	0.4	4.3	0.1		0.3
Brood	3	2816	47	Brood tijger- wit		N	100	g	1	N	Per 100g	251	1062	1.4	9.0	9.0	0.0	1.7	1.5	0.4	0.5	0.6	0.5		0.0	0.0	0.0	0.1			0.3		0.0	0.4	0.0	0.0	0.0	17.2	0.4	0.0		0.2	3.8	33.7	0.5	4.3	0.1		0.4
Brood	3	3194	51	Brood Vikorn		N	100	g	1	N	Per 100g. Verrijkt met: IJzer totaal, Vitamine B1, Vitamine B2, Vitamine B12.	265	1116		11.4	11.4	0.0	5.5	4.8	0.9	1.4	2.5	2.0		0.0	0.0	0.0	0.0			0.1			0.1	0.0	0.0	0.0	12.4	0.2	0.0		0.0	4.9	28.4	0.0	9.1			0.3
Brood	3	3195	55	Brood Vikorn Volvezel		N	100	g	1	N	Per 100g. Verrijkt met: IJzer totaal, Vitamine B1, Vitamine B2, Vitamine B12.	268	1127		11.1	11.1	0.0	5.8	5.0	0.9	1.5	2.6	2.1		0.0	0.0	0.0	0.0			0.1			0.1	0.0	0.0	0.0	12.4	0.2	0.0		0.0	4.9	28.4	0.0	9.1			0.3
Brood	3	2811	26	Brood volkoren- fijn		N	100	g	1	N	Per 100g	233	985	1.7	10.9	10.9	0.0	2.1	1.9	0.4	0.6	0.9	0.8		0.0	0.0					0.2			0.2	0.0	0.0		17.3	0.4	0.0		0.2	3.8	29.3	0.4	4.8			0.3
Brood	3	246	40	Brood volkoren- gem v fijn en grof		N	100	g	1	N	Per 100g	234	990	1.8	11.1	11.1	0.0	2.3	2.1	0.4	0.7	0.9	0.8		0.0	0.0	0.0	0.0		0.0	0.3		0.0	0.3	0.0	0.0	0.0	16.5	0.4	0.0		0.1	3.7	30.6	0.3	4.7	0.1		0.3
Brood	3	2782	51	Brood volkoren- grof		N	100	g	1	N	Per 100g	235	994	1.8	11.3	11.3	0.0	2.4	2.2	0.5	0.7	1.0	0.9		0.0	0.0					0.3			0.3		0.0		15.8	0.4	0.0		0.1	3.6	31.8	0.2	4.6			0.3
Brood	3	2703	29	Brood volkoren- m diverse zaden		N	100	g	1	N	Per 100g	274	1152	1.8	12.5	12.5	0.0	7.4	7.0	1.2	1.7	4.0	3.2		0.0	0.0	0.0	0.0		0.0	0.1		0.0	0.1	0.0	0.0	0.0	11.7	0.1	0.0		0.1	4.7	23.9	0.1	10.8	0.0		0.3
Brood	3	2348	55	Brood volkoren- m pompoenpitten		N	100	g	1	N	Per 100g	275	1154	2.2	13.4	13.4	0.0	7.6	7.2	1.7	1.7	3.6	3.5		0.0	0.0	0.0	0.0		0.0	0.1		0.0	0.1	0.0	0.0	0.0	16.9	0.1	0.0		0.1	5.8	23.7	0.1	1.4	0.0		0.4
Brood	3	2357	54	Brood volkoren- m zonnebloempitten		N	100	g	1	N	Per 100g	283	1190	1.6	11.9	11.9	0.0	8.7	8.3	1.2	2.0	5.0	4.9		0.0	0.0	0.0	0.0		0.0	0.1		0.0	0.1	0.0	0.0	0.0	8.6	0.2	0.0		0.1	4.2	23.9	0.1	1.1	0.0		0.3
Brood	3	3186	56	Brood wit- bereid met broodmix		N	100	g	1	N	Per 100g. koopmans	268	1135		10.0	10.0	0.0	3.3	3.2	1.2	1.0	1.0	0.9
Brood	3	2789	81	Brood wit- ciabatta ongevuld		N	100	g	1	N	Per 100g	255	1079	1.5	9.1	9.1	0.0	1.8	1.6	0.3	0.6	0.6	0.6		0.0	0.0					0.2			0.2	0.0	0.0		15.5	0.5			0.1	3.6	36.2	0.2	3.1			0.3
Brood	3	2351	28	Brood wit- gem van melk- en waterwit		N	100	g	1	N	Per 100g	250	1059	1.5	9.2	9.0	0.2	1.9	1.6	0.5	0.5	0.6	0.5		0.9	0.2	0.2	0.5			0.8		0.0	2.2	0.2	0.0	0.2	20.0	0.7	0.0		0.2	5.2	30.2	0.8	3.6	0.1		0.3
Brood	3	3054	36	Brood wit- glutenvrij bereid m bakmix Glutafin		N	100	g	1	N	Per 100g. bereid m glutafin select white mix	230	972		3.6	3.6	0.0	2.7	2.5	0.3	0.6	1.6	1.6	0.0	0.0	0.0	0.0	0.0	0.0	0.0	0.0	0.0	0.0	0.1	0.0	0.0	0.0	7.4	0.9	0.0	0.0	0.1	4.2	21.9	0.0	0.4	0.0	0.0	0.3
Brood	3	3077	55	Brood wit- glutenvrij Pan Carre	Schar	N	100	g	1	N	Per 100g	228	960		2.9	2.9	0.0	5.0	4.8	0.7	2.2	2.0
Brood	3	2358	58	Brood wit- m zonnebloempitten		N	100	g	1	N	Per 100g	297	1251	1.3	10.2	10.1	0.2	8.4	7.9	1.2	1.9	4.7	4.6		0.2	0.0	0.0	0.1			0.2		0.0	0.5	0.0	0.0	0.0	8.9	0.2	0.0		0.1	4.5	23.5	0.2	0.7	0.0		0.3
Brood	3	241	20	Brood wit- melk		N	100	g	1	N	Per 100g	257	1088	1.5	9.6	9.0	0.6	2.4	2.1	0.9	0.6	0.6	0.5		2.1	0.4	0.4	1.0			1.6		0.0	4.8	0.4		0.5	24.8	1.1			0.3	7.4	24.3	1.3	2.5	0.2		0.2
Brood	3	1361	29	Brood wit- Turks		N	100	g	1	N	Per 100g. platte Turkse pide	250	1060	1.4	8.5	8.5	0.0	1.5	1.3	0.3	0.3	0.6	0.6		0.0	0.0		0.1			0.5		0.0	0.4		0.0		16.6	0.5	0.0		0.2	3.8	25.5	0.2	2.4	0.1		0.3
Brood	3	248	48	Brood wit- water		N	100	g	1	N	Per 100g	247	1046	1.4	9.0	9.0	0.0	1.6	1.4	0.3	0.5	0.6	0.5		0.0	0.0		0.1			0.3		0.0	0.4		0.0		16.7	0.4	0.0		0.2	3.7	34.3	0.5	4.4	0.1		0.4
Brood	3	3079	64	Brood zuurdesem- glutenvrij Pain Campagnard	Schar	N	100	g	1	N	Per 100g	229	967		3.5	3.5	0.0	3.5	3.4	0.5	1.5	1.4
Brood	3	2788	76	Brood zuurdesem- volkoren		N	100	g	1	N	Per 100g. biologisch brood	235	991	1.5	9.3	9.3	0.0	2.6	2.3	0.4	0.6	1.2	1.1		0.0	0.0					0.2			0.2		0.0		13.0	0.2	0.0		0.1	3.6	27.0	0.1	5.6			0.3
Suiker, snoep, zoet beleg en zoete sauzen	20	464	42	Broodbeleg zoet gem		N	100	g	1	N	Per 100g. bevat 0,2 g organische zuren	388	1634		2.6	2.3	0.3	12.4	11.9	4.9	5.4	1.5	1.2	0.0	0.1	0.1	0.1	0.1	0.0	0.0	0.4	0.0	0.0	0.8	0.0	0.0	0.0	23.0	0.2	0.0	0.0	0.1	15.4	44.8	0.0	0.1	0.1	0.0	0.6
Brood	3	1914	40	Brooddeeg (bodem voor pizza/hartige taart)		N	100	g	1	N	Per 100g	235	988		6.8	6.8	0.0	5.9	5.5	0.8	4.0	0.6	0.6	0.0	0.0	0.0	0.0	0.0	0.0	0.0	0.0	0.0	0.0	0.0	0.0	0.0	0.0	11.6	0.9	0.0	0.0	0.1	3.1	71.5	0.0	0.7	0.0	0.0	0.4
Gebak en koek	7	250	19	Broodje amandel-		N	100	g	1	N	Per 100g. bevat 0,1 g organische zuren	452	1892		9.4	7.8	1.6	23.0	21.8	9.7	7.1	2.6	2.2	0.0	0.0	0.0	0.4	0.8	0.0	0.0	1.4	0.0	0.0	4.0	0.0	0.1	0.6	28.8	0.4	0.0	0.0	0.2	7.9	31.9	9.2	1.4	0.0	0.0	0.3
Gebak en koek	7	232	21	Broodje koffie-		N	100	g	1	N	Per 100g	349	1465		5.8	5.8	0.0	14.1	13.3	4.7	4.4	3.8	3.2		0.0	0.0	0.1	0.1			0.5		0.0	0.7				23.7	0.6			0.1	9.3	31.6	1.5	3.8	0.2		0.4
Brood	3	2799	84	Broodje meergranen- hard		N	100	g	1	N	Per 100g. gemiddelde van licht en donker meergranenbrood obv bloem en meel	294	1238	2.1	12.9	12.9	0.0	5.9	5.1	0.9	1.5	2.7	2.2		0.0	0.0					0.2			0.2		0.0		11.0	0.2	0.0		0.1	4.9	28.3	0.1	8.9			0.3
Brood	3	2800	18	Broodje meergranen- zacht		N	100	g	1	N	Per 100g. gemiddelde van licht en donker meergranenbrood obv bloem en meel	283	1189	2.1	13.4	13.4	0.0	6.8	5.9	1.1	1.9	2.8	2.2		0.0	0.0		0.1			0.1			0.3		0.0		11.7	0.4	0.0		0.1	5.5	32.0	0.2	9.6			0.4
Gebak en koek	7	1945	54	Broodje pudding-		N	100	g	1	N	Per 100g	214	905	0.6	5.2	3.1	2.1	4.3	3.9	2.5	0.9	0.4	0.4		2.1	1.6	1.0	1.9			2.5		0.2	7.3	0.6	0.0	0.8	23.8	1.2	0.0		0.5	8.4	29.8	1.1	3.1	0.2		0.2
Noten, zaden en snacks	15	266	46	Broodje saucijzen-		N	100	g	1	N	Per 100g. gem van diepvries en bakker	356	1484	2.0	7.2	1.2	6.0	23.4	22.2	10.8	7.6	2.1	1.6		0.0	0.0	0.4	1.1			1.7			5.8	0.2	0.2	0.9	28.9	1.2	0.3		0.3	9.0	32.7	4.3	1.3		0.0	0.3
Brood	3	2796	71	Broodje tarwe- hard		N	100	g	1	N	Per 100g	278	1177	1.8	11.0	11.0	0.0	1.5	1.3	0.3	0.3	0.6	0.6		0.0	0.0					0.3			0.4		0.0	0.1	18.9	0.5	0.0		0.1	5.4	19.3	0.3	4.4			0.3
Brood	3	2797	75	Broodje tarwe- zacht		N	100	g	1	N	Per 100g	258	1087	1.8	11.0	11.0	0.0	3.9	3.4	0.7	1.4	1.1	0.9		0.0	0.0	0.3	0.2			0.5			0.4	0.0	0.0		14.7	0.6	0.0		0.1	4.7	41.3	0.5	5.2			0.5
Brood	3	2798	80	Broodje volkoren- zacht		N	100	g	1	N	Per 100g	247	1041	1.8	11.3	11.3	0.0	3.3	2.9	0.7	1.1	1.1	0.9		0.0	0.0	0.1	0.2			0.2			0.3		0.0		16.4	0.5	0.0		0.1	5.4	36.9	0.2	5.4			0.4
Brood	3	2795	67	Broodje wit hard		N	100	g	1	N	Per 100g	277	1173	1.6	10.0	10.0	0.0	1.5	1.3	0.3	0.3	0.6	0.6		0.0	0.0	0.2	0.2			1.0			0.6		0.0		17.5	0.6	0.0		0.2	4.6	22.7	0.3	3.0			0.3
Brood	3	2790	45	Broodje wit pita		N	100	g	1	N	Per 100g. voorverpakt pitabroodje	245	1040	1.4	8.6	8.6	0.0	0.7	0.6	0.2	0.1	0.3	0.3		0.0	0.0	0.2	0.4			1.6			1.1		0.0	0.2	22.3	0.5	0.0		0.2	2.2	18.8	0.2	2.5			0.2
Brood	3	230	13	Broodje wit zacht		N	100	g	1	N	Per 100g	262	1108	1.5	9.7	9.7	0.0	3.6	3.1	0.7	1.4	1.0	0.8		0.0	0.0	0.2	0.2			0.3		0.0	0.3		0.0		13.9	0.6	0.0		0.1	4.8	42.8	0.5	6.0	0.1		0.5
Noten, zaden en snacks	15	901	22	Broodje worsten-		N	100	g	1	N	Per 100g	382	1596		11.8	5.4	6.4	21.8	20.5	7.9	9.8	2.6	2.6					0.0			0.2			1.8			0.1	23.3				0.5	12.0						0.5
Noten, zaden en snacks	15	843	40	Broodje worsten- diepvries bereid		N	100	g	1	N	Per 100g. gem van albert heijn, beckers, deurne, ijsland, hebro	369	1543		11.0	5.0	6.0	19.0	17.9	6.9	7.9	2.3	2.0					0.0			0.2			1.8			0.1	23.3				0.5	12.0						0.5
Gebak en koek	7	2190	32	Brownies met noten		N	100	g	1	N	Per 100g	449	1876	0.1	5.4	3.6	1.8	24.2	22.9	8.7	6.8	7.4	6.5	0.0	0.0	0.0	0.5	0.4	0.0	0.0	3.6	0.0	0.0	1.5	0.0	0.0	0.0	17.6	0.2	0.0	0.0	0.1	13.7	29.0	0.1	2.9	0.0	0.0	0.4
Samengestelde gerechten	18	2317	41	Bruine bonen met rijst Surinaams		N	100	g	1	N	Per 100g	143	600	0.5	7.8	3.5	4.3	4.8	4.3	1.1	2.4	0.8	0.6	0.0	0.0	0.0	0.2	0.1	0.0	0.0	0.1	0.0	0.0	0.7	0.0	0.0	0.8	16.7	1.9	0.1	0.0	0.7	6.2	52.1	0.7	2.5	0.0	0.0	0.2
Diversen	4	430	17	Cacaopoeder		N	100	g	1	N	Per 100g	379	1567		18.5	18.5	0.0	21.7	20.8	12.9	7.3	0.6	0.6		0.0	0.0	0.0	0.0			0.0			0.0	0.0		0.0	26.4	0.0			0.0	34.7	35.0	0.0				0.9
Diversen	4	535	39	Cacaopoeder gezoet	Benco	N	100	g	1	N	Per 100g	402	1702		4.7	4.7	0.0	2.1	2.0	1.2	0.7	0.1	0.1		0.0	0.0	0.0	0.0			0.0			0.0	0.0		0.0	26.4	0.0			0.0	34.7	35.0	0.0				0.9
Diversen	4	2535	43	Cacaopoeder gezoet	Nesquik	N	100	g	1	N	Per 100g. Verrijkt met: IJzer totaal, IJzer non haem, Magnesium, Vitamine B1, Vitamine B6 totaal, Vitamine D totaal, Vitamine C, Foliumzuur, Nicotinezuur, Folaat equivalenten.	376	1593		4.2	2.8	1.4	3.2	3.1	1.7	1.1	0.1	0.1		0.0	0.0	0.0	0.0			0.0			0.0	0.0		0.0	26.4	0.0			0.0	34.7	35.0	0.0				0.9
Diversen	4	595	57	Cacaoproduct poeder	Ovomaltine	N	100	g	1	N	Per 100g. Verrijkt met: Calcium, Fosfor, Magnesium, Retinol, Retinol equivalenten, Vitamine B1, Vitamine B2, Vitamine B6 totaal, Vitamine B12, Vitamine E totaal, Vitamine C, Foliumzuur, Nicotinezuur, Retinol activiteit equiv.(RAE), Folaat equivalenten.	370	1568		11.2	11.2	0.0	1.7	1.6	1.0	0.6	0.0	0.0		0.0	0.0	0.0	0.0			0.0			0.0	0.0		0.0	26.4	0.0			0.0	34.7	35.0	0.0				0.9
Gebak en koek	7	2162	32	Cafe noir		N	100	g	1	N	Per 100g	409	1732		3.4	3.4	0.0	5.2	4.9	2.4	1.8	0.7	0.7	0.0	0.0	0.0	0.1	0.0	0.0	0.0	0.4	0.0	0.0	1.0	0.0	0.0	0.1	42.2	0.2	0.0	0.0	0.0	4.3	35.7	0.2	0.5	0.4	0.0	0.4
Gebak en koek	7	2832	37	Cake chocolade- m roomboter		N	100	g	1	N	Per 100g	419	1754		6.7	3.8	2.9	21.6	20.1	12.8	5.2	1.2	0.7	0.0	0.0	0.0	1.4	2.4	0.3	0.1	3.4	0.1	0.1	9.6	0.0	0.4	2.0	28.6	1.4	0.4	0.0	0.5	10.4	23.7	1.7	0.5	0.4	0.0	0.2
Gebak en koek	7	2698	78	Cake chocolade- z roomboter		N	100	g	1	N	Per 100g	417	1746		6.7	3.7	3.0	21.4	20.2	7.1	7.5	2.9	2.2	0.0	0.0	0.0	0.5	0.4	0.0	0.0	3.6	0.0	0.0	2.3	0.0	0.0	0.1	18.6	0.5	0.5	0.0	0.2	8.1	35.8	12.0	2.1	0.0	0.0	0.6
Gebak en koek	7	2893	60	Cake Indische		N	100	g	1	N	Per 100g	313	1323		4.3	4.3	0.0	5.7	5.4	1.5	1.2	2.7	2.4	0.0	0.0	0.0	0.2	0.1	0.0	0.0	2.1	0.0	0.0	0.9	0.0	0.0	0.0	15.2	0.0	0.1	0.0	0.1	7.7	21.8	0.1	4.1	0.3	0.0	0.4
Gebak en koek	7	1969	31	Cake m roomboter		N	100	g	1	N	Per 100g	424	1770		6.9	3.6	3.3	23.9	22.1	14.1	5.6	1.3	0.8	0.0	0.0	0.0	1.5	2.5	0.3	0.1	3.6	0.1	0.1	10.0	0.0	0.4	2.0	28.7	1.5	0.4	0.0	0.6	9.3	23.2	1.8	0.5	0.4	0.0	0.2
Gebak en koek	7	253	31	Cake z roomboter		N	100	g	1	N	Per 100g	421	1761		6.9	3.4	3.4	23.6	22.3	7.6	8.2	3.3	2.5	0.0	0.0	0.0	0.5	0.5	0.0	0.0	3.8	0.0	0.0	2.4	0.0	0.0	0.1	18.3	0.5	0.6	0.0	0.3	7.0	35.9	12.5	2.2	0.1	0.0	0.6
Preparaten	17	2999	88	Calogen p 100 ml	Nutricia	N	100	ml	1	N	Per 100ml	459	1887		0.0	0.0	0.0	50.0	47.5	5.0	28.9	13.6
Alcoholische en niet-alcoholische dranken	2	392	41	Campari		N	100	g	1	N	Per 100g	180	750		0.0	0.0	0.0	0.0	0.0	0.0	0.0	0.0	0.0	0.0	0.0	0.0	0.0	0.0	0.0	0.0	0.0	0.0	0.0	0.0	0.0	0.0	0.0	0.0	0.0	0.0	0.0	0.0	0.0	0.0	0.0	0.0	0.0	0.0	0.0
Suiker, snoep, zoet beleg en zoete sauzen	20	526	40	Candybar Bounty		N	100	g	1	N	Per 100g. bounty melk	486	2032		3.7	2.3	1.4	26.1	24.5	19.8	4.1	0.5	0.5					0.2		0.0	18.4			26.3			0.8	17.4	0.3	0.0		0.2	16.8	16.4	0.0	0.2			0.5
Suiker, snoep, zoet beleg en zoete sauzen	20	2595	62	Candybar KitKat		N	100	g	1	N	Per 100g. gem van kitkat chunky, 2 finger, 4 finger, 4 finger dark en senses	520	2174		7.1	6.1	1.0	27.7	26.6	15.2	8.8	1.7	1.2		0.2	0.2	0.1	0.1		0.0	0.4	0.0	0.0	0.9	0.1	0.0	0.1	27.8	0.3	0.0		0.2	30.0	32.8	0.1	0.2	0.1	0.0	0.9
Suiker, snoep, zoet beleg en zoete sauzen	20	2870	41	Candybar Lion		N	100	g	1	N	Per 100g	493	2065		5.5	1.9	3.6	22.9	21.5	13.3	7.7	0.5	0.4
Suiker, snoep, zoet beleg en zoete sauzen	20	487	60	Candybar Mars		N	100	g	1	N	Per 100g	447	1880		3.8	2.7	1.1	16.6	15.6	7.7	6.1	1.8	1.3		0.0	0.0	0.3	0.1		0.0	0.5		0.0	1.6	0.1	0.1	0.3	30.5	0.5	0.1		0.5	30.2	19.0	7.9	0.4	0.3		0.9
Suiker, snoep, zoet beleg en zoete sauzen	20	525	36	Candybar Milky Way		N	100	g	1	N	Per 100g	445	1873		3.8	1.0	2.8	15.5	14.6	7.0	4.7	1.5	0.6		0.0	0.0	0.3	0.0		0.0	0.5		0.0	1.6	0.1	0.1	0.3	30.5	0.6	0.1		0.5	31.1	16.9	8.8	0.4	0.3		0.9
Suiker, snoep, zoet beleg en zoete sauzen	20	570	31	Candybar Nuts		N	100	g	1	N	Per 100g	492	2058		4.5	3.6	0.9	24.6	23.2	5.9	14.1	1.8	1.5		0.0	0.0	0.2	0.1		0.0	0.3		0.0	1.2	0.1	0.1	0.2	21.8	0.4	0.1		0.3	20.5	40.2	5.2	0.3	0.2		0.6
Suiker, snoep, zoet beleg en zoete sauzen	20	528	48	Candybar Snickers		N	100	g	1	N	Per 100g	504	2107		9.1	7.0	2.1	26.7	25.1	8.4	11.6	4.6	4.6					0.0		0.0	0.2			12.2			0.1	17.8	0.3	0.0		0.2	18.0	44.8	0.2	0.2			0.6
Suiker, snoep, zoet beleg en zoete sauzen	20	845	48	Candybar Twix		N	100	g	1	N	Per 100g	495	2073		4.4	1.5	2.9	24.0	22.6	12.8	10.2	0.7	0.6		0.9	0.0	0.9	0.9			7.7		0.0	4.7	0.1		0.3	25.5	0.6			0.4	16.0	28.0	5.0	0.4	0.2		0.4
Groenten	9	18	35	Cantharellen gekookt		N	100	g	1	N	Per 100g	25	105		3.0	3.0	0.0	0.0	0.0	0.0	0.0	0.0	0.0	0.0	0.0	0.0	0.0	0.0	0.0	0.0	0.0	0.0	0.0	0.0	0.0	0.0	0.0	0.0	0.0	0.0	0.0	0.0	0.0	0.0	0.0	0.0	0.0	0.0	0.0
Groenten	9	17	31	Cantharellen rauw		N	100	g	1	N	Per 100g	16	68	0.3	1.8	1.8	0.0	0.0	0.0	0.0	0.0	0.0	0.0	0.0	0.0	0.0	0.0	0.0	0.0	0.0	0.0	0.0	0.0	0.0	0.0	0.0	0.0	0.0	0.0	0.0	0.0	0.0	0.0	0.0	0.0	0.0	0.0	0.0	0.0
Alcoholische en niet-alcoholische dranken	2	2478	67	Cappuccino oplos- poeder		N	100	g	1	N	Per 100g. gem van albert heijn, super de boer, buisman en nescafe	413	1733		14.4	1.7	12.8	16.3	15.3	13.2	0.6	0.0	0.0	0.0	3.5	2.3	1.4	2.9	0.3	0.1	3.8	0.1	0.1	11.2	1.1	0.0	1.0	30.2	1.6	0.2	0.0	0.6	9.8	19.8	1.7	0.5	0.5	0.0	0.1
Alcoholische en niet-alcoholische dranken	2	2476	58	Cappuccino vers bereid		N	100	g	1	N	Per 100g	13	56		0.8	0.4	0.5	0.7	0.7	0.4	0.2	0.0	0.0	0.0	2.4	1.6	0.9	2.0	0.2	0.0	2.6	0.1	0.1	7.7	0.7	0.0	0.7	28.8	1.1	0.1	0.0	0.4	17.6	24.5	1.2	0.3	0.3	0.0	0.4
Fruit	6	1888	78	Carambola		N	100	g	0.97	N	Per 100g	37	156	0.1	0.5	0.5	0.0	0.3	0.2	0.1	0.0	0.2	0.1		0.0	0.0	0.0	0.0			0.0			0.0	0.0		0.0	20.7	0.0			0.0	3.8	3.8		14.9			0.0
Aardappelen	1	2109	42	Cassave gekookt		N	100	g	1	N	Per 100g	141	597	0.1	0.5	0.5	0.0	0.2	0.2	0.1	0.1	0.0	0.0								0.5							34.7					2.5	37.7	0.0	8.5
Aardappelen	1	667	58	Cassave rauw		N	100	g	1	N	Per 100g	155	657	0.1	0.6	0.6	0.0	0.2	0.1	0.1		0.1	0.0	0.0	0.0	0.0	0.0	0.0	0.0	0.0	0.5	0.0	0.0	0.0	0.0	0.0	0.0	34.7	0.0	0.0	0.0	0.0	2.5	37.7	0.0	8.5	0.0	0.0	0.0
Vlees, vleeswaren en gevogelte	23	643	36	Casselerrib gerookt/gekookt		N	100	g	1	N	Per 100g	130	546		18.3	0.0	18.3	5.1	4.7	2.0	2.0	0.6	0.5		0.0	0.0	0.0	0.1			0.2			2.1	0.2	0.0	0.4	25.7	3.1			0.9	12.6	38.6	0.7	1.4			0.2
Groenten	9	133	23	Champignons blik/glas		N	100	g	1	N	Per 100g	19	78		2.2	2.2	0.0	0.4	0.2	0.1	0.0	0.1	0.1	0.0	0.0	0.0	0.0	0.0	0.0	0.0	0.0	0.0	0.0	1.3	0.0	0.0	0.0	22.7	0.0	0.0	0.0	0.0	2.8	6.3	0.0	28.2	0.0	0.0	0.0
Groenten	9	1394	50	Champignons gebakken m zout		N	100	g	1	N	Per 100g. gebakken in margarine	54	222		2.6	2.6	0.0	4.1	3.9	1.4	1.1	0.9	0.4		0.0	0.0	0.0	0.0			0.2		0.0	4.2	0.0		0.3	21.2	1.2	2.2		0.3	6.6	20.5	7.1	1.0	0.1	0.1	1.5
Groenten	9	20	6	Champignons gekookt		N	100	g	1	N	Per 100g	21	90		3.8	3.8	0.0	0.3	0.2	0.1	0.0	0.2	0.0	0.0	0.0	0.0	0.0	0.0	0.0	0.0	0.0	0.0	0.0	0.4	0.0	0.0	0.0	27.5	0.4	0.0	0.0	0.0	2.0	0.0	0.0	55.4	0.0	0.0	0.0
Groenten	9	1133	24	Champignons Na- blik/glas		N	100	g	1	N	Per 100g	18	76		2.1	2.1	0.0	0.4	0.2	0.1	0.0	0.1	0.0	0.0	0.0	0.0	0.0	0.0	0.0	0.0	0.0	0.0	0.0	0.0	0.0	0.0	0.0	0.0	0.0	0.0	0.0	0.0	0.0	0.0	0.0	0.0	0.0	0.0	0.0
Groenten	9	19	39	Champignons rauw		N	100	g	1	N	Per 100g	18	75	0.5	2.3	2.3	0.0	0.5	0.4	0.1	0.0	0.3	0.1	0.0	0.0	0.0	0.0	0.0	0.0	0.0	0.0	0.0	0.0	0.4	0.0	0.0	0.0	27.5	0.4	0.0	0.0	0.0	2.0	0.0	0.0	55.4	0.0	0.0	0.0
Samengestelde gerechten	18	1595	58	Chili con carne		N	100	g	1	N	Per 100g	126	526	0.8	8.3	3.4	4.8	5.4	5.0	1.8	1.9	1.2	1.0	0.0	0.0	0.0	0.2	0.2	0.0	0.0	1.2	0.0	0.0	2.2	0.4	0.1	0.2	20.9	2.6	0.2	0.0	0.5	10.3	34.1	0.8	3.4	0.0	0.0	0.2
Samengestelde gerechten	18	1823	35	Chili con carne diepvriesmaaltijd		N	100	g	1	N	Per 100g	133	557		8.0	3.1	4.9	4.8	4.5	1.6	1.8	1.0	0.7
Samengestelde gerechten	18	1822	31	Chili con carne koelverse maaltijd		N	100	g	1	N	Per 100g	115	483		7.0	2.7	4.3	2.4	2.3	0.8	0.9	0.5	0.4		0.0	0.0	0.0	0.4			2.8		0.0	3.1	0.3		0.5	23.8	2.9			0.8	14.6	39.3	4.2	1.0	0.2		0.3
Kruiden en specerijen	12	1221	15	Chilipoeder		N	100	g	1	N	Per 100g	373	1553		12.0	12.0	0.0	17.0	16.3	2.9	1.5	11.9	11.9
Noten, zaden en snacks	15	122	16	Chips gem		N	100	g	1	N	Per 100g. gem van div merken chips naturel en chips paprika ea smaken	542	2261		6.3	6.3	0.0	33.3	31.9	5.9	19.6	5.7	5.6		0.0	0.0	0.0	0.0		0.0	0.0		0.0	0.3	0.0	0.0	0.0	13.8	0.1	0.0		0.1	3.2	61.0	0.0	0.2	0.0		0.3
Noten, zaden en snacks	15	2929	66	Chips Lays Sensations div smaken		N	100	g	1	N	Per 100g. gem van diverse smaken Lays Sensations	511	2136		6.8	6.8	0.0	27.1	26.0	4.8	15.9	4.8	4.8								0.0			0.3				13.7	0.1				3.2	60.6	0.0	0.2			0.3
Noten, zaden en snacks	15	1505	31	Chips light naturel		N	100	g	1	N	Per 100g	490	2051		7.3	7.3	0.0	22.0	21.1	3.9	13.0	3.6	2.0		0.0	0.0	0.0	0.0		0.0	0.0		0.0	0.3	0.0	0.0	0.0	13.8	0.1	0.0		0.1	3.2	61.3	0.0	0.2	0.0		0.3
Noten, zaden en snacks	15	2926	53	Chips light paprika ea smaken		N	100	g	1	N	Per 100g. gem van dunne chips en ribbelchips	481	2015		7.2	7.2	0.0	21.0	20.2	3.7	12.3	3.7	3.7								0.0			0.3				13.7	0.1				3.2	60.6	0.0	0.2			0.3
Noten, zaden en snacks	15	2923	40	Chips naturel		N	100	g	1	N	Per 100g. gem van dunne chips en ribbelchips	541	2254		6.4	6.4	0.0	33.5	32.2	5.9	19.8	5.5	5.5								0.0			0.3				13.8	0.1				3.2	61.3	0.0	0.2			0.3
Noten, zaden en snacks	15	2173	39	Chips op basis van aardappelmeel		N	100	g	1	N	Per 100g. pringles	529	2201		4.2	4.2	0.0	34.7	33.3	6.1	20.4	5.9	5.9		0.0	0.0	0.0	0.0		0.0	0.0		0.0	0.3	0.0	0.0	0.0	13.7	0.1	0.0		0.1	3.2	61.0	0.0	0.2	0.0		0.3
Noten, zaden en snacks	15	2529	57	Chips oven-		N	100	g	1	N	Per 100g. gem van naturel en roasted paprika Lays	411	1730		6.3	6.3	0.0	9.5	9.1	1.2	6.8	1.2	1.2				0.0	0.0			0.0			0.3	0.0	0.0	0.0	13.8	0.1	0.0			3.2	61.3	0.0	0.2			0.3
Noten, zaden en snacks	15	2924	44	Chips paprika ea smaken		N	100	g	1	N	Per 100g. gem van dunne chips en ribbelchips	544	2269		6.3	6.3	0.0	33.0	31.7	5.8	19.3	5.8	5.8								0.0			0.3				13.7	0.1				3.2	60.6	0.0	0.2			0.3
Noten, zaden en snacks	15	1937	59	Chips tortilla naturel		N	100	g	1	N	Per 100g	487	2039		6.9	6.9	0.0	22.3	20.5	9.4	8.7	2.5	2.5
Noten, zaden en snacks	15	2706	42	Chips/Kroepoek cassave		N	100	g	1	N	Per 100g. gem van crusti croc, chinchin, conimex, ah en equisun	482	2019		1.4	1.4	0.0	21.6	20.8	6.5	7.4	6.9	6.7
Suiker, snoep, zoet beleg en zoete sauzen	20	621	22	Chocolade m pinda's M&M's		N	100	g	1	N	Per 100g	512	2143		9.4	6.7	2.7	25.4	24.1	9.6	10.2	4.4	4.0					0.0		0.0	0.2			12.2			0.1	17.8	0.3	0.0		0.2	18.0	44.8	0.2	0.2			0.6
Suiker, snoep, zoet beleg en zoete sauzen	20	524	32	Chocolade M&M's		N	100	g	1	N	Per 100g	487	2032		4.6	1.3	3.3	20.7	19.9	12.2	6.5	0.7	0.6		0.6	0.4	0.1	0.0		0.0	0.9		0.0	1.0	0.1	0.0	0.2	23.8	0.3	0.0		0.3	33.0	32.3	0.2	0.2	0.0		1.0
Suiker, snoep, zoet beleg en zoete sauzen	20	431	21	Chocolade melk-		N	100	g	1	N	Per 100g	553	2305		6.9	3.9	3.1	34.2	32.8	20.7	10.6	1.2	1.0		0.6	0.4	0.2	0.2		0.0	0.7		0.0	1.5	0.1	0.0	0.2	25.4	0.4	0.0		0.3	32.6	31.8	0.1	0.1	0.0		1.0
Suiker, snoep, zoet beleg en zoete sauzen	20	2376	56	Chocolade melk- m gepofte rijst		N	100	g	1	N	Per 100g	534	2230		7.0	4.3	2.7	30.6	29.4	18.5	9.5	1.1	1.0		0.6	0.4	0.2	0.2		0.0	0.7		0.0	1.4	0.1	0.0	0.2	25.4	0.4	0.0		0.3	32.4	31.8	0.1	0.1	0.0		1.0
Suiker, snoep, zoet beleg en zoete sauzen	20	1451	28	Chocolade melk- m hazelnoten z suiker		N	100	g	1	N	Per 100g. ringers; bevat 36,2 g polyolen	521	2154		6.8	2.3	4.5	39.3	37.7	18.6	16.8	1.6	1.4					0.0		0.0	0.2			12.2			0.1	17.8	0.3	0.0		0.2	18.0	44.8	0.2	0.2			0.6
Suiker, snoep, zoet beleg en zoete sauzen	20	717	45	Chocolade melk- m noten		N	100	g	1	N	Per 100g	568	2366		8.2	6.0	2.2	37.1	35.5	17.7	16.0	2.0	1.8		0.3	0.2	0.1	0.0		0.0	0.2		0.0	12.2	0.1	0.0	0.1	17.8	0.3	0.0		0.2	18.0	44.8	0.2	0.2	0.0		0.6
Suiker, snoep, zoet beleg en zoete sauzen	20	929	60	Chocolade melk- z suiker		N	100	g	1	N	Per 100g. ringers; bevat 41,6 g polyolen	491	2035		5.7	1.0	4.7	34.9	33.5	20.6	11.0	1.3	1.1		0.6	0.4	0.1	0.1		0.0	0.9		0.0	1.1	0.1	0.0	0.2	24.1	0.3	0.0		0.3	32.8	32.3	0.3	0.2	0.0		1.0
Suiker, snoep, zoet beleg en zoete sauzen	20	432	25	Chocolade puur		N	100	g	1	N	Per 100g	543	2261		6.5	6.5	0.0	33.7	32.4	20.4	10.7	2.1	1.0		0.0	0.0	0.0	0.0		0.0	0.0	0.0	0.0	0.2	0.0	0.0	0.0	25.5	0.2	0.0		0.2	35.9	32.9	0.0	0.2		0.0	1.0
Suiker, snoep, zoet beleg en zoete sauzen	20	2375	52	Chocolade puur m noten		N	100	g	1	N	Per 100g	586	2436		8.4	8.4	0.0	42.5	40.7	16.6	21.4	3.4	2.5		0.0	0.0	0.0	0.0		0.0	0.0	0.0	0.0	0.2	0.0	0.0	0.0	17.3	0.2	0.0		0.1	22.2	52.3	0.0	0.2		0.0	0.7
Suiker, snoep, zoet beleg en zoete sauzen	20	1450	24	Chocolade puur z suiker		N	100	g	1	N	Per 100g. ringers; bevat 43,6 g polyolen	485	2004		5.0	5.0	0.0	36.5	35.0	22.0	11.6	1.3	1.2		0.0	0.0	0.0	0.0		0.0	0.0	0.0	0.0	0.2	0.0	0.0	0.0	25.5	0.2	0.0		0.2	35.9	32.9	0.0	0.2		0.0	1.0
Suiker, snoep, zoet beleg en zoete sauzen	20	2266	51	Chocolade witte		N	100	g	1	N	Per 100g	552	2304	1.3	6.5	3.6	2.8	32.7	31.3	20.0	10.1	0.9	0.9		0.7	0.4	0.2	0.4		0.0	0.5	0.0	0.0	1.9	0.2	0.0	0.2	26.6	0.4	0.0		0.3	31.6	31.5	0.0	0.0	0.0	0.3	0.7
Vetten, oliën en hartige sauzen	21	1886	69	Chutney mango-		N	100	g	1	N	Per 100g	215	911	0.1	0.7	0.7	0.0	0.1	0.1	0.0	0.0	0.1	0.1
Alcoholische en niet-alcoholische dranken	2	2513	28	Cider		N	100	g	1	N	Per 100g	55	232	0.0	0.1	0.1	0.0	0.0	0.0	0.0	0.0	0.0	0.0	0.0	0.0	0.0	0.0	0.0	0.0	0.0	0.0	0.0	0.0	2.3	0.0	0.0	0.0	27.3	0.0	0.0	0.0	0.0	3.4	6.8	0.0	10.2	0.0	0.0	0.0
Fruit	6	158	49	Citroen		N	100	g	1	N	Per 100g. bevat 4,7 g organische zuren	36	153		0.8	0.8	0.0	0.3	0.2	0.1		0.1	0.1	0.0	0.0	0.0	0.0	0.0	0.0	0.0	0.0	0.0	0.0	0.0	0.0	0.0	0.0	0.0	0.0	0.0	0.0	0.0	0.0	0.0	0.0	0.0	0.0	0.0	0.0
Preparaten	17	3094	49	Clinutren 1.5 fibre p 100 ml	Nestle	N	100	ml	1	N	Per 100ml	150	630		5.7			5.9	5.7	0.7	2.1	2.2	2.0
Preparaten	17	3098	66	Clinutren Cereal poeder	Nestle	N	100	g	1	N	Per 100g	432	1814		20.0			14.0	13.4	1.3
Preparaten	17	3095	53	Clinutren G Diabetes p 100 ml	Nestle	N	100	ml	1	N	Per 100ml	102	426		3.8			4.4	4.2	0.4	3.1	0.6	0.5
Preparaten	17	3097	62	Clinutren Mix poeder	Nestle	N	100	g	1	N	Per 100g	454	1907		21.0			18.0	17.3	1.9	11.1	1.9
Preparaten	17	3096	57	Clinutren Thickened Drink	Nestle	N	100	g	1	N	Per 100g	94	400		0.5			0.0	0.0	0.0	0.0	0.0	0.0	0.0	0.0	0.0	0.0	0.0	0.0	0.0	0.0	0.0	0.0	0.0	0.0	0.0	0.0	0.0	0.0	0.0	0.0	0.0	0.0	0.0	0.0	0.0	0.0	0.0	0.0
Alcoholische en niet-alcoholische dranken	2	394	49	Cognac		N	100	g	1	N	Per 100g	228	945		0.0	0.0	0.0	0.0	0.0	0.0	0.0	0.0	0.0	0.0	0.0	0.0	0.0	0.0	0.0	0.0	0.0	0.0	0.0	0.0	0.0	0.0	0.0	0.0	0.0	0.0	0.0	0.0	0.0	0.0	0.0	0.0	0.0	0.0	0.0
Preparaten	17	3159	60	Comfort AR 1 p 100 ml	Kruidvat	N	100	ml	1	N	Per 100ml	68	285		1.4			3.5	3.3				0.6
Preparaten	17	3160	24	Comfort AR 2 p 100 ml	Kruidvat	N	100	ml	1	N	Per 100ml	65	271		1.7			2.8	2.7				0.5
Vlees, vleeswaren en gevogelte	23	319	45	Cornedbeef		N	100	g	1	N	Per 100g	208	871		24.3	0.0	24.3	11.9	11.3	4.7	5.2	0.5	0.4		0.0	0.0	0.0	0.2			0.1			2.7		0.2	0.5	22.6	3.9	0.5		1.1	14.2	41.7	2.9	0.8			0.1
Groenten	9	966	60	Courgette gekookt		N	100	g	1	N	Per 100g	19	79		1.5	1.5	0.0	0.1	0.1	0.0	0.0	0.1	0.1	0.0	0.0	0.0	0.0	0.0	0.0	0.0	0.0	0.0	0.0	0.0	0.0	0.0	0.0	0.0	0.0	0.0	0.0	0.0	0.0	0.0	0.0	0.0	0.0	0.0	0.0
Groenten	9	922	32	Courgette rauw		N	100	g	1	N	Per 100g	29	124		2.0	2.0	0.0	0.0	0.0	0.0	0.0	0.0	0.0	0.0	0.0	0.0	0.0	0.0	0.0	0.0	0.0	0.0	0.0	0.0	0.0	0.0	0.0	0.0	0.0	0.0	0.0	0.0	0.0	0.0	0.0	0.0	0.0	0.0	0.0
Graanproducten en bindmiddelen	8	2158	54	Couscous gekookt		N	100	g	1	N	Per 100g	126	532		4.3	4.3	0.0	0.2	0.2	0.0	0.0	0.1	0.1	0.0	0.0	0.0	0.0	0.1	0.0	0.0	0.0	0.0	0.0	0.0	0.0	0.0	0.0	17.1	0.0	0.0	0.0	0.0	2.6	16.7	0.0	3.8	0.0	0.0	0.0
Graanproducten en bindmiddelen	8	1889	82	Couscous rauw		N	100	g	1	N	Per 100g	377	1597		12.8	12.8	0.0	0.6	0.5	0.1	0.1	0.3	0.3					0.1		0.0	0.0			0.0			0.0	17.1	0.0	0.0		0.0	2.6	16.7	0.0	3.8			0.0
Brood	3	228	42	Cracker cream-		N	100	g	1	N	Per 100g	469	1973		8.0	8.0	0.0	17.0	16.3	7.0	5.9	1.8	1.8		0.0	0.0			0.0		0.3	0.0		0.9	0.0		0.1	35.3	0.2			0.1	6.1	36.0		0.3			0.0
Brood	3	1016	28	Cracker cream- Na-		N	100	g	1	N	Per 100g	447	1882		10.0	10.0	0.0	13.0	12.4	5.3	4.5	1.4	1.3		0.0	0.0			0.0		0.3	0.0		0.9	0.0		0.1	35.3	0.2			0.1	6.1	36.0		0.3			0.0
Brood	3	238	45	Cracker matzes		N	100	g	1	N	Per 100g. hollandia	376	1596		11.0	11.0	0.0	1.0	0.7	0.1	0.1	0.4	0.4					0.1		0.0	0.0			0.0			0.0	17.1	0.0	0.0		0.0	2.6	16.7	0.0	3.8			0.0
Brood	3	2273	41	Cracker vezelrijk glutenvrij Glutafin		N	100	g	1	N	Per 100g	412	1731		3.0	3.0	0.0	12.0	11.5	5.8	4.1	1.6
Brood	3	2229	51	Cracker VitaLU		N	100	g	1	N	Per 100g. gem van tarwe, volkoren, sesam	420	1765		12.3	12.3	0.0	12.3	11.1	5.1	3.8	2.1	1.9
Brood	3	2916	50	Cracker VitaLU m calcium		N	100	g	1	N	Per 100g. gem van voltarwe, meerzaden. Verrijkt met: Calcium.	370	1556		12.0	12.0	0.0	9.2	8.3	2.3	2.7	3.4
Brood	3	1312	18	Cracottes naturel		N	100	g	1	N	Per 100g	381	1615		12.0	11.7	0.3	2.8	2.4	0.9	0.7	0.8	0.7		0.0	0.0		0.1			0.3		0.0	0.4				16.7	0.4			0.2	3.7	34.3	0.5	4.4	0.1		0.4
Brood	3	2230	15	Cracottes Vital		N	100	g	1	N	Per 100g. bevat 1 g inuline. Verrijkt met: Voedingsvezel totaal, IJzer totaal, IJzer non haem, Jodium, Vitamine B1, Vitamine B2, Vitamine B6 totaal, Nicotinezuur.	362	1532		11.0	11.0	0.0	2.6	2.3	0.7	0.7	0.9
Brood	3	1322	21	Cracottes volkoren		N	100	g	1	N	Per 100g	376	1589		11.0	11.0	0.0	4.0	3.6	1.2	1.0	1.0	0.9					0.1		0.0	6.8			3.3			0.0	19.9	0.0	0.0		0.0	8.6	29.2	4.5	2.1			0.7
Fruit	6	159	53	Cranberries		N	100	g	1	N	Per 100g	22	93		0.4	0.4	0.0	0.1	0.1	0.0	0.0	0.1	0.0	0.0	0.0	0.0	0.0	0.0	0.0	0.0	0.0	0.0	0.0	0.0	0.0	0.0	0.0	6.0	1.0	0.0	0.0	0.0	2.0	17.3	0.0	21.1	0.0	0.0	0.0
Fruit	6	2890	47	Cranberries gedroogd gezoet		N	100	g	1	N	Per 100g	335	1419		0.5	0.5	0.0	1.4	1.0	0.1	0.2	0.7
Fruit	6	2885	66	Cranberry compote gezoet		N	100	g	1	N	Per 100g	175	742		0.3	0.4	0.0	0.4	0.3	0.0	0.1	0.2	0.0	0.0	0.0	0.0	0.0	0.0	0.0	0.0	0.0	0.0	0.0	0.0	0.0	0.0	0.0	6.0	1.0	0.0	0.0	0.0	2.0	17.3	0.0	21.1	0.0	0.0	0.0
Melk en melkproducten	13	274	41	Creamer koffie-		N	100	g	1	N	Per 100g. gemiddelde van completa, albert heijn en milsani	558	2328		2.0	0.0	2.0	34.2	32.2	32.1	0.2	0.2	0.0		0.0	0.9	7.4	6.0	0.1	0.0	46.7	0.0	0.0	17.3	0.0	0.0	0.0	9.6	0.0	0.0		0.0	10.9	0.5	0.0	0.0		0.0	0.1
Melk en melkproducten	13	2690	43	Creamer koffie- verlaagd vetgehalte		N	100	g	1	N	Per 100g. gem van euroshopper en cascada	468	1966		1.5	0.0	1.5	17.0	16.0	15.9	0.1	0.1	0.0		0.0	0.9	7.4	6.0	0.1	0.0	46.7	0.0	0.0	17.3	0.0	0.0	0.0	9.6	0.0	0.0		0.0	10.9	0.5	0.0	0.0		0.0	0.1
Vetten, oliën en hartige sauzen	21	1472	38	Creme au beurre		N	100	g	1	N	Per 100g	498	2065		1.0	0.0	1.0	41.7	39.2	27.2	9.1	1.1	0.6	0.0	3.5	2.3	1.4	2.9	0.3	0.1	3.9	0.1	0.1	11.3	1.1	0.0	1.0	30.2	1.6	0.2	0.0	0.6	9.8	19.9	1.7	0.5	0.5	0.0	0.1
Melk en melkproducten	13	1808	49	Creme fraiche		N	100	g	1	N	Per 100g. bevat 0,8 g organische zuren	335	1379		2.2	0.0	2.2	35.0	32.9	22.8	7.6	1.0	0.5		3.5	2.3	1.4	2.9	0.3	0.1	3.9	0.1	0.1	11.3	1.1	0.0	1.0	30.2	1.6	0.2		0.6	9.8	19.9	1.7	0.5	0.5		0.1
Melk en melkproducten	13	2268	60	Creme fraiche halfvol		N	100	g	1	N	Per 100g	165	683		3.0	0.0	3.0	15.0	14.1	9.8	3.3	0.4	0.2		3.5	2.3	1.4	2.9	0.3	0.1	3.9	0.1	0.1	11.3	1.1	0.0	1.0	30.2	1.6	0.2		0.6	9.8	19.9	1.7	0.5	0.5		0.1
Gebak en koek	7	2400	10	Croissant chocolade-		N	100	g	1	N	Per 100g	438	1828	1.2	8.8	8.8	0.0	24.3	23.1	13.4	6.9	2.1	1.7		0.0	0.3	0.4	0.9		0.0	1.3	0.0	0.0	4.4	0.3	0.1	0.5	31.1	0.8	0.0		0.4	18.2	28.8	1.6	0.6		0.0	0.5
Brood	3	2818	56	Croissant gem		N	100	g	1	N	Per 100g. gem van roombotercroissant en croissant	403	1684	1.5	9.6	9.6	0.0	21.1	20.0	11.1	5.7	2.0	1.9		0.0	0.5	0.6	1.5			2.1			6.6	0.5	0.1	0.8	34.1	1.2	0.0		0.5	8.6	26.6	2.5	0.7			0.2
Noten, zaden en snacks	15	2551	32	Croissant m ham en kaas		N	100	g	1	N	Per 100g. bevat 0,2 g organische zuren	350	1459	1.0	13.5	6.0	7.6	20.5	19.4	11.4	5.4	1.6	1.4		1.1	1.1	0.8	1.9	0.1	0.0	2.5	0.0	0.0	7.8	0.7	0.1	0.8	32.3	1.4	0.1		0.5	9.2	25.3	2.2	0.7	0.1	0.0	0.2
Noten, zaden en snacks	15	2830	28	Croissant met kaas		N	100	g	1	N	Per 100g. bevat 0,3 g organische zuren	391	1630	1.0	14.1	6.4	7.7	24.3	22.9	14.1	6.0	1.6	1.4		1.5	1.3	0.9	2.1	0.1	0.0	2.8	0.0	0.0	8.6	0.8	0.1	0.9	32.4	1.4	0.1		0.5	9.2	23.7	2.2	0.7	0.2		0.2
Brood	3	2801	23	Croissant roomboter-		N	100	g	1	N	Per 100g	414	1729	1.5	9.5	9.5	0.0	22.3	21.0	13.0	5.5	1.0	0.9			1.0	0.9	2.4			3.3			10.7	0.9	0.2	1.3	30.4	1.9			0.6	11.1	23.3	2.1	0.7			0.2
Brood	3	2802	27	Croissant z roomboter		N	100	g	1	N	Per 100g. bereid met margarine	392	1639	1.6	9.8	9.8	0.0	19.9	18.9	9.2	5.9	3.0	2.9		0.0	0.0	0.2	0.4			0.7			2.1	0.1		0.2	38.1	0.4	0.0		0.3	5.9	30.2	2.9	0.8			0.3
Brood	3	878	69	Croissants uit blik afgebakken		N	100	g	1	N	Per 100g	413	1728		7.0	7.0	0.0	21.8	20.7	12.4	5.4	1.9	1.5				0.7	0.2		0.0	1.1			12.8		0.0	0.5	29.4	1.2	0.3		0.4	8.3	24.6	8.7	1.1			0.3
Brood	3	2528	53	Croutons		N	100	g	1	N	Per 100g. gem van knorr, calvé, remia, albert heijn, albertheijn excellent, panealba en hoogvliet	466	1951		13.0	13.0	0.0	22.0	21.0	3.4	5.1	12.4	11.1		0.0	0.0	0.0	0.0			0.0		0.0	0.1	0.0	0.0	0.0	11.3	0.1	0.0		0.1	3.8	23.6	0.0	5.9	0.0		0.4
Preparaten	17	1996	74	Cubitan p 100 ml	Nutricia	N	100	ml	1	N	Per 100ml	128	542	1.2	10.0	2.3	7.7	3.5	3.4	0.4	2.0	1.0	0.8		0.0	0.2	0.1	0.1			0.2			0.4				6.1	0.3				2.9	57.5		5.0			0.4
Graanproducten en bindmiddelen	8	210	7	Custardpoeder		N	100	g	1	N	Per 100g	350	1488		0.3	0.3	0.0	0.1	0.1	0.0	0.0	0.0	0.0	0.0	0.0	0.0	0.0	0.0	0.0	0.0	0.0	0.0	0.0	0.0	0.0	0.0	0.0	27.3	0.0	0.0	0.0	0.0	0.0	23.6	0.0	1.8	0.0	0.0	0.0
Fruit	6	181	30	Dadels gedroogd gekonfijt		N	100	g	1	N	Per 100g	315	1335		2.0	2.0	0.0	0.0	0.0	0.0	0.0	0.0	0.0	0.0	0.0	0.0	0.0	0.0	0.0	0.0	0.0	0.0	0.0	0.0	0.0	0.0	0.0	0.0	0.0	0.0	0.0	0.0	0.0	0.0	0.0	0.0	0.0	0.0	0.0
Fruit	6	1887	73	Dadels vers		N	100	g	1	N	Per 100g	139	590	0.2	1.5	1.5	0.0	0.1	0.1	0.0	0.0	0.0	0.0		0.0	0.0	0.0	0.0			0.0			0.0	0.0		0.0	41.8	2.3			0.0	3.6	14.5		21.8			0.0
Groenten	9	675	53	Dagoeblad rauw		N	100	g	1	N	Per 100g	34	145		3.0	3.0	0.0	0.0	0.0	0.0	0.0	0.0	0.0	0.0	0.0	0.0	0.0	0.0	0.0	0.0	0.0	0.0	0.0	0.0	0.0	0.0	0.0	0.0	0.0	0.0	0.0	0.0	0.0	0.0	0.0	0.0	0.0	0.0	0.0
Sojaproducten en vegetarische producten	14	1380	31	Dessert soja-	Alpro	N	100	g	1	N	Per 100g. gem van dessert en vla, smaken vanille, caramel, chocolade, dark chocolate en speculoos. Verrijkt met: Calcium, Vitamine B2, Vitamine B12, Vitamine D totaal.	84	356		3.1	3.1	0.0	2.0	1.8	0.3	0.4	1.1	1.0				0.0	0.0			0.0			0.1	0.0	0.0	0.0	10.9	0.1	0.0		0.1	3.9	22.8	0.0	6.0			0.4
Suiker, snoep, zoet beleg en zoete sauzen	20	540	22	Dessertsaus chocolade-		N	100	g	1	N	Per 100g	269	1141		2.1	2.1	0.0	1.8	1.8	1.1	0.6	0.1	0.1		0.0	0.0	0.0	0.0		0.0	0.0	0.0	0.0	0.2	0.0	0.0	0.0	25.5	0.2	0.0		0.2	35.9	32.9	0.0	0.2		0.0	1.0
Suiker, snoep, zoet beleg en zoete sauzen	20	539	55	Dessertsaus vruchten-		N	100	g	1	N	Per 100g	189	802		0.3	0.3	0.0	0.1	0.1	0.0	0.0	0.1	0.1	0.0	0.0	0.0	0.0	0.0	0.0	0.0	0.0	0.0	0.0	0.0	0.0	0.0	0.0	0.0	0.0	0.0	0.0	0.0	0.0	0.0	0.0	0.0	0.0	0.0	0.0
Preparaten	17	3000	3	Diasip p 100 ml	Nutricia	N	100	ml	1	N	Per 100ml	105	439		4.9	2.4	2.4	3.8	3.6	0.5
Alcoholische en niet-alcoholische dranken	2	1655	48	Diksap geconcentreerd		N	100	g	1	N	Per 100g. gem van Covelt, AH biologisch, C1000, Kruidvat en Markant	280	1188		0.2	0.2	0.0	0.0	0.0	0.0	0.0	0.0	0.0	0.0	0.0	0.0	0.0	0.0	0.0	0.0	0.0	0.0	0.0	0.0	0.0	0.0	0.0	0.0	0.0	0.0	0.0	0.0	0.0	0.0	0.0	0.0	0.0	0.0	0.0
Alcoholische en niet-alcoholische dranken	2	2291	39	Diksap m vit C geconcentreerd		N	100	g	1	N	Per 100g. olvarit. Verrijkt met: Vitamine C.	180	765		0.2	0.2	0.0	0.1	0.1	0.0	0.0	0.0	0.0											2.3				27.3					3.4	6.8		10.2
Gebak en koek	7	1473	42	Donuts ongevuld		N	100	g	1	N	Per 100g	358	1495		6.0	6.0	0.0	21.1	20.0	4.2	8.9	6.6	5.3		0.0	0.0	0.2	0.2			0.3		0.0	0.3				13.9	0.6			0.1	4.8	42.8	0.5	6.0	0.1		0.5
Groenten	9	953	45	Doperwten diepvries gekookt		N	100	g	1	N	Per 100g	93	392		6.0	6.0	0.0	0.0	0.0	0.0	0.0	0.0	0.0	0.0	0.0	0.0	0.0	0.0	0.0	0.0	0.0	0.0	0.0	0.0	0.0	0.0	0.0	0.0	0.0	0.0	0.0	0.0	0.0	0.0	0.0	0.0	0.0	0.0	0.0
Groenten	9	1119	42	Doperwten extra fijn Na- blik/glas		N	100	g	1	N	Per 100g. gem van hak en sire	51	216		4.0	4.0	0.0	0.0	0.0	0.0	0.0	0.0	0.0	0.0	0.0	0.0	0.0	0.0	0.0	0.0	0.0	0.0	0.0	0.0	0.0	0.0	0.0	0.0	0.0	0.0	0.0	0.0	0.0	0.0	0.0	0.0	0.0	0.0	0.0
Groenten	9	963	48	Doperwten gekookt		N	100	g	1	N	Per 100g	69	291		4.0	4.0	0.0	0.0	0.0	0.0	0.0	0.0	0.0	0.0	0.0	0.0	0.0	0.0	0.0	0.0	0.0	0.0	0.0	0.0	0.0	0.0	0.0	0.0	0.0	0.0	0.0	0.0	0.0	0.0	0.0	0.0	0.0	0.0	0.0
Groenten	9	136	35	Doperwten m wortelen blik/glas		N	100	g	1	N	Per 100g. gem van gewoon en extra fijn	53	222		3.3	3.3	0.0	0.3	0.2	0.1	0.0	0.2	0.1	0.0	0.0	0.0	0.0	0.0	0.0	0.0	0.0	0.0	0.0	1.3	0.0	0.0	0.0	22.7	0.0	0.0	0.0	0.0	2.8	6.3	0.0	28.2	0.0	0.0	0.0
Groenten	9	1139	48	Doperwten m wortelen diepvries onbereid		N	100	g	1	N	Per 100g. iglo	58	242		3.8	3.8	0.0	0.4	0.3	0.1	0.0	0.2	0.1	0.0	0.0	0.0	0.0	0.0	0.0	0.0	0.0	0.0	0.0	1.3	0.0	0.0	0.0	22.7	0.0	0.0	0.0	0.0	2.8	6.3	0.0	28.2	0.0	0.0	0.0
Groenten	9	134	27	Doperwten middelfijn blik/glas		N	100	g	1	N	Per 100g	94	398		5.0	5.0	0.0	1.0	0.7	0.4	0.3	0.1	0.1		0.0	0.0	0.0	0.0			0.0			0.0	0.0		0.0	33.3	0.0			0.0	16.7	40.0					0.0
Groenten	9	23	18	Doperwten rauw		N	100	g	1	N	Per 100g	65	276		4.0	4.0	0.0	0.0	0.0	0.0	0.0	0.0	0.0	0.0	0.0	0.0	0.0	0.0	0.0	0.0	0.0	0.0	0.0	0.0	0.0	0.0	0.0	0.0	0.0	0.0	0.0	0.0	0.0	0.0	0.0	0.0	0.0	0.0	0.0
Groenten	9	1115	26	Doperwten zeer fijn Na- blik/glas		N	100	g	1	N	Per 100g	69	291		4.4	4.4	0.0	0.5	0.4	0.2	0.1	0.0	0.0		0.0	0.0	0.0	0.0			0.0			0.0	0.0		0.0	33.3	0.0			0.0	16.7	40.0					0.0
Groenten	9	135	31	Doperwten zeer fijn/extra fijn blik/glas		N	100	g	1	N	Per 100g. gem van zeer fijn en extra fijn	73	306		5.4	5.4	0.0	0.6	0.5	0.2	0.2	0.0	0.0		0.0	0.0	0.0	0.0			0.0			0.0	0.0		0.0	33.3	0.0			0.0	16.7	40.0					0.0
Vetten, oliën en hartige sauzen	21	553	37	Dressing	Becel Light	N	100	g	1	N	Per 100g. Verrijkt met: Retinol equivalenten, Beta-caroteen, Retinol activiteit equiv.(RAE).	364	1502		0.8	0.0	0.8	37.0	35.5	5.0	9.0	21.0	19.0				0.0	0.0			0.0			0.1	0.0		0.0	6.8	0.1			0.0	4.3	17.2		0.2			0.3
Vetten, oliën en hartige sauzen	21	2468	64	Dressing honing/mosterd-		N	100	g	1	N	Per 100g. remia	299	1239		1.1	1.0	0.1	26.0	24.9	3.8	5.6	14.2	12.7	0.0	0.0	0.0	0.0	0.0	0.0	0.0	0.0	0.0	0.0	0.1	0.0	0.0	0.0	10.5	0.1	0.0	0.0	0.1	3.7	21.9	0.0	5.6	0.0	0.0	0.4
Vetten, oliën en hartige sauzen	21	844	44	Dressing naturel z olie		N	100	g	1	N	Per 100g. gem van remia en calvé	27	116		0.0	0.0	0.0	0.0	0.0	0.0	0.0	0.0	0.0	0.0	0.0	0.0	0.0	0.0	0.0	0.0	0.0	0.0	0.0	0.0	0.0	0.0	0.0	0.0	0.0	0.0	0.0	0.0	0.0	0.0	0.0	0.0	0.0	0.0	0.0
Vetten, oliën en hartige sauzen	21	2667	64	Dressing sla- 20% olie m yoghurt		N	100	g	1	N	Per 100g. gem van vita d'or, perfekt en remia	243	1005		1.2	0.0	1.2	21.0	20.0	2.0	10.7	7.2	5.6		0.0	0.0	0.0	0.0		0.0	0.0	0.0	0.0	0.1	0.0		0.0	6.9	0.2			0.1	2.0	51.6	0.0	7.0	0.5	0.0	0.5
Vetten, oliën en hartige sauzen	21	2466	55	Dressing vinaigrette-		N	100	g	1	N	Per 100g	588	2419		0.6	0.6	0.0	64.9	62.3	9.9	14.4	37.7	33.7	0.0	0.0	0.0	0.0	0.0	0.0	0.0	0.0	0.0	0.0	0.1	0.0	0.0	0.0	10.8	0.1	0.0	0.0	0.1	3.8	22.7	0.0	5.9	0.0	0.0	0.4
Vetten, oliën en hartige sauzen	21	2467	59	Dressing/saus frites-/saus sla- ca 13% olie		N	100	g	1	N	Per 100g. gem van calvé, gouda's glorie, remia	158	654		0.3	0.0	0.3	13.1	12.4	1.3	6.7	4.5	3.5		0.0	0.0	0.0	0.0		0.0	0.0	0.0	0.0	0.1	0.0		0.0	6.9	0.2			0.1	2.0	51.6	0.0	7.0	0.5	0.0	0.5
Preparaten	17	3129	50	Dreumesmelk 1+ groeimelk p 100 ml	Nestle	N	100	ml	1	N	Per 100ml	69	291		1.9	0.0	1.9	3.1	2.9	0.8			0.7
Preparaten	17	3130	14	Dreumesmelk 2+ groeimelk p 100 ml	Nestle	N	100	ml	1	N	Per 100ml	70	296		2.1	0.0	2.1	2.5	2.4				0.5
Sojaproducten en vegetarische producten	14	2261	29	Drink soja- +1	Alpro	N	100	g	1	N	Per 100g. Verrijkt met: Calcium, IJzer totaal, IJzer non haem, Kalium, Vitamine B1, Vitamine B2, Vitamine B12, Vitamine D totaal, Vitamine E totaal, Vitamine C.	63	263		2.6	2.6	0.0	2.3	2.1	0.3	0.5	1.3	1.2				0.0	0.0			0.0			0.1	0.0	0.0	0.0	10.9	0.1	0.0		0.1	3.9	22.8	0.0	6.0			0.4
Sojaproducten en vegetarische producten	14	1602	21	Drink soja- diverse smaken	Alpro	N	100	g	1	N	Per 100g. gem van banaan, vanille, choco, macchiato en rode vruchten. Verrijkt met: Calcium, Vitamine B2, Vitamine B12, Vitamine D totaal.	60	251		2.9	2.9	0.0	1.7	1.6	0.3	0.4	0.9	0.7				0.0	0.0			0.0			0.1	0.0	0.0	0.0	10.9	0.1	0.0		0.1	3.9	22.8	0.0	6.0			0.4
Sojaproducten en vegetarische producten	14	2858	69	Drink soja- Fresh Light	Alpro	N	100	g	1	N	Per 100g. Verrijkt met: Voedingsvezel totaal, Calcium, Vitamine B2, Vitamine B12, Vitamine D totaal.	28	119		2.1	2.1	0.0	1.2	1.1	0.2	0.3	0.7	0.6
Sojaproducten en vegetarische producten	14	870	37	Drink soja- naturel		N	100	g	1	N	Per 100g. gem van lima soya drink natural, provamel bio soya natural en alpro bio soya	38	158		3.4	3.4	0.0	2.0	1.8	0.3	0.4	1.1	1.0				0.0	0.0			0.0			0.1	0.0	0.0	0.0	10.9	0.1	0.0		0.1	3.8	22.8	0.0	6.0			0.4
Sojaproducten en vegetarische producten	14	3180	30	Drink soja- Ongezoet	Alpro	N	100	g	1	N	Per 100g. Verrijkt met: Vitamine B2, Vitamine B12, Vitamine D totaal.	31	131		3.3	3.3	0.0	1.8	1.7	0.3	0.4	1.0	0.9				0.0	0.0			0.0			0.1	0.0	0.0	0.0	10.9	0.1	0.0		0.1	3.9	22.8	0.0	6.0			0.4
Sojaproducten en vegetarische producten	14	1381	35	Drink soja- Original	Alpro	N	100	g	1	N	Per 100g. gem van original en original fresh. Verrijkt met: Calcium, Vitamine B2, Vitamine B12, Vitamine D totaal.	39	162		3.0	3.0	0.0	1.8	1.7	0.3	0.4	1.0	0.9				0.0	0.0			0.0			0.1	0.0	0.0	0.0	10.9	0.1	0.0		0.1	3.9	22.8	0.0	6.0			0.4
Melk en melkproducten	13	2936	56	Drinkontbijt Activia Start		N	100	g	1	N	Per 100g. gem van perzik&granen, bosvruchten en aarbei/kiwi	70	297		2.9	0.0	2.9	1.5	1.4	1.0	0.3	0.0	0.0		3.5	2.3	1.4	2.9	0.3	0.1	3.9	0.1	0.1	11.3	1.1	0.0	1.0	30.2	1.6	0.2		0.6	9.8	19.9	1.7	0.5	0.5		0.1
Melk en melkproducten	13	2940	33	Drinkontbijt Breaker Breakfast		N	100	g	1	N	Per 100g. aardbei&banaan	108	453		3.5	0.6	2.9	3.5	3.3	2.3	0.8	0.1	0.0		3.5	2.3	1.4	2.9	0.3	0.1	3.9	0.1	0.1	11.3	1.1	0.0	1.0	30.2	1.6	0.2		0.6	9.8	19.9	1.7	0.5	0.5		0.1
Graanproducten en bindmiddelen	8	2051	22	Drinkontbijt Brinta Wake Up		N	100	g	1	N	Per 100g. onbereid product. Verrijkt met: IJzer totaal, IJzer non haem, Vitamine B1, Vitamine B2, Vitamine B6 totaal, Vitamine E totaal, Vitamine C.	360	1522		5.7	5.7	0.0	1.2	0.8	0.2	0.1	0.4	0.3					0.1		0.0	0.0			0.0			0.0	17.1	0.0	0.0		0.0	2.6	16.7	0.0	3.8			0.0
Melk en melkproducten	13	2941	38	Drinkontbijt Goede Morgen fruit		N	100	g	1	N	Per 100g. Verrijkt met: Calcium, Vitamine C.	73	307		3.0	0.0	3.0	0.8	0.8	0.5	0.2	0.0	0.0		3.5	2.3	1.4	2.9	0.3	0.1	3.9	0.1	0.1	11.3	1.1	0.0	1.0	30.2	1.6	0.2		0.6	9.8	19.9	1.7	0.5	0.5		0.1
Melk en melkproducten	13	2257	52	Drinkontbijt Goede Morgen original		N	100	g	1	N	Per 100g. Verrijkt met: Calcium.	68	288		3.0	0.0	3.0	0.8	0.8	0.5	0.2	0.0	0.0		3.5	2.3	1.4	2.9	0.3	0.1	3.9	0.1	0.1	11.3	1.1	0.0	1.0	30.2	1.6	0.2		0.6	9.8	19.9	1.7	0.5	0.5		0.1
Alcoholische en niet-alcoholische dranken	2	2079	63	Drinkontbijt Hero FruitOntbijt p 100 ml		N	100	ml	1	N	Per 100ml. gem van original en kickstart. Verrijkt met: Vitamine B1, Vitamine E totaal, Vitamine C, Nicotinezuur.	52	219		0.4	0.4	0.0	0.1	0.1	0.0	0.0	0.0	0.0	0.0	0.0	0.0	0.0	0.0	0.0	0.0	0.0	0.0	0.0	1.3	0.0	0.0	0.0	42.4	0.0	0.0	0.0	0.0	5.6	6.1	0.0	10.4	0.0	0.0	0.0
Suiker, snoep, zoet beleg en zoete sauzen	20	521	20	Drop dubbelzoute		N	100	g	1	N	Per 100g	338	1432		12.2	6.1	6.1	0.2	0.2	0.2	0.0	0.0	0.0	0.0	0.0	0.0	0.0	0.0	0.0	0.0	0.0	0.0	0.0	0.0	0.0	0.0	0.0	0.0	0.0	0.0	0.0	0.0	0.0	0.0	0.0	0.0	0.0	0.0	0.0
Suiker, snoep, zoet beleg en zoete sauzen	20	751	33	Drop Engelse		N	100	g	1	N	Per 100g	394	1665		3.7	1.9	1.9	5.2	4.9	4.0	0.7	0.3	0.3		0.0	0.0	4.5	3.5			37.3			21.0	0.0		0.0	13.1	0.0			0.0	1.7	13.4		0.0			0.0
Suiker, snoep, zoet beleg en zoete sauzen	20	1389	67	Drop gem		N	100	g	1	N	Per 100g. 3/4 zoete, 1/4 zoute	337	1432		9.0	4.5	4.5	0.4	0.3	0.3	0.0	0.0	0.0	0.0	0.0	0.0	0.0	0.0	0.0	0.0	0.0	0.0	0.0	0.0	0.0	0.0	0.0	0.0	0.0	0.0	0.0	0.0	0.0	0.0	0.0	0.0	0.0	0.0	0.0
Suiker, snoep, zoet beleg en zoete sauzen	20	2384	51	Drop m pepermunt		N	100	g	1	N	Per 100g	376	1597		2.9	1.7	1.3	0.1	0.1	0.1	0.0	0.0	0.0	0.0	0.0	0.0	0.0	0.0	0.0	0.0	0.0	0.0	0.0	0.0	0.0	0.0	0.0	0.0	0.0	0.0	0.0	0.0	0.0	0.0	0.0	0.0	0.0	0.0	0.0
Suiker, snoep, zoet beleg en zoete sauzen	20	2532	30	Drop suikervrij		N	100	g	1	N	Per 100g. gem van albert heijn, kruidvat, klene; bevat 46 g polyolen	131	545		1.0	0.5	0.5	0.0	0.0	0.0	0.0	0.0	0.0
Suiker, snoep, zoet beleg en zoete sauzen	20	522	24	Drop zoete		N	100	g	1	N	Per 100g	338	1437		7.6	3.8	3.8	0.4	0.4	0.4	0.0	0.0	0.0	0.0	0.0	0.0	0.0	0.0	0.0	0.0	0.0	0.0	0.0	0.0	0.0	0.0	0.0	0.0	0.0	0.0	0.0	0.0	0.0	0.0	0.0	0.0	0.0	0.0	0.0
Suiker, snoep, zoet beleg en zoete sauzen	20	520	16	Drop zoute		N	100	g	1	N	Per 100g	334	1418		12.2	6.1	6.1	0.2	0.2	0.2	0.0	0.0	0.0	0.0	0.0	0.0	0.0	0.0	0.0	0.0	0.0	0.0	0.0	0.0	0.0	0.0	0.0	0.0	0.0	0.0	0.0	0.0	0.0	0.0	0.0	0.0	0.0	0.0	0.0
Fruit	6	2749	68	Druiven blauwe m schil		N	100	g	1	N	Per 100g	75	316		0.6	0.6	0.0	0.1	0.1	0.0	0.0	0.0	0.0											1.3				42.4					5.6	6.1	0.0	10.4
Fruit	6	160	20	Druiven m schil gem		N	100	g	1	N	Per 100g. gem van witte druiven en blauwe druiven; bevat 1 g organische zuren	78	331		0.5	0.6	0.0	0.2	0.2	0.1	0.0	0.1	0.1	0.0	0.0	0.0	0.0	0.0	0.0	0.0	0.0	0.0	0.0	1.3	0.0	0.0	0.0	42.4	0.0	0.0	0.0	0.0	5.6	6.1	0.0	10.4	0.0	0.0	0.0
Fruit	6	2750	32	Druiven witte m schil		N	100	g	1	N	Per 100g	76	320		0.5	0.5	0.0	0.4	0.3	0.1	0.0	0.1	0.1											1.3				42.4					5.6	6.1	0.0	10.4
Groenten	9	1370	28	Druivenblad glas		N	100	g	1	N	Per 100g	33	137		3.3	3.3	0.0	0.0	0.0	0.0	0.0	0.0	0.0	0.0	0.0	0.0	0.0	0.0	0.0	0.0	0.0	0.0	0.0	0.0	0.0	0.0	0.0	0.0	0.0	0.0	0.0	0.0	0.0	0.0	0.0	0.0	0.0	0.0	0.0
Vlees, vleeswaren en gevogelte	23	106	26	Eend m vel rauw		N	100	g	1	N	Per 100g. vlees, vet en vel van hele eend	388	1603	2.1	13.1	0.0	13.1	37.3	35.1	10.3	18.9	5.6	5.0		0.0	0.0	0.0				0.0			0.0	0.0		0.0	22.7	4.0			0.3	6.5	48.9					0.0
Eieren	5	2772	47	Ei kippen- biologisch gekookt		N	100	g	1	N	Per 100g	136	568		12.7	0.0	12.7	9.5	7.9	3.1	3.8	0.8	0.7		0.0	0.3	0.1	0.0		0.0	0.0	0.0	0.0	0.3	0.1		0.1	27.5	2.9			0.3	10.1	42.5	0.0	0.2		0.0	0.1
Eieren	5	2771	43	Ei kippen- biologisch rauw		N	100	g	1	N	Per 100g	135	564		12.3	0.0	12.3	9.5	7.9	3.0	3.9	0.9	0.7		0.0	0.2	0.1	0.0		0.0	0.0	0.0	0.0	0.3	0.1		0.1	26.7	2.9			0.3	9.8	43.6	0.0	0.2		0.0	0.1
Eieren	5	1314	26	Ei kippen- gebakken		N	100	g	1	N	Per 100g. gebakken in margarine	220	912		14.4	0.0	14.4	17.6	15.5	5.6	5.7	3.7	3.2		0.0	0.0	0.0	0.0			0.1		0.0	1.2	0.0		0.2	20.2	1.5			0.4	8.2	34.8	4.7	1.2	0.2		0.8
Eieren	5	84	40	Ei kippen- gekookt gem		N	100	g	1	N	Per 100g. gem van scharrel, mais en biologisch kippenei	128	535		12.3	0.0	12.3	8.8	7.3	2.9	3.6	0.7	0.6		0.0	0.2	0.0	0.0		0.0	0.0	0.0	0.0	0.3	0.1		0.1	28.4	3.1			0.2	9.8	43.5	0.0	0.1	0.0	0.0	0.1
Eieren	5	2774	56	Ei kippen- mais gekookt		N	100	g	1	N	Per 100g	148	617		13.0	0.0	13.0	10.7	8.9	3.5	4.4	0.8	0.7		0.0	0.3	0.1	0.0		0.0	0.0	0.0	0.0	0.3	0.1		0.1	28.3	3.0			0.2	9.7	43.2	0.0	0.1		0.0	0.2
Eieren	5	2773	52	Ei kippen- mais rauw		N	100	g	1	N	Per 100g	129	537		12.2	0.0	12.2	8.8	7.3	3.2	3.5	0.4	0.3		0.0	0.4	0.1	0.0		0.0	0.0	0.0	0.0	0.4	0.1		0.1	31.4	3.1			0.3	10.7	40.8	0.0	0.1		0.0	0.2
Eieren	5	83	36	Ei kippen- rauw gem		N	100	g	1	N	Per 100g. gem van scharrel, mais en biologisch kippenei	132	549		12.3	0.0	12.3	9.1	7.6	3.1	3.7	0.6	0.5		0.0	0.3	0.1	0.0		0.0	0.0	0.0	0.0	0.3	0.1		0.1	29.0	3.1			0.2	9.9	42.8	0.0	0.1	0.0	0.0	0.1
Eieren	5	2770	39	Ei kippen- scharrel gekookt		N	100	g	1	N	Per 100g	125	521		12.2	0.0	12.2	8.5	7.0	2.8	3.5	0.6	0.5		0.0	0.2	0.0	0.0		0.0	0.0	0.0	0.0	0.3	0.1		0.1	28.6	3.2			0.2	9.8	43.7	0.0	0.1		0.0	0.1
Eieren	5	2769	74	Ei kippen- scharrel rauw		N	100	g	1	N	Per 100g	132	549		12.3	0.0	12.3	9.1	7.5	3.0	3.7	0.6	0.5		0.0	0.3	0.1	0.0		0.0	0.0	0.0	0.0	0.3	0.1		0.1	29.0	3.1			0.2	9.8	43.0	0.0	0.1		0.0	0.1
Eieren	5	86	48	Eidooier kippen- gekookt		N	100	g	1	N	Per 100g	361	1493		16.0	0.0	16.0	33.0	27.4	10.8	13.6	2.5	2.1		0.0	0.2	0.0	0.0		0.0	0.0	0.0	0.0	0.3	0.1		0.1	28.6	3.2			0.2	9.8	43.7	0.0	0.1	0.0	0.0	0.1
Eieren	5	85	44	Eidooier kippen- rauw		N	100	g	1	N	Per 100g	361	1494		16.7	0.0	16.7	32.6	27.1	10.7	13.4	2.5	2.1		0.0	0.2	0.0	0.0		0.0	0.0	0.0	0.0	0.3	0.1		0.1	28.6	3.2			0.2	9.8	43.7	0.0	0.1	0.0	0.0	0.1
Eieren	5	87	52	Eipoeder kippen- gedroogd		N	100	g	1	N	Per 100g	574	2387		46.0	0.0	46.0	42.0	34.9	13.8	17.3	3.2	2.6		0.0	0.2	0.0	0.0		0.0	0.0	0.0	0.0	0.3	0.1		0.1	28.6	3.2			0.2	9.8	43.7	0.0	0.1	0.0	0.0	0.1
Eieren	5	358	53	Eiwit kippenei rauw		N	100	g	1	N	Per 100g	44	185		10.5	0.0	10.5	0.0	0.0	0.0	0.0	0.0	0.0	0.0	0.0	0.0	0.0	0.0	0.0	0.0	0.0	0.0	0.0	0.0	0.0	0.0	0.0	0.0	0.0	0.0	0.0	0.0	0.0	0.0	0.0	0.0	0.0	0.0	0.0
Alcoholische en niet-alcoholische dranken	2	2480	36	Energydrink	Golden Power/Bullit	N	100	g	1	N	Per 100g. Verrijkt met: Vitamine B6 totaal, Vitamine B12, Nicotinezuur.	45	190		0.4	0.4	0.0	0.0	0.0	0.0	0.0	0.0	0.0	0.0	0.0	0.0	0.0	0.0	0.0	0.0	0.0	0.0	0.0	0.0	0.0	0.0	0.0	0.0	0.0	0.0	0.0	0.0	0.0	0.0	0.0	0.0	0.0	0.0	0.0
Alcoholische en niet-alcoholische dranken	2	2672	45	Energydrink	Red Bull/Euroshopper/Rodeo	N	100	g	1	N	Per 100g. Verrijkt met: Vitamine B2, Vitamine B6 totaal, Vitamine B12, Nicotinezuur.	45	190		0.0	0.0	0.0	0.0	0.0	0.0	0.0	0.0	0.0	0.0	0.0	0.0	0.0	0.0	0.0	0.0	0.0	0.0	0.0	0.0	0.0	0.0	0.0	0.0	0.0	0.0	0.0	0.0	0.0	0.0	0.0	0.0	0.0	0.0	0.0
Alcoholische en niet-alcoholische dranken	2	2673	50	Energydrink	Red Bull sugarfree	N	100	g	1	N	Per 100g. Verrijkt met: Vitamine B2, Vitamine B6 totaal, Vitamine B12, Nicotinezuur.	0	0		0.0	0.0	0.0	0.0	0.0	0.0	0.0	0.0	0.0	0.0	0.0	0.0	0.0	0.0	0.0	0.0	0.0	0.0	0.0	0.0	0.0	0.0	0.0	0.0	0.0	0.0	0.0	0.0	0.0	0.0	0.0	0.0	0.0	0.0	0.0
Preparaten	17	2096	56	Enfamil AR 1 Lipil p 100 ml	Mead Johnson	N	100	ml	1	N	Per 100ml	68	286		1.7			3.5	3.4	1.4	1.3	0.7	0.6
Preparaten	17	2095	52	Enfamil AR 1 Lipil poeder	Mead Johnson	N	100	g	1	N	Per 100g	504	2110		12.5			26.0	25.0	10.8	9.2	5.0	4.3
Preparaten	17	2098	65	Enfamil AR 2 Lipil p 100 ml	Mead Johnson	N	100	ml	1	N	Per 100ml	66	279		2.2			2.9	2.8	1.1	1.1	0.6	0.5
Preparaten	17	2097	61	Enfamil AR 2 Lipil poeder	Mead Johnson	N	100	g	1	N	Per 100g	481	2018		16.0			21.0	20.2	8.3	7.6	4.1	3.5
Preparaten	17	3011	10	Enfamil HA Digest m Lipil p 100 ml	Mead Johnson	N	100	ml	1	N	Per 100ml	66	275		1.6			3.5	3.4				0.6
Preparaten	17	3012	14	Enfamil HA Digest m Lipil poeder	Mead Johnson	N	100	g	1	N	Per 100g	506	2118		12.8			27.0	25.9				4.6
Preparaten	17	3013	19	Enfamil Premium 1 Lipil poeder	Mead Johnson	N	100	g	1	N	Per 100g	528	2209		10.8			29.0	27.8				4.8
Preparaten	17	3014	23	Enfamil Premium 2 Lipil poeder	Mead Johnson	N	100	g	1	N	Per 100g	494	2070		12.7			23.0	22.1				3.9
Preparaten	17	2959	75	Enlive Plus p 100 ml	Abbott	N	100	ml	1	N	Per 100ml. gem van 5 smaken	150	637		4.8			0.0	0.0	0.0
Preparaten	17	1037	38	Ensure p 100 ml	Abbott	N	100	ml	1	N	Per 100ml. vanille	100	423		4.0	0.5	3.5	3.4	3.2	0.3	0.9	1.8	1.8
Preparaten	17	3083	41	Ensure Plus Advance p 100 ml	Abbott	N	100	ml	1	N	Per 100ml	148	624		8.3			4.8	4.6	0.5	2.3	1.8	1.5
Preparaten	17	2960	40	Ensure Plus Creme	Abbott	N	100	g	1	N	Per 100g. gem van 4 smaken	137	575		5.7			4.5	4.3	0.5
Preparaten	17	2961	44	Ensure Plus Fibre p 100 ml	Abbott	N	100	ml	1	N	Per 100ml. gem van 4 smaken	155	652		6.3			4.9	4.7	0.4
Preparaten	17	2962	48	Ensure Plus Fresh p 100 ml	Abbott	N	100	ml	1	N	Per 100ml. gem van 4 smaken	150	632		6.3			4.9	4.7	0.4
Preparaten	17	2963	53	Ensure Plus HP p 100 ml	Abbott	N	100	ml	1	N	Per 100ml. gem van 3 smaken	125	526		7.9			3.3	3.2	0.3
Preparaten	17	2964	57	Ensure Plus p 100 ml	Abbott	N	100	ml	1	N	Per 100ml. gem van 8 smaken	150	632		6.3			4.9	4.7	0.5
Preparaten	17	1947	62	Ensure poeder	Abbott	N	100	g	1	N	Per 100g	462	1943		16.2			15.8	15.6	1.8	4.4	9.0	8.7
Preparaten	17	2965	61	Ensure TwoCal p 100 ml	Abbott	N	100	ml	1	N	Per 100ml. gem van 3 smaken	199	835		8.4			8.9	8.5	0.9	5.5	2.2	1.9
Peulvruchten	16	118	37	Erwten groene gedroogd		N	100	g	1	N	Per 100g	315	1325		21.0	21.0	0.0	2.0	1.6	0.7	0.6	0.2	0.2		0.0	0.0	0.0	0.0			0.0			1.9	0.0		0.0	30.1	2.9			0.0	14.6	36.9					0.0
Peulvruchten	16	972	47	Erwten groene gekookt		N	100	g	1	N	Per 100g	126	530		8.4	8.4	0.0	0.8	0.6	0.3	0.2	0.1	0.1	0.0	0.0	0.0	0.0	0.0	0.0	0.0	0.0	0.0	0.0		0.0	0.0	0.0	33.3		0.0	0.0	0.0	16.7	40.0	0.0	0.0	0.0	0.0	0.0
Peulvruchten	16	3185	52	Erwten kikker- blik/glas		N	100	g	1	N	Per 100g	127	532		7.1	7.1	0.0	2.7	2.1	0.3	0.6	1.2	1.2
Peulvruchten	16	1095	48	Erwten kikker- gekookt		N	100	g	1	N	Per 100g	123	517		7.6	7.6	0.0	3.0	2.3	0.4	0.6	1.2	1.0					0.0		0.0	0.0			0.0			0.0	12.5	0.0	0.0		1.5	4.5	26.5	0.0	9.1			0.3
Peulvruchten	16	2314	28	Erwten split- gele gekookt		N	100	g	1	N	Per 100g	126	532		8.4	8.4	0.0	0.6	0.5	0.2	0.2	0.1	0.0		0.0	0.0	0.0	0.0			0.0			1.9	0.0		0.0	30.1	2.9			0.0	14.6	36.9					0.0
Peulvruchten	16	686	60	Erwten splitpesie gedroogd		N	100	g	1	N	Per 100g	359	1523		22.0	22.0	0.0	2.0	1.6	0.8	0.6	0.2	0.2		0.0	0.0	0.0	0.0			0.0			0.0	0.0		0.0	33.3	0.0			0.0	16.7	40.0					0.0
Preparaten	17	3161	28	Extra Care HA 1 p 100 ml	Kruidvat	N	100	ml	1	N	Per 100ml	65	271		1.5	0.0	1.5	3.0	2.9				0.6
Sojaproducten en vegetarische producten	14	2994	67	Falafel onbereid		N	100	g	1	N	Per 100g. gem van tivall falafel en tivall spicy falafel. Verrijkt met: IJzer totaal, IJzer non haem, Vitamine B12.	214	893		7.0	7.0	0.0	11.0	10.3	1.4	2.4	6.6	6.4	0.0	0.0	0.0	0.0	0.0	0.0	0.0	0.0	0.0	0.0	0.1	0.0	0.0	0.0	7.3	0.1	0.0	0.0	0.2	4.4	22.7	0.0	1.0	0.0	0.0	0.3
Preparaten	17	1062	27	Fantomalt poeder	Nutricia	N	100	g	1	N	Per 100g	384	1632		0.0	0.0	0.0	0.0	0.0	0.0	0.0	0.0	0.0	0.0	0.0	0.0	0.0	0.0	0.0	0.0	0.0	0.0	0.0	0.0	0.0	0.0	0.0	0.0	0.0	0.0	0.0	0.0	0.0	0.0	0.0	0.0	0.0	0.0	0.0
Vlees, vleeswaren en gevogelte	23	320	12	Fazant rauw		N	100	g	1	N	Per 100g	223	934		31.0	0.0	31.0	11.0	10.3	3.7	5.1	1.4	1.4		0.0	0.0	0.0	0.0			0.0			0.5	0.0		0.0	24.0	5.2			0.3	10.7	41.0					0.0
Vlees, vleeswaren en gevogelte	23	810	19	Filet americain		N	100	g	1	N	Per 100g. bevat 0,2 g organische zuren	240	997	2.7	14.2	0.0	14.2	18.8	17.7	4.0	11.1	2.6	2.0		0.0	0.0	0.0	0.0		0.0	0.1	0.0	0.0	1.0	0.2	0.0	0.2	12.2	1.3	0.1		0.4	7.6	60.2	0.0	1.7	0.4	0.0	0.3
Samengestelde gerechten	18	473	41	Foe yong hai z rijst		N	100	g	1	N	Per 100g	121	505		10.3	0.1	10.2	7.9	7.1	2.9	2.5	1.6	1.4	0.0	0.1	0.1	0.5	0.4	0.0	0.0	3.5	0.0	0.0	2.1	0.1	0.0	0.1	23.4	1.7	0.0	0.0	0.2	10.3	31.8	0.2	1.4	0.0	0.0	0.3
Vis	22	1611	20	Forel bereid in magnetron z toev		N	100	g	1	N	Per 100g	140	587		24.5	0.0	24.5	4.6	4.1	1.0	1.5	1.6	0.4				0.0	0.0			0.1			3.6	0.0		0.4	16.3	5.3			0.2	3.5	19.7		1.6			0.1
Vis	22	1612	24	Forel zalm- bereid in magnetron z toev		N	100	g	1	N	Per 100g	167	699		23.7	0.0	23.7	8.0	7.1	1.3	5.3	0.6	0.0				0.0	0.0			0.0			2.9	0.1		2.0	10.5	10.4			0.1	2.1	22.5		0.1			0.1
Preparaten	17	3162	33	Forte 2 p 100 ml	Kruidvat	N	100	ml	1	N	Per 100ml	70	293		1.8			3.1	2.9				0.6
Preparaten	17	2124	27	FortiCare p 100 ml	Nutricia	N	100	ml	1	N	Per 100ml	164	691	1.4	9.0	0.0	9.0	5.3	5.1	0.8	1.5	2.1	0.6			0.2	0.1	0.2			0.3			3.2				10.2	3.3				1.8	25.4		1.8			0.3
Preparaten	17	3006	28	Fortify Powder p 100 ml	Nutricia	N	100	ml	1	N	Per 100ml	152	640		7.6	4.9	2.7	5.0	4.8	1.2	2.8	0.9
Fruit	6	161	24	Frambozen		N	100	g	1	N	Per 100g. bevat 2 g organische zuren	35	146		1.4	1.4	0.0	0.0	0.0	0.0	0.0	0.0	0.0	0.0	0.0	0.0	0.0	0.0	0.0	0.0	0.0	0.0	0.0	0.0	0.0	0.0	0.0	8.2	0.0	0.0	0.0	0.0	1.4	9.5	0.0	37.1	0.0	0.0	0.0
Fruit	6	182	34	Frambozen op siroop blik/glas		N	100	g	1	N	Per 100g. inclusief vocht	102	432		0.6	0.6	0.0	0.1	0.1	0.0	0.0	0.1	0.1	0.0	0.0	0.0	0.0	0.0	0.0	0.0	0.0	0.0	0.0	0.0	0.0	0.0	0.0	0.0	0.0	0.0	0.0	0.0	0.0	0.0	0.0	0.0	0.0	0.0	0.0
Noten, zaden en snacks	15	322	20	Frikandel bereid		N	100	g	1	N	Per 100g	259	1075		13.0	0.0	13.0	19.4	18.0	6.3	7.7	2.9	2.5		0.0	0.0	0.0	0.0			0.2		0.0	1.5	0.0	0.0	0.1	22.0	2.3	0.2		0.4	10.8	39.5	3.0	1.8	0.0		0.2
Noten, zaden en snacks	15	2362	36	Frikandel diepvries onbereid		N	100	g	1	N	Per 100g. gem van mora, beckers, super de boer, c1000, albert heijn en van rijssingen	242	1006		14.5	0.0	14.5	17.5	16.3	6.1	7.9	2.6
Alcoholische en niet-alcoholische dranken	2	400	8	Frisdrank		N	100	g	1	N	Per 100g. o.a. 7-up, sprite, bitter lemon	41	172		0.0	0.0	0.0	0.0	0.0	0.0	0.0	0.0	0.0	0.0	0.0	0.0	0.0	0.0	0.0	0.0	0.0	0.0	0.0	0.0	0.0	0.0	0.0	0.0	0.0	0.0	0.0	0.0	0.0	0.0	0.0	0.0	0.0	0.0	0.0
Alcoholische en niet-alcoholische dranken	2	395	53	Frisdrank cola		N	100	g	1	N	Per 100g	42	177		0.0	0.0	0.0	0.0	0.0	0.0	0.0	0.0	0.0	0.0	0.0	0.0	0.0	0.0	0.0	0.0	0.0	0.0	0.0	0.0	0.0	0.0	0.0	0.0	0.0	0.0	0.0	0.0	0.0	0.0	0.0	0.0	0.0	0.0	0.0
Alcoholische en niet-alcoholische dranken	2	1523	29	Frisdrank light m cafeine		N	100	g	1	N	Per 100g. gem van coca-cola en pepsi-cola	0	0		0.0	0.0	0.0	0.0	0.0	0.0	0.0	0.0	0.0	0.0	0.0	0.0	0.0	0.0	0.0	0.0	0.0	0.0	0.0	0.0	0.0	0.0	0.0	0.0	0.0	0.0	0.0	0.0	0.0	0.0	0.0	0.0	0.0	0.0	0.0
Alcoholische en niet-alcoholische dranken	2	1522	25	Frisdrank light z cafeine		N	100	g	1	N	Per 100g. gem van 7-up, sprite, pepsi, tonic	1	4		0.0	0.0	0.0	0.0	0.0	0.0	0.0	0.0	0.0	0.0	0.0	0.0	0.0	0.0	0.0	0.0	0.0	0.0	0.0	0.0	0.0	0.0	0.0	0.0	0.0	0.0	0.0	0.0	0.0	0.0	0.0	0.0	0.0	0.0	0.0
Alcoholische en niet-alcoholische dranken	2	2641	31	Frisdrank m suiker en zoetst 2-<5 g KH m cafeine		N	100	g	1	N	Per 100g. gem van highway, summit en euroshopper	11	45		0.0	0.0	0.0	0.0	0.0	0.0	0.0	0.0	0.0		0.0	0.0	0.0	0.0	0.0	0.0	0.0	0.0	0.0	0.0	0.0	0.0	0.0	0.0	0.0	0.0	0.0	0.0	0.0	0.0	0.0	0.0	0.0	0.0	0.0
Alcoholische en niet-alcoholische dranken	2	2665	55	Frisdrank m suiker en zoetst 5-<8 g KH m cafeine		N	100	g	1	N	Per 100g. gem van dr pepper en real cool cola	26	110		0.4	0.4	0.0	0.0	0.0	0.0	0.0	0.0	0.0	0.0	0.0	0.0	0.0	0.0	0.0	0.0	0.0	0.0	0.0	0.0	0.0	0.0	0.0	0.0	0.0	0.0	0.0	0.0	0.0	0.0	0.0	0.0	0.0	0.0	0.0
Alcoholische en niet-alcoholische dranken	2	2435	41	Frisdrank m suiker en zoetstof 2-<5 g KH		N	100	g	1	N	Per 100g. gem van sodaclub, raak en highway	11	47		0.0	0.0	0.0	0.0	0.0	0.0	0.0	0.0	0.0		0.0	0.0	0.0	0.0	0.0	0.0	0.0	0.0	0.0	0.0	0.0	0.0	0.0	0.0	0.0	0.0	0.0	0.0	0.0	0.0	0.0	0.0	0.0	0.0	0.0
Alcoholische en niet-alcoholische dranken	2	414	27	Frisdrank tonic		N	100	g	1	N	Per 100g	36	153		0.0	0.0	0.0	0.0	0.0	0.0	0.0	0.0	0.0	0.0	0.0	0.0	0.0	0.0	0.0	0.0	0.0	0.0	0.0	0.0	0.0	0.0	0.0	0.0	0.0	0.0	0.0	0.0	0.0	0.0	0.0	0.0	0.0	0.0	0.0
Preparaten	17	2203	19	Friso 1 Allergy Care p 100 ml		N	100	ml	1	N	Per 100ml	67	279		1.6	0.0	1.6	3.5	3.4				0.4
Preparaten	17	3120	11	Friso 1 Allergy Care poeder		N	100	g	1	N	Per 100g	513	2146		12.3			26.9	25.6				3.3
Preparaten	17	1928	60	Friso BMF poeder		N	100	g	1	N	Per 100g. moedermelkverrijker	329	1399		20.0			0.0	0.0	0.0	0.0	0.0	0.0	0.0	0.0	0.0	0.0	0.0	0.0	0.0	0.0	0.0	0.0	0.0	0.0	0.0	0.0	0.0	0.0	0.0	0.0	0.0	0.0	0.0	0.0	0.0	0.0	0.0	0.0
Preparaten	17	2211	13	Friso Comfort 1 p 100 ml		N	100	ml	1	N	Per 100ml	66	274		1.4	0.0	1.4	3.5	3.3				0.4
Preparaten	17	3124	28	Friso Comfort 1 poeder		N	100	g	1	N	Per 100g	504	2107		10.9	0.0	10.9	27.0	25.7				3.4
Preparaten	17	2212	18	Friso Comfort 2 p 100 ml		N	100	ml	1	N	Per 100ml	70	294		1.8	0.0	1.8	2.9	2.8				0.4
Preparaten	17	3125	33	Friso Comfort 2 poeder		N	100	g	1	N	Per 100g	464	1946		11.8	0.0	11.8	19.0	18.1				2.3
Preparaten	17	2213	22	Friso Extra 1 p 100 ml		N	100	ml	1	N	Per 100ml	66	278		1.4	0.0	1.4	3.5	3.4				0.4
Preparaten	17	3118	42	Friso Extra 1 poeder		N	100	g	1	N	Per 100g	512	2141		10.6	0.0	10.6	27.0	25.7				3.4
Preparaten	17	2214	26	Friso Extra 2 p 100 ml		N	100	ml	1	N	Per 100ml	70	294		1.7	0.0	1.7	2.9	2.8				0.4
Preparaten	17	3119	47	Friso Extra 2 poeder		N	100	g	1	N	Per 100g	466	1955		11.6	0.0	11.6	19.0	18.1				2.3
Preparaten	17	3108	39	Friso Frisopep 1 p 100 ml		N	100	ml	1	N	Per 100ml	66	277		1.6			3.5	3.3				0.4
Preparaten	17	3109	43	Friso Frisopep 1 poeder		N	100	g	1	N	Per 100g	509	2129		12.0			27.0	25.7				3.4
Preparaten	17	3110	8	Friso Frisopep 2 p 100 ml		N	100	ml	1	N	Per 100ml	70	294		1.7			2.9	2.8				0.4
Preparaten	17	3111	12	Friso Frisopep 2 poeder		N	100	g	1	N	Per 100g	466	1955		11.6			19.0	18.1				2.3
Preparaten	17	2215	31	Friso H.A. 1 p 100 ml		N	100	ml	1	N	Per 100ml	68	287		1.5	0.0	1.5	3.5	3.4				0.5
Preparaten	17	1929	65	Friso H.A. 1 poeder		N	100	g	1	N	Per 100g	489	2045		11.0	0.0	11.0	24.9	23.9	12.2	10.1	3.9	3.7
Preparaten	17	2216	35	Friso H.A. 2 p 100 ml		N	100	ml	1	N	Per 100ml	67	281		1.8	0.0	1.8	3.3	3.2				0.5
Preparaten	17	3112	16	Friso H.A. 2 poeder		N	100	g	1	N	Per 100g	480	2009		12.8	0.0	12.8	23.6	22.7				3.4
Preparaten	17	3115	29	Friso Peutermelk 4 p 100 ml		N	100	ml	1	N	Per 100ml	63	263		1.5	0.0	1.5	2.6	2.5				0.3
Preparaten	17	3114	25	Friso Peutermelk 4 poeder		N	100	g	1	N	Per 100g	475	1994		11.5	0.0	11.5	19.9	18.9				2.5
Preparaten	17	3117	38	Friso Peutermelk 5 p 100 ml		N	100	ml	1	N	Per 100ml	63	263		1.5	0.0	1.5	2.6	2.5				0.3
Preparaten	17	3116	34	Friso Peutermelk 5 poeder		N	100	g	1	N	Per 100g	475	1994		11.5	0.0	11.5	19.9	18.9				2.5
Preparaten	17	1084	41	Friso Prematuur 1 p 100 ml		N	100	ml	1	N	Per 100ml	66	277		2.0	0.0	2.0	3.5	3.3	1.3	1.3	0.6	0.5		0.0	0.1	1.2	1.0			10.5			4.0				24.0	0.3				3.5	38.0		1.3
Preparaten	17	3113	21	Friso Prematuur 1 poeder		N	100	g	1	N	Per 100g	507	2120		15.0	0.0	15.0	27.0	25.4				4.0
Preparaten	17	3197	64	Friso Prematuur Start RTF p 100 ml		N	100	ml	1	N	Per 100ml	80	333		2.6	0.0	2.6	4.0	3.8	1.4	1.6	0.7	0.6
Preparaten	17	2208	40	Friso Standaard 1 p 100 ml		N	100	ml	1	N	Per 100ml	66	276		1.4	0.0	1.4	3.5	3.3				0.4
Preparaten	17	3121	15	Friso Standaard 1 poeder		N	100	g	1	N	Per 100g	509	2128		10.6	0.0	10.6	27.0	25.7				3.4
Preparaten	17	2209	45	Friso Standaard 2 p 100 ml		N	100	ml	1	N	Per 100ml	70	295		1.6	0.0	1.6	2.9	2.8				0.4
Preparaten	17	3122	20	Friso Standaard 2 poeder		N	100	g	1	N	Per 100g	465	1952		10.8	0.0	10.8	19.0	18.1				2.3
Preparaten	17	2210	9	Friso Standaard 3 p 100 ml		N	100	ml	1	N	Per 100ml	69	291		1.8	0.0	1.8	2.9	2.8				0.4
Preparaten	17	3123	24	Friso Standaard 3 poeder		N	100	g	1	N	Per 100g	469	1966		12.0	0.0	12.0	19.5	18.5				2.5
Aardappelen	1	2108	38	Frites bereid gem		N	100	g	1	N	Per 100g. gezouten frites bevat 133 mg natrium/100 g	309	1295		4.5	4.5	0.0	14.7	14.1	3.7	6.4	3.3	3.0
Aardappelen	1	2106	30	Frites bereid m hard vet		N	100	g	1	N	Per 100g. gezouten frites bevat 133 mg natrium/100 g	302	1266		4.5	4.5	0.0	13.9	13.3	5.7	4.2	1.6	1.2
Aardappelen	1	2107	34	Frites bereid m vloeibaar vet		N	100	g	1	N	Per 100g. bereid in vloeibaar of halfvloeibaar frituurvet; gezouten frites bevat 133 mg natrium/100 g	311	1300		4.5	4.5	0.0	14.8	14.2	3.3	6.8	3.6	3.4
Aardappelen	1	1679	70	Frites oven- diepvries bereid		N	100	g	1	N	Per 100g	293	1231		5.8	5.8	0.0	8.8	8.4	3.7	2.4	2.0	1.8		0.0	0.0	0.1	0.0			0.2		0.0	0.8	0.0	0.0	0.0	34.6	0.1	0.0		0.1	7.0	28.3	5.1	0.4	0.2		0.4
Aardappelen	1	1456	48	Frites voorgebakken diepvries onbereid		N	100	g	1	N	Per 100g	136	573		2.2	2.2	0.0	3.5	3.3	1.3	1.3	0.8	0.7	0.0	0.0	0.0	0.0	0.0	0.0	0.0	0.1	0.0	0.0	0.7	0.0	0.0	0.1	21.5	0.2	0.1	0.0	0.1	6.5	30.2	3.7	1.0	0.1	0.0	0.3
Noten, zaden en snacks	15	620	18	Fritessticks gem		N	100	g	1	N	Per 100g	522	2183		6.5	6.5	0.0	27.5	26.4	4.8	16.3	5.2	5.1		0.0	0.0	0.0	0.0		0.0	0.0		0.0	0.3	0.0	0.0	0.0	13.6	0.1	0.0		0.1	3.2	61.6	0.1	0.2	0.0		0.3
Noten, zaden en snacks	15	2927	57	Fritessticks naturel		N	100	g	1	N	Per 100g	515	2154		6.5	6.5	0.0	26.6	25.5	4.6	15.8	5.1	5.0								0.1			0.3				13.3	0.1				3.1	61.5	0.2	0.2			0.3
Noten, zaden en snacks	15	2928	61	Fritessticks paprika		N	100	g	1	N	Per 100g	529	2212		6.5	6.5	0.0	28.5	27.3	5.0	16.9	5.3	5.2								0.0			0.3				13.7	0.1				3.2	61.6	0.1	0.1			0.3
Vetten, oliën en hartige sauzen	21	2525	40	Frituurvet horeca		N	100	g	1	N	Per 100g	900	3700		0.0	0.0	0.0	100.0	96.0	22.2	39.1	33.9	30.8		0.0	0.0	0.0	0.0			0.0			0.3	0.0	0.0	0.0	11.0	0.1	0.0		0.1	5.5	27.5	1.2	1.2	0.0		0.3
Vetten, oliën en hartige sauzen	21	2069	60	Frituurvet vast >24 g verz vetz <10 g transvetz		N	100	g	1	N	Per 100g. gem van diverse merken	900	3700		0.0	0.0	0.0	100.0	95.9	51.5	33.7	9.0	8.1		0.0	0.0	0.0	0.0			0.2			1.2	0.0	0.0	0.2	33.9	0.4	0.1		0.2	7.8	33.6	6.7	0.8	0.2		0.4
Vetten, oliën en hartige sauzen	21	2068	55	Frituurvet vloeibaar <24 g verz vetz		N	100	g	1	N	Per 100g. gem van diverse merken	900	3700		0.0	0.0	0.0	100.0	96.0	16.2	40.2	39.0	35.5		0.0	0.0	0.0	0.0			0.0			0.1	0.0	0.0	0.0	6.4	0.0	0.0		0.0	5.0	26.2	0.1	1.2	0.0		0.3
Gebak en koek	7	2699	82	Frou frou		N	100	g	1	N	Per 100g. gem van verkade, c1000, albert heijn, hoogvliet en jumbo	537	2245		4.4	4.4	0.0	30.1	28.9	26.8	1.6	0.4	0.4
Preparaten	17	1599	74	Fructosepoeder		N	100	g	1	N	Per 100g	396	1683		0.0	0.0	0.0	0.0	0.0	0.0	0.0	0.0	0.0	0.0	0.0	0.0	0.0	0.0	0.0	0.0	0.0	0.0	0.0	0.0	0.0	0.0	0.0	0.0	0.0	0.0	0.0	0.0	0.0	0.0	0.0	0.0	0.0	0.0	0.0
Alcoholische en niet-alcoholische dranken	2	2505	34	Fruit gedroogd op brandewijn		N	100	g	1	N	Per 100g. gemiddelde van boerenjongens en boerenmeisjes; bevat 0,1 g organische zuren	201	845		0.6	0.6	0.0	0.0	0.0	0.0	0.0	0.0	0.0	0.0	0.0	0.0	0.0	0.0	0.0	0.0	0.0	0.0	0.0	1.3	0.0	0.0	0.0	42.4	0.0	0.0	0.0	0.0	5.6	6.1	0.0	10.4	0.0	0.0	0.0
Fruit	6	172	31	Fruit vers citrus- gem		N	100	g	1	N	Per 100g. bevat 0,8 g organische zuren	48	203		0.8	0.8	0.0	0.6	0.5	0.1	0.1	0.2	0.2	0.0	0.0	0.0	0.0	0.0	0.0	0.0	0.0	0.0	0.0	0.0	0.0	0.0	0.0	21.0	3.5	0.0	0.0	0.0	3.5	22.9	0.0	14.0	0.0	0.0	0.0
Fruit	6	173	35	Fruit vers excl citrus- gem		N	100	g	1	N	Per 100g. bevat 0,6 g organische zuren	65	273	0.0	0.6	0.6	0.0	0.2	0.1	0.0	0.0	0.1	0.1	0.0	0.0	0.0	0.0	0.0	0.0	0.0	0.0	0.0	0.0	0.1	0.0	0.0	0.0	27.4	0.7	0.0	0.0	0.0	2.5	7.3	0.0	16.4	0.0	0.0	0.0
Fruit	6	1906	45	Fruit vers incl citrus- gem		N	100	g	1	N	Per 100g. bevat 0,6 g organische zuren	61	260	0.0	0.6	0.6	0.0	0.3	0.2	0.1	0.0	0.1	0.1	0.0	0.0	0.0	0.0	0.0	0.0	0.0	0.0	0.0	0.0	0.1	0.0	0.0	0.0	24.7	1.9	0.0	0.0	0.0	3.0	14.0	0.0	15.4	0.0	0.0	0.0
Fruit	6	183	38	Fruitcocktail op siroop blik/glas		N	100	g	1	N	Per 100g. inclusief vocht	75	317		0.4	0.4	0.0		0.0	0.0	0.0	0.0	0.0	0.0	0.0	0.0	0.0	0.0	0.0	0.0	0.0	0.0	0.0	0.0	0.0	0.0	0.0	0.0	0.0	0.0	0.0	0.0	0.0	0.0	0.0	0.0	0.0	0.0	0.0
Alcoholische en niet-alcoholische dranken	2	2153	33	Fruitdrank Fruit2day		N	100	g	1	N	Per 100g. ananas/banaan, mango/perzik, aardbei/sinaasappel, framboos/druif	57	244		0.4	0.4	0.0	0.1	0.1	0.0	0.0	0.1	0.0	0.0	0.0	0.0	0.0	0.0	0.0	0.0	0.0	0.0	0.0	2.3	0.0	0.0	0.0	27.3	0.0	0.0	0.0	0.0	3.4	6.8	0.0	10.2	0.0	0.0	0.0
Samengestelde gerechten	18	853	43	Gado gado z rijst en z ei		N	100	g	1	N	Per 100g	91	379		4.0	4.0	0.0	5.6	5.3	0.8	3.1	1.4	1.3	0.0	0.0	0.0	0.0	0.0	0.0	0.0	0.0	0.0	0.0	0.0	0.0	0.0	0.0	9.3	0.0	0.0	0.0	0.0	2.2	55.8	0.0	2.0	0.0	0.0	0.8
Vis	22	702	22	Garnalen gezouten gedroogd		N	100	g	1	N	Per 100g	274	1162		63.0	0.0	63.0	2.0	1.6	0.5	0.4	0.7	0.0								0.1			2.1	0.2		1.5	19.2	6.3			1.9	7.5	14.8		0.7			0.2
Vis	22	348	50	Garnalen Hollandse gekookt		N	100	g	1	N	Per 100g	94	397		19.8	0.0	19.8	1.6	1.3	0.4	0.3	0.6	0.0								0.1			2.0	0.1		1.3	19.7	6.4			1.7	6.5	14.7	0.8	0.5			0.2
Vis	22	1631	26	Garnalen in water blik		N	100	g	1	N	Per 100g. na uitlekken	115	485		24.3	0.0	24.3	1.9	1.6	0.6	0.3	0.7	0.0								0.1			2.2	0.4		2.3	17.4	6.0			3.2	10.9	11.5		0.5			0.3
Kruiden en specerijen	12	704	30	Garnalenpasta trassie		N	100	g	1	N	Per 100g	208	878		37.0	0.0	37.0	5.0	4.1	1.4	0.9	1.8	0.1								0.1			2.1	0.2		1.5	19.2	6.3			1.9	7.5	14.8		0.7			0.2
Gebak en koek	7	1366	49	Gebak tulumba tatlici Turks		N	100	g	1	N	Per 100g	391	1641		4.4	4.4	0.0	16.9	16.2	3.3	7.4	5.3	4.8								2.3			0.4				11.4				0.1	4.3						0.7
Sojaproducten en vegetarische producten	14	2047	45	Gehakt fijn- vegetarisch onbereid		N	100	g	1	N	Per 100g. gem van tivall en vivera. Verrijkt met: IJzer totaal, IJzer non haem, Vitamine B12.	135	571		19.1	17.3	1.8	1.6	1.6	0.1	0.4	1.0	0.8	0.0	0.0	0.0	0.0	0.0	0.0	0.0	0.0	0.0	0.0	0.1	0.0	0.0	0.0	10.9	0.1	0.0	0.0	0.1	3.8	22.8	0.0	6.0	0.0	0.0	0.4
Vlees, vleeswaren en gevogelte	23	1155	38	Gehakt gebraden (vleeswaar)		N	100	g	1	N	Per 100g	304	1260		12.7	0.0	12.8	25.6	24.3	10.1	11.2	2.3	2.0					0.3			1.9			2.7	0.3		0.2	23.6	2.9			0.5	12.2	42.4		1.2			0.2
Vlees, vleeswaren en gevogelte	23	1434	34	Gehakt hoh rauw		N	100	g	1	N	Per 100g	233	969	3.1	19.2	0.0	19.2	17.2	16.2	6.9	7.5	1.3	1.1		0.0	0.0	0.0	0.2			0.2			2.5	0.5	0.1	0.3	25.2	3.5	0.1		0.7	13.1	41.5	1.0	0.6		0.0	0.1
Vlees, vleeswaren en gevogelte	23	1326	37	Gehakt hoh rul gebakken		N	100	g	1	N	Per 100g. bereid met vloeibaar bak- en braadvet	317	1322	4.8	30.1	0.0	30.1	21.6	20.5	6.3	8.6	5.2	4.5		0.0	0.0	0.0	0.1			0.3		0.0	1.6	0.3	0.1	0.1	19.1	2.2	0.1		0.3	8.8	39.0	0.4	2.6	0.0	0.0	0.2
Vlees, vleeswaren en gevogelte	23	3017	36	Gehakt kalfs- rauw		N	100	g	1	N	Per 100g	214	889	3.0	19.0	0.0	19.0	15.1	13.3	5.9	6.1	0.8	0.8				0.1	0.1			1.4			6.8	1.2	0.1	0.3	24.9	4.0	0.1		0.4	10.4	39.7	1.4	0.0		0.0	0.1
Vlees, vleeswaren en gevogelte	23	3029	48	Gehakt kalfs- rul gebakken		N	100	g	1	N	Per 100g. bereid met vloeibaar bak- en braadvet	286	1191		27.1	0.0	27.1	19.6	17.5	5.0	6.6	5.3	5.0	0.0	0.0	0.0	0.0	0.1	0.0	0.0	0.7	0.0	0.0	3.5	0.6	0.0	0.1	15.7	2.0	0.0	0.0	0.2	7.8	34.4	0.8	1.1	0.0	0.0	0.2
Vlees, vleeswaren en gevogelte	23	1576	56	Gehakt lams- bereid		N	100	g	1	N	Per 100g. bereid met margarine	252	1053		30.4	0.0	30.4	14.4	12.9	6.5	4.6	0.6	0.2					0.3			1.3			3.9	0.2		1.0	24.3	1.4			1.4	20.6	37.2		0.4			0.2
Vlees, vleeswaren en gevogelte	23	1444	37	Gehakt lams-/schapen- rauw		N	100	g	1	N	Per 100g	193	804		19.3	0.0	19.3	12.9	11.6	5.8	4.1	0.5	0.2		0.0	0.0	0.0	0.2			0.6			5.2		0.0	1.0	22.9	1.3	0.2		1.4	18.9	34.2	5.1	0.7			0.1
Vlees, vleeswaren en gevogelte	23	3034	29	Gehakt mager runder- rauw		N	100	g	1	N	Per 100g	182	758	3.2	20.0	0.0	20.0	11.1	10.5	4.8	4.8	0.3	0.2				0.0	0.2			0.1			3.3	0.9	0.2	0.5	25.4	4.5	0.6		1.0	15.1	39.8	2.3	0.4		0.0	0.1
Vlees, vleeswaren en gevogelte	23	3035	34	Gehakt mager runder- rul gebakken		N	100	g	1	N	Per 100g. bereid met vloeibaar bak- en braadvet	293	1221	4.7	29.5	0.0	29.6	19.1	18.2	5.6	7.6	4.3	3.8				0.0	0.2			0.1			1.8	0.5	0.1	0.3	18.1	2.4	0.2		0.6	9.3	38.3	1.2	1.9		0.0	0.2
Vlees, vleeswaren en gevogelte	23	3204	24	Gehakt runder- ambachtelijke slagerij rauw		N	100	g	1	N	Per 100g	180	752	3.2	20.0	0.0	20.0	10.9	10.4	4.7	4.7	0.3	0.2				0.0	0.2			0.1			3.3	0.9	0.2	0.5	25.4	4.5	0.6		1.0	15.1	39.8	2.3	0.4		0.0	0.1
Vlees, vleeswaren en gevogelte	23	1375	48	Gehakt runder- kofte Turks bereid		N	100	g	1	N	Per 100g	251	1050		25.8	0.0	25.8	12.6	12.0	4.3	4.1	2.2	2.2				0.3	0.1			0.2			1.9			0.4	17.6				0.7	13.2						0.2
Vlees, vleeswaren en gevogelte	23	1405	29	Gehakt runder- rauw		N	100	g	1	N	Per 100g	225	937	3.0	18.9	0.0	18.9	16.5	15.6	7.0	7.3	0.4	0.3		0.0	0.0	0.0	0.2			0.1			3.3	1.0	0.2	0.4	25.3	4.8	0.5		1.0	14.0	40.9	2.0	0.5		0.0	0.1
Vlees, vleeswaren en gevogelte	23	1540	23	Gehakt runder- rul gebakken		N	100	g	1	N	Per 100g. bereid met vloeibaar bak- en braadvet	331	1376		30.4	0.0	30.4	23.1	22.0	6.6	8.6	5.8	5.4	0.0	0.0	0.0	0.0	0.1	0.0	0.0	0.0	0.0	0.0	1.8	0.5	0.1	0.2	16.7	2.6	0.3	0.0	0.6	10.0	35.4	1.2	1.3	0.0	0.0	0.2
Vlees, vleeswaren en gevogelte	23	1376	52	Gehakt schapen- kofte Turks bereid		N	100	g	1	N	Per 100g	203	848		22.6	0.0	22.6	10.6	9.6	4.5	3.5	0.4	0.3					0.0			0.3			3.0			0.6	22.8				1.1	18.7						0.1
Vlees, vleeswaren en gevogelte	23	1555	46	Gehakt varkens- bereid		N	100	g	1	N	Per 100g. bereid met vloeibaar bak- en braadvet	243	1015		26.4	0.0	26.4	15.2	14.2	3.3	5.3	5.2	4.9	0.0	0.0	0.0	0.0	0.1	0.0	0.0	0.2	0.0	0.0	0.8	0.0	0.0	0.0	13.4	1.2	0.0	0.0	0.2	7.5	35.4	0.2	1.3	0.0	0.0	0.3
Vlees, vleeswaren en gevogelte	23	1421	19	Gehakt varkens- rauw		N	100	g	1	N	Per 100g	177	741	3.2	20.1	0.0	20.1	10.7	9.9	3.6	4.7	1.3	1.2		0.0	0.0	0.1	0.2			0.5			1.7	0.0	0.0	0.1	22.9	2.8	0.0		0.4	10.5	44.0	0.1	0.0		0.0	0.2
Vlees, vleeswaren en gevogelte	23	1568	61	Gehaktbal hoh bereid		N	100	g	1	N	Per 100g	270	1127		20.5	0.0	20.5	17.4	16.5	6.9	7.2	1.5	1.3					0.3			1.9			2.7	0.3		0.2	23.6	2.9			0.5	12.2	42.4		1.2			0.2
Vlees, vleeswaren en gevogelte	23	1390	34	Gehaktbal runder- m ei bereid		N	100	g	1	N	Per 100g	308	1285	0.2	27.0	1.1	25.9	19.8	18.8	5.7	7.4	4.9	4.6	0.0	0.0	0.0	0.0	0.1	0.0	0.0	0.1	0.0	0.0	1.8	0.5	0.1	0.2	16.9	2.6	0.3	0.0	0.5	10.0	35.6	1.1	1.3	0.0	0.0	0.2
Vlees, vleeswaren en gevogelte	23	1601	17	Gehaktbal runder- z ei bereid		N	100	g	1	N	Per 100g. bereid met vloeibaar bak- en braadvet	303	1265	0.2	26.5	1.1	25.3	19.4	18.4	5.6	7.2	4.9	4.6	0.0	0.0	0.0	0.0	0.1	0.0	0.0	0.1	0.0	0.0	1.9	0.5	0.1	0.2	16.7	2.6	0.3	0.0	0.6	10.0	35.3	1.2	1.3	0.0	0.0	0.2
Vlees, vleeswaren en gevogelte	23	1900	19	Geitenvlees rauw gem		N	100	g	1	N	Per 100g	103	436		20.6	0.0	20.6	2.3	1.9	0.7	1.0	0.2	0.1
Graanproducten en bindmiddelen	8	439	53	Gelatine		N	100	g	1	N	Per 100g	352	1496		88.0	0.0	88.0	0.0	0.0	0.0	0.0	0.0	0.0	0.0	0.0	0.0	0.0	0.0	0.0	0.0	0.0	0.0	0.0	0.0	0.0	0.0	0.0	0.0	0.0	0.0	0.0	0.0	0.0	0.0	0.0	0.0	0.0	0.0	0.0
Fruit	6	440	20	Gember op siroop blik/glas		N	100	g	1	N	Per 100g	288	1224		1.8	1.8	0.0	0.0	0.0	0.0	0.0	0.0	0.0	0.0	0.0	0.0	0.0	0.0	0.0	0.0	0.0	0.0	0.0	0.0	0.0	0.0	0.0	0.0	0.0	0.0	0.0	0.0	0.0	0.0	0.0	0.0	0.0	0.0	0.0
Kruiden en specerijen	12	832	33	Gemberwortel		N	100	g	1	N	Per 100g	81	342		1.8	1.8	0.0	0.8	0.5	0.2	0.2	0.2	0.1
Graanproducten en bindmiddelen	8	1890	46	Gerst hele korrel rauw		N	100	g	1	N	Per 100g	334	1410	1.8	10.6	10.6	0.0	2.1	1.5	0.4	0.2	1.0	0.9		0.0	0.0	0.0	0.0			0.0			0.0	0.0		0.0	24.2	0.0			0.0	0.0	11.7					0.0
Graanproducten en bindmiddelen	8	2159	59	Gierst gekookt		N	100	g	1	N	Per 100g	123	522		3.7	3.7	0.0	1.3	1.1	0.3	0.3	0.6	0.5	0.0	0.0	0.0	0.0	0.1	0.0	0.0	0.0	0.0	0.0	0.0	0.0	0.0	0.0	19.3	0.6	0.0	0.0	0.0	4.5	23.5	0.0	3.8	0.0	0.0	0.6
Graanproducten en bindmiddelen	8	847	56	Gierst rauw		N	100	g	1	N	Per 100g	370	1566		11.0	11.0	0.0	4.0	3.4	0.8	0.8	1.9	1.6					0.1		0.0	0.0			0.0			0.0	19.3	0.6	0.0		0.0	4.5	23.5	0.0	3.8			0.6
Diversen	4	1025	27	Gist gedroogd		N	100	g	1	N	Per 100g. engevita; overige bestanddelen 10,5 g	390	1650		48.0	48.0	0.0	6.0	4.2	0.8	3.4	0.0	0.0		0.0	0.0	0.0	0.0			0.9			0.0				13.3	43.0				4.6	37.9		0.0
Diversen	4	950	33	Gist vers		N	100	g	1	N	Per 100g	66	275		11.4	11.4	0.0	0.4	0.3	0.1	0.2	0.0	0.0	0.0	0.0	0.0	0.0	0.0	0.0	0.0	0.9	0.0	0.0	0.0	0.0	0.0	0.0	13.3	43.0	0.0	0.0	0.0	4.6	37.9	0.0	0.0	0.0	0.0	0.0
Diversen	4	441	24	Gistextract	Marmite	N	100	g	1	N	Per 100g. Verrijkt met: Vitamine B1, Vitamine B2, Vitamine B12, Nicotinezuur.	238	1008		38.4	38.4	0.0	0.1	0.1	0.0	0.1	0.0	0.0		0.0	0.0	0.0	0.0			0.9			0.0				13.3	43.0				4.6	37.9		0.0
Preparaten	17	3087	58	Glucerna 1.5 p 100 ml	Abbott	N	100	ml	1	N	Per 100ml	153	639		7.5			7.5	7.2	0.6
Preparaten	17	2966	66	Glucerna p 100 ml	Abbott	N	100	ml	1	N	Per 100ml. gem van chocolade, vanille en aardbei	87	365		4.3			3.5	3.4	0.3
Preparaten	17	1065	39	Glucosepoeder	Dextro-M	N	100	g	1	N	Per 100g	364	1547		0.0	0.0	0.0	0.0	0.0	0.0	0.0	0.0	0.0	0.0	0.0	0.0	0.0	0.0	0.0	0.0	0.0	0.0	0.0	0.0	0.0	0.0	0.0	0.0	0.0	0.0	0.0	0.0	0.0	0.0	0.0	0.0	0.0	0.0	0.0
Graanproducten en bindmiddelen	8	212	15	Gort parel- rauw		N	100	g	1	N	Per 100g	339	1435		9.0	9.0	0.0	2.0	1.3	0.3	0.2	0.9	0.8		0.0	0.0	0.0	0.0			0.0				0.0		0.0	24.2				0.0		11.7					0.0
Graanproducten en bindmiddelen	8	1024	23	Gort vlug- rauw		N	100	g	1	N	Per 100g. lassie	355	1506		8.0	8.0	0.0	1.0	0.7	0.2	0.1	0.4	0.4		0.0	0.0	0.0	0.0			0.0				0.0		0.0	24.2				0.0		11.7					0.0
Samengestelde gerechten	18	788	70	Goulash		N	100	g	1	N	Per 100g	103	649	1.0	10.4	3.4	7.0	5.6	5.3	2.0	1.2	1.1	1.0	0.0	0.3	0.2	0.7	0.7	0.0	0.0	4.3	0.0	0.0	3.0	0.2	0.0	0.2	17.8	0.8	0.1	0.0	0.2	9.2	21.3	0.4	1.6	0.1	0.0	0.3
Gebak en koek	7	2234	33	Graanreep Hero B'tween		N	100	g	1	N	Per 100g. gem van 6 smaken	438	1838		6.1	6.2	0.0	17.4	16.5	10.1	5.3	0.9	0.8
Gebak en koek	7	2235	37	Graanreep Hero B'tween free		N	100	g	1	N	Per 100g. chocolade, bevat 37 g polyolen	332	1390		6.3	6.3	0.0	10.5	10.0	6.2	3.0	0.5	0.4
Gebak en koek	7	2238	50	Graanreep m melk Kellogg's		N	100	g	1	N	Per 100g. gem van Choco pops, Frosties, Rice Krispies. Verrijkt met: Calcium, IJzer totaal, IJzer non haem, Vitamine B1, Vitamine B2, Vitamine B6 totaal, Vitamine B12, Foliumzuur, Nicotinezuur, Folaat equivalenten.	411	1733		7.0	7.0	0.0	11.0	10.5	7.9	1.2	0.3
Gebak en koek	7	2237	46	Graanreep Special K Kellogg's		N	100	g	1	N	Per 100g. gem van chocolade, rode vruchten. Verrijkt met: IJzer totaal, IJzer non haem, Vitamine B1, Vitamine B2, Vitamine B6 totaal, Vitamine B12, Foliumzuur, Nicotinezuur, Folaat equivalenten.	399	1682		8.0	8.0	0.0	8.0	7.6	4.8	1.7	0.6
Fruit	6	1007	29	Granaatappel		N	100	g	1	N	Per 100g. bevat 1,1 g organische zuren	91	385		1.0	1.0	0.0	1.0	0.7	0.2	0.0	0.5	0.4		0.0	0.0	0.0	0.0			0.0			0.0	0.0		0.0	20.7	0.0			0.0	3.8	3.8		14.9			0.0
Fruit	6	162	28	Grapefruit		N	100	g	1	N	Per 100g. bevat 1,3 g organische zuren	37	156		0.9	0.9	0.0	0.0	0.0	0.0	0.0	0.0	0.0	0.0	0.0	0.0	0.0	0.0	0.0	0.0	0.0	0.0	0.0	0.0	0.0	0.0	0.0	0.0	0.0	0.0	0.0	0.0	0.0	0.0	0.0	0.0	0.0	0.0	0.0
Fruit	6	848	60	Grapefruit op siroop blik/glas		N	100	g	1	N	Per 100g. inclusief vocht	66	279		0.5	0.5	0.0	0.0	0.0	0.0	0.0	0.0	0.0	0.0	0.0	0.0	0.0	0.0	0.0	0.0	0.0	0.0	0.0	0.0	0.0	0.0	0.0	0.0	0.0	0.0	0.0	0.0	0.0	0.0	0.0	0.0	0.0	0.0	0.0
Preparaten	17	2174	43	Groeie start 1 poeder	Nestle	N	100	g	1	N	Per 100g	519	2171		9.6	0.0	9.6	27.7	26.6				4.1
Preparaten	17	2179	65	Groeie start 2 poeder	Nestle	N	100	g	1	N	Per 100g	498	2087		9.9	0.0	9.9	23.5	22.6				3.8
Preparaten	17	3126	37	Groeie start 3 poeder	Nestle	N	100	g	1	N	Per 100g	492	2063		11.0	0.0	11.0	22.3	21.4				4.7
Preparaten	17	2183	42	Groeie start HA 1 poeder	Nestle	N	100	g	1	N	Per 100g	514	2151		9.8	0.0	9.8	26.0	25.0				4.2
Preparaten	17	2185	51	Groeie start HA 2 poeder	Nestle	N	100	g	1	N	Per 100g	495	2075		11.1	0.0	11.1	22.7	21.8				3.4
Groenten	9	1140	15	Groente erwtensoep- diepvries onbereid		N	100	g	1	N	Per 100g. iglo	19	78		2.0	2.0	0.0	0.0	0.0	0.0	0.0	0.0	0.0	0.0	0.0	0.0	0.0	0.0	0.0	0.0	0.0	0.0	0.0	0.0	0.0	0.0	0.0	0.0	0.0	0.0	0.0	0.0	0.0	0.0	0.0	0.0	0.0	0.0	0.0
Groenten	9	1144	31	Groente soep- diepvries onbereid		N	100	g	1	N	Per 100g	25	106		2.0	2.0	0.0	0.0	0.0	0.0	0.0	0.0	0.0	0.0	0.0	0.0	0.0	0.0	0.0	0.0	0.0	0.0	0.0	0.0	0.0	0.0	0.0	0.0	0.0	0.0	0.0	0.0	0.0	0.0	0.0	0.0	0.0	0.0	0.0
Groenten	9	3069	61	Groente soep- gekookt		N	100	g	1	N	Per 100g	31	132		1.1	1.1	0.0	0.3	0.2	0.0	0.0	0.1	0.1	0.0	0.0	0.0	0.0	0.0	0.0	0.0	0.0	0.0	0.0	0.0	0.0	0.0	0.0	21.8	0.0	0.0	0.0	0.0	1.4	4.7	0.0	19.4	0.0	0.0	0.0
Groenten	9	75	41	Groente soep- rauw		N	100	g	1	N	Per 100g	32	135		1.4	1.4	0.0	0.2	0.1	0.0	0.0	0.1	0.1	0.0	0.0	0.0	0.0	0.0	0.0	0.0	0.0	0.0	0.0	0.0	0.0	0.0	0.0	23.2	0.0	0.0	0.0	0.0	1.4	4.8	0.0	15.8	0.0	0.0	0.0
Groenten	9	850	31	Groente zoetzuur atjar tjampoer glas		N	100	g	1	N	Per 100g	30	124		1.0	1.0	0.0	0.0	0.0	0.0	0.0	0.0	0.0	0.0	0.0	0.0	0.0	0.0	0.0	0.0	0.0	0.0	0.0	0.0	0.0	0.0	0.0	0.0	0.0	0.0	0.0	0.0	0.0	0.0	0.0	0.0	0.0	0.0	0.0
Groenten	9	1141	19	Groentemix Mexico Melange diepvries onbereid		N	100	g	1	N	Per 100g. bonduelle	85	356		4.5	4.5	0.0	0.9	0.6	0.1	0.0	0.5	0.3					0.0		0.0	0.0			0.0			0.0	17.0	0.0	0.0		0.0	1.6	3.5	0.0	30.5			0.0
Groenten	9	1904	37	Groenten gekookt gem		N	100	g	1	N	Per 100g	31	130		1.9	1.9	0.0	0.4	0.4	0.1	0.0	0.2	0.1	0.0	0.6	0.4	0.3	0.5	0.1	0.0	1.1	0.0	0.0	2.2	0.2	0.0	0.2	22.2	0.8	0.0	0.0	0.1	4.3	11.4	0.3	26.9	0.1	0.0	0.1
Groenten	9	1905	41	Groenten rauw gem		N	100	g	1	N	Per 100g	20	84		0.9	0.9	0.0	0.4	0.3	0.1	0.0	0.2	0.1	0.0	0.0	0.0	0.0	0.0	0.0	0.0	0.0	0.0	0.0	0.4	0.0	0.0	0.0	24.4	0.6	0.0	0.0	0.0	2.9	8.8	0.0	18.3	0.0	0.0	0.0
Samengestelde gerechten	18	1377	56	Groenteschotel m vlees turlu Turks bereid		N	100	g	1	N	Per 100g	74	308		4.1	1.0	3.1	2.9	2.8	0.8	1.2	0.7	0.6				0.3	0.1			0.2			1.0			0.2	15.4				0.3	8.6						0.5
Samengestelde gerechten	18	2321	19	Groente-vlees schotel Moksi-alesi Surinaams		N	100	g	1	N	Per 100g	122	512		7.7	2.2	5.5	3.4	3.2	0.9	1.0	1.1	0.9	0.0	0.0	0.0	0.0	0.1	0.0	0.0	0.1	0.0	0.0	1.4	0.0	0.1	0.3	15.4	2.2	0.2	0.0	0.6	8.6	29.7	1.3	0.9	0.0	0.0	0.2
Graanproducten en bindmiddelen	8	1019	40	Grutten boekweite-		N	100	g	1	N	Per 100g	357	1513		8.0	8.0	0.0	2.0	1.7	0.4	0.6	0.6	0.6		0.0	0.0	1.2	0.6			0.3			0.9				16.0	0.8				1.7	35.0		2.8
Fruit	6	690	39	Guave		N	100	g	1	N	Per 100g. bevat 0,8 g organische zuren	85	359		1.0	1.0	0.0	0.0	0.0	0.0	0.0	0.0	0.0	0.0	0.0	0.0	0.0	0.0	0.0	0.0	0.0	0.0	0.0	0.0	0.0	0.0	0.0	0.0	0.0	0.0	0.0	0.0	0.0	0.0	0.0	0.0	0.0	0.0	0.0
Vlees, vleeswaren en gevogelte	23	107	30	Haas rauw		N	100	g	1	N	Per 100g	115	485		22.0	0.0	22.0	3.0	2.4	1.0	0.6	0.8	0.2		0.0	0.0	0.0	0.0			0.0			2.2	0.0		0.5	28.7	3.6			1.0	8.4	19.6					0.0
Suiker, snoep, zoet beleg en zoete sauzen	20	1311	14	Hagelslag chocolade- gem		N	100	g	1	N	Per 100g. bevat 0,6 g organische zuren	451	1897		5.5	5.2	0.3	15.3	14.7	9.1	4.9	1.0	0.6		0.3	0.2	0.1	0.2		0.0	0.3	0.0	0.0	0.8	0.1	0.0	0.1	25.5	0.3	0.0		0.2	33.2	32.6	0.0	0.4	0.0	0.0	0.9
Suiker, snoep, zoet beleg en zoete sauzen	20	1962	47	Hagelslag chocolade- melk		N	100	g	1	N	Per 100g. de ruijter; bevat 0,3 g organische zuren	456	1919		6.3	5.4	0.9	15.6	15.0	9.4	4.8	0.7	0.6		0.8	0.5	0.2	0.5		0.0	0.8	0.0	0.0	2.3	0.2	0.0	0.2	26.4	0.5	0.0		0.3	29.5	30.9	0.0	0.5	0.0	0.0	0.8
Suiker, snoep, zoet beleg en zoete sauzen	20	2656	56	Hagelslag chocolade mix wit en puur		N	100	g	1	N	Per 100g. gem van 12 verschillende soorten	448	1884		3.3	3.1	0.2	14.7	14.2	8.7	4.8	1.1	0.6		0.0	0.0	0.0	0.0		0.0	0.0	0.0	0.0	0.1	0.0	0.0	0.0	25.0	0.2	0.0		0.2	35.0	33.4	0.0	0.3		0.0	1.0
Suiker, snoep, zoet beleg en zoete sauzen	20	1963	52	Hagelslag chocolade- puur		N	100	g	1	N	Per 100g. de ruijter; bevat 0,8 g organische zuren	449	1887		5.8	5.8	0.0	15.3	14.7	9.0	4.9	1.1	0.6		0.0	0.0	0.0	0.0		0.0	0.0	0.0	0.0	0.1	0.0	0.0	0.0	25.0	0.2	0.0		0.2	35.0	33.4	0.0	0.3		0.0	1.0
Suiker, snoep, zoet beleg en zoete sauzen	20	2424	32	Hagelslag chocolade wit-		N	100	g	1	N	Per 100g. gem van venz, de ruijter originals en c1000	455	1916		5.5	4.8	0.8	13.2	12.7	7.9	4.0	0.6	0.5		0.8	0.5	0.2	0.5		0.0	0.8	0.0	0.0	2.3	0.2	0.0	0.2	26.4	0.5	0.0		0.3	29.5	30.9	0.0	0.5	0.0	0.0	0.8
Suiker, snoep, zoet beleg en zoete sauzen	20	442	28	Hagelslag vruchten-		N	100	g	1	N	Per 100g	393	1671		0.1	0.1	0.0	0.0	0.0	0.0	0.0	0.0	0.0	0.0	0.0	0.0	0.0	0.0	0.0	0.0	0.0	0.0	0.0	0.0	0.0	0.0	0.0	0.0	0.0	0.0	0.0	0.0	0.0	0.0	0.0	0.0	0.0	0.0	0.0
Vetten, oliën en hartige sauzen	21	729	56	Halvanaise		N	100	g	1	N	Per 100g	400	1652		1.0	0.0	1.0	40.0	38.4	6.1	8.9	23.3	20.9				0.0	0.0			0.0			0.1	0.0	0.0	0.0	10.9	0.1	0.0		0.1	3.8	22.8	0.0	6.0			0.4
Vetten, oliën en hartige sauzen	21	2059	56	Halvarine 40% vet <17 g verz vetz		N	100	g	1	N	Per 100g. gem van diverse merken. Verrijkt met: Retinol, Retinol equivalenten, Vitamine D totaal, Vitamine E totaal, Retinol activiteit equiv.(RAE).	360	1480		0.0	0.0	0.0	40.0	38.4	11.5	11.5	14.4	14.2		0.0	0.0	0.2	0.1			1.9			0.8	0.0	0.0	0.0	14.4	0.0	0.0		0.0	7.4	24.6	0.9	4.8	0.0		0.4
Vetten, oliën en hartige sauzen	21	2566	57	Halvarine 40% vet <17g verz vetz ongezouten		N	100	g	1	N	Per 100g. gem van diverse merken. Verrijkt met: Retinol, Retinol equivalenten, Vitamine D totaal, Retinol activiteit equiv.(RAE).	365	1499		0.0	0.0	0.0	40.0	38.4	10.3	11.0	16.3
Vetten, oliën en hartige sauzen	21	2559	67	Halvarineproduct	Albert Heijn Bewust light	N	100	g	1	N	Per 100g. Verrijkt met: Retinol, Retinol equivalenten, Vitamine B1, Vitamine B2, Vitamine B6 totaal, Vitamine B12, Vitamine D totaal, Vitamine E totaal, Foliumzuur, Retinol activiteit equiv.(RAE), Folaat equivalenten.	318	1309		0.0	0.0	0.0	35.0	33.6	8.6	6.7	17.3	15.0
Vetten, oliën en hartige sauzen	21	2061	25	Halvarineproduct 20-25% vet <10 g verz vetz		N	100	g	1	N	Per 100g. linera 25%. Verrijkt met: Retinol, Retinol equivalenten, Vitamine D totaal, Retinol activiteit equiv.(RAE).	245	1010		2.0	2.0	0.0	25.0	24.0	7.7	9.6	6.7	5.0				0.7	0.5			4.4			1.5	0.0	0.0	0.0	12.7	0.1	0.0		0.1	8.4	19.5	0.5	5.5	0.0		0.5
Vetten, oliën en hartige sauzen	21	2060	21	Halvarineproduct 35% vet <10g verz vetz ongezouten		N	100	g	1	N	Per 100g. gem van diverse merken. Verrijkt met: Retinol, Retinol equivalenten, Vitamine D totaal, Vitamine E totaal, Retinol activiteit equiv.(RAE).	318	1306		0.0	0.0	0.0	35.0	33.6	8.4	6.9	17.3	17.0				0.2	0.1			1.5			0.7		0.0	0.0	8.5	0.1	0.0		0.0	7.0	16.0	0.0	0.2			0.4
Vetten, oliën en hartige sauzen	21	2422	25	Halvarineproduct Becel Omega-3 Plus		N	100	g	1	N	Per 100g. Verrijkt met: Retinol, Retinol equivalenten, Vitamine B6 totaal, Vitamine B12, Vitamine D totaal, Vitamine E totaal, Foliumzuur, Retinol activiteit equiv.(RAE), Folaat equivalenten.	353	1453		0.3	0.3	0.0	38.0	36.5	8.6	8.6	19.2	16.0
Vetten, oliën en hartige sauzen	21	1956	61	Halvarineproduct Becel pro-activ		N	100	g	1	N	Per 100g. bevat 7,5g plantensterolen. Verrijkt met: Retinol, Retinol equivalenten, Vitamine D totaal, Vitamine E totaal, Retinol activiteit equiv.(RAE).	317	1306		0.3	0.3	0.0	34.0	32.6	5.8	9.6	17.3	15.0
Vetten, oliën en hartige sauzen	21	2934	47	Halvarineproduct Becel pro-activ calorie light		N	100	g	1	N	Per 100g. bevat 7,5g plantensterolen. Verrijkt met: Retinol, Retinol equivalenten, Vitamine D totaal, Vitamine E totaal, Retinol activiteit equiv.(RAE).	216	891		0.3	0.3	0.0	23.0	22.1	4.8	5.8	11.5	10.0
Vetten, oliën en hartige sauzen	21	1961	43	Halvarineproduct Blue Band Goede Start		N	100	g	1	N	Per 100g. Verrijkt met: Calcium, Retinol, Retinol equivalenten, Vitamine B1, Vitamine B2, Vitamine B6 totaal, Vitamine B12, Vitamine D totaal, Vitamine E totaal, Retinol activiteit equiv.(RAE).	349	1436		0.3	0.0	0.3	38.0	36.5	10.6	10.6	14.4	11.0		0.0	0.0	0.1	0.1			2.2			0.7	0.0	0.0	0.0	17.4	0.0	0.0		0.1	5.7	22.6	1.9	5.5	0.0		0.4
Vetten, oliën en hartige sauzen	21	2423	29	Halvarineproduct Blue Band Idee		N	100	g	1	N	Per 100g. Verrijkt met: Calcium, Retinol, Retinol equivalenten, Vitamine B1, Vitamine B6 totaal, Vitamine B12, Vitamine D totaal, Vitamine E totaal, Foliumzuur, Retinol activiteit equiv.(RAE), Folaat equivalenten.	366	1507		0.3	0.3	0.0	39.0	37.4	11.5	10.6	15.4	13.0
Vetten, oliën en hartige sauzen	21	1839	62	Halvarineproduct kuipje	Becel Light	N	100	g	1	N	Per 100g. Verrijkt met: Retinol, Retinol equivalenten, Vitamine D totaal, Vitamine E totaal, Retinol activiteit equiv.(RAE).	286	1176		0.9	0.9	0.0	30.0	28.8	5.8	7.7	15.4	12.0				0.2	0.1			1.8			0.8		0.0	0.0	8.4	0.1	0.0		0.1	6.8	16.0	0.0	0.2			0.3
Vetten, oliën en hartige sauzen	21	2294	52	Halvarineproduct Twenty four Ultralight		N	100	g	1	N	Per 100g. Verrijkt met: Retinol, Retinol equivalenten, Vitamine B1, Vitamine B2, Vitamine B6 totaal, Vitamine B12, Vitamine D totaal, Vitamine E totaal, Retinol activiteit equiv.(RAE).	182	749		0.0	0.0	0.0	20.0	19.2	4.8	3.8	9.6	8.5
Vlees, vleeswaren en gevogelte	23	784	54	Ham achter-		N	100	g	1	N	Per 100g. bevat 0,3 g organische zuren	135	564		18.2	0.0	18.2	5.8	5.3	2.1	2.6	0.6	0.5		0.0	0.0	0.0	0.0		0.0	0.1	0.0	0.0	3.6	0.0		0.2	23.4	2.8	0.0		0.3	11.8	44.2	0.5	0.8	0.1	0.0	0.2
Vlees, vleeswaren en gevogelte	23	1776	60	Ham achter- gegrild		N	100	g	1	N	Per 100g. bevat 0,6 g organische zuren	119	501		18.8	0.0	18.9	3.8	3.5	1.5	1.7	0.3	0.2		0.0	0.0	0.0	0.0		0.0	0.0	0.0	0.0	5.4	0.0		0.3	23.7	2.6	0.0		0.3	12.5	44.4	0.9	0.6	0.1	0.0	0.2
Vlees, vleeswaren en gevogelte	23	1777	64	Ham been-		N	100	g	1	N	Per 100g	127	534		18.3	0.0	18.3	5.0	4.6	1.9	2.2	0.4	0.3		0.0	0.0	0.0	0.0		0.0	0.0	0.0	0.0	5.4	0.0		0.3	23.7	2.6	0.0		0.3	12.5	44.4	0.9	0.6	0.1	0.0	0.2
Vlees, vleeswaren en gevogelte	23	328	44	Ham rauwe		N	100	g	1	N	Per 100g	188	789		24.6	0.0	24.6	9.5	9.0	3.5	4.6	0.9	0.6		0.0	0.1	0.0	0.0		0.0	0.1	0.0	0.0	2.8	0.0		0.0	22.7	2.5	0.0		0.2	12.6	46.1	0.4	0.7		0.1	0.3
Vlees, vleeswaren en gevogelte	23	785	58	Ham schouder-		N	100	g	1	N	Per 100g. bevat 0,2 g organische zuren	133	556		16.4	0.0	16.4	6.2	5.7	2.1	2.7	0.8	0.6		0.0	0.0	0.1	0.1		0.0	0.2	0.0	0.0	1.5	0.0		0.0	23.3	2.9			0.3	11.7	43.7	0.1	1.0	0.0	0.0	0.2
Vlees, vleeswaren en gevogelte	23	1569	65	Hamburger bereid		N	100	g	1	N	Per 100g. bereid met vloeibaar bak- en braadvet	255	1062		22.5	0.0	22.5	17.9	17.1	7.0	7.6	1.5	1.3	0.0	0.0	0.0	0.0	0.2	0.0	0.0	0.2	0.0	0.0	2.8	0.8	0.1	0.4	23.3	4.0	0.5	0.0	0.8	12.9	39.6	1.8	0.8	0.0	0.0	0.1
Vlees, vleeswaren en gevogelte	23	1435	38	Hamburger rauw		N	100	g	1	N	Per 100g	239	995	2.7	16.8	0.0	16.8	18.0	17.1	7.5	7.9	0.7	0.6		0.0	0.0	0.0	0.2			0.2			3.1	0.9	0.2	0.4	25.0	4.4	0.5		0.9	13.7	40.7	1.9	0.6		0.0	0.1
Sojaproducten en vegetarische producten	14	1511	18	Hamburger vegetarisch onbereid		N	100	g	1	N	Per 100g. gem van tivall en vivera. Verrijkt met: IJzer totaal, IJzer non haem, Vitamine B12.	188	786		17.3	15.7	1.6	7.9	7.6	1.1	1.4	5.3	3.8	0.0	0.0	0.0	0.0	0.0	0.0	0.0	0.0	0.0	0.0	0.2	0.0	0.0	0.0	8.0	0.1	0.0	0.0	0.1	3.8	22.8	0.0	2.8	0.0	0.0	0.4
Melk en melkproducten	13	287	56	Hangop		N	100	g	1	N	Per 100g	63	267		10.0	0.0	10.0	1.0	0.9	0.7	0.2	0.0	0.0		3.5	2.3	1.4	2.9	0.3	0.1	3.9	0.1	0.1	11.3	1.1	0.0	1.0	30.2	1.6	0.2		0.6	9.8	19.9	1.7	0.5	0.5		0.1
Vis	22	1606	37	Haring gerookt		N	100	g	1	N	Per 100g	245	1019		18.1	0.0	18.1	19.0	17.4	3.9	9.7	3.8	0.2				0.0	0.0			0.1			7.0	0.1		0.5	13.2	5.5			0.2	1.2	11.2		1.3			0.2
Vis	22	350	21	Haring gezouten		N	100	g	1	N	Per 100g	172	720		17.6	0.0	17.6	10.1	9.3	2.5	5.1	1.8	0.0		0.0	0.0	0.0	0.0		0.0	0.1	0.0	0.1	7.8	0.3		0.5	16.4	6.5			0.3	1.4	9.1	0.0	0.8		0.0	0.2
Vis	22	1100	3	Haring in (zoet)zuur		N	100	g	1	N	Per 100g. na uitlekken	208	862		16.0	0.0	16.0	16.0	14.7	4.3	9.3	1.0	0.2								0.2			9.3	0.0		0.5	17.0	5.9			0.3	1.6	12.4		0.5			0.3
Vis	22	113	17	Haring pan- rauw		N	100	g	1	N	Per 100g	199	827		16.0	0.0	16.0	15.0	13.8	3.3	7.6	2.9	0.2				0.0	0.0			0.1			7.1	0.1		0.4	14.7	5.5			0.3	1.2	11.7		1.0			0.2
Vis	22	349	54	Haringfilet in tomatensaus blik		N	100	g	1	N	Per 100g	167	696		15.0	0.0	15.0	10.5	9.7	2.8	4.1	2.9	0.4				0.0	0.0			0.1			7.3	0.0		0.5	17.0	6.5			0.5	2.8	12.6		1.3			0.4
Vis	22	1585	55	Heilbot gerookt		N	100	g	1	N	Per 100g	211	877		19.4	0.0	19.4	14.8	13.2	2.1	9.9	1.2	0.1				0.0	0.0			0.0			3.1	0.1		0.2	10.8	11.3				2.1	22.4		0.3			0.1
Suiker, snoep, zoet beleg en zoete sauzen	20	443	32	Honing		N	100	g	1	N	Per 100g	321	1364		0.3	0.3	0.0	0.0	0.0	0.0	0.0	0.0	0.0	0.0	0.0	0.0	0.0	0.0	0.0	0.0	0.0	0.0	0.0	0.0	0.0	0.0	0.0	0.0	0.0	0.0	0.0	0.0	0.0	0.0	0.0	0.0	0.0	0.0	0.0
Melk en melkproducten	13	2250	22	IJs Festini		N	100	g	1	N	Per 100g. Verrijkt met: Vitamine C.	88	374		0.1	0.1	0.0	0.1	0.0	0.0	0.0	0.0	0.0
Melk en melkproducten	13	1002	9	IJs gst Delight Line	Ton Puts	N	100	g	1	N	Per 100g. bevat aspartaam; bevat 4,2 g inuline	146	606		4.6	0.0	4.6	5.0	4.7	4.3	0.4	0.1	0.1		0.1	1.0	6.1	5.1			43.1		0.0	17.7	0.0	0.0	0.1	10.5	0.1	0.0		0.0	5.6	7.6	0.3	0.0	0.0		0.1
Melk en melkproducten	13	2939	69	IJs op basis van kokosmelk		N	100	g	1	N	Per 100g. grunschnabel ijs, gem van 4 soorten	185	776		1.2	1.2	0.0	6.9	6.5	5.2	0.9	0.3	0.3		0.0	0.0	4.5	3.5			37.3			21.0	0.0		0.0	13.1	0.0			0.0	1.7	13.4		0.0			0.0
Melk en melkproducten	13	303	18	IJs room/vanille-		N	100	g	1	N	Per 100g. gem van room-, vanille-, slagroomijs	218	912		3.0	0.0	3.0	11.4	10.7	7.4	3.1	0.2	0.1		4.1	2.8	0.8	1.4		0.2	2.2		0.1	8.4	0.5		2.1	26.8	1.2			1.4	13.8	23.0	3.5	0.6	0.2		0.2
Melk en melkproducten	13	485	52	IJs room/vanille cornet		N	100	g	1	N	Per 100g	297	1241		3.7	1.2	2.5	14.5	13.6	10.8	2.4	0.4	0.3		0.1	1.0	6.1	5.1			43.1		0.0	17.7	0.0	0.0	0.1	10.5	0.1	0.0		0.0	5.6	7.6	0.3	0.0	0.0		0.1
Melk en melkproducten	13	2251	26	IJs room/vanille m chocoladecoating		N	100	g	1	N	Per 100g. gem van magnum, mega en div soorten eigen merk super en edah	331	1380		4.3	1.1	3.2	20.9	19.8	12.9	5.5	0.6	0.5		2.4	1.6	0.7	1.3	0.1	0.1	2.0	0.0	0.1	6.1	0.5	0.0	1.0	27.0	0.9	0.0		0.7	21.0	26.1	1.6	0.4	0.2		0.5
Melk en melkproducten	13	2252	30	IJs room/vanille m fruitcoating		N	100	g	1	N	Per 100g. solero	141	593		2.2	0.6	1.6	4.1	3.9	2.4	1.2	0.3	0.2
Melk en melkproducten	13	1474	46	IJs water-		N	100	g	1	N	Per 100g. gem van diverse soorten waterijs	91	388		0.1	0.1	0.0	0.1	0.1	0.0	0.0	0.1	0.0	0.0	0.0	0.0	0.0	0.0	0.0	0.0	0.0	0.0	0.0	0.0	0.0	0.0	0.0	0.0	0.0	0.0	0.0	0.0	0.0	0.0	0.0	0.0	0.0	0.0	0.0
Alcoholische en niet-alcoholische dranken	2	2086	32	IJsthee		N	100	g	1	N	Per 100g. gem van lipton ice tea regular en peach, lipton sparkling en super/edah ice tea citroen of perzik	32	135		0.0	0.0	0.0	0.0	0.0	0.0	0.0	0.0	0.0	0.0	0.0	0.0	0.0	0.0	0.0	0.0	0.0	0.0	0.0	0.0	0.0	0.0	0.0	0.0	0.0	0.0	0.0	0.0	0.0	0.0	0.0	0.0	0.0	0.0	0.0
Alcoholische en niet-alcoholische dranken	2	2087	57	IJsthee light		N	100	g	1	N	Per 100g. gem van lipton ice tea zero sugar en super/edah ice tea citroen light	1	3		0.0	0.0	0.0	0.0	0.0	0.0	0.0	0.0	0.0	0.0	0.0	0.0	0.0	0.0	0.0	0.0	0.0	0.0	0.0	0.0	0.0	0.0	0.0	0.0	0.0	0.0	0.0	0.0	0.0	0.0	0.0	0.0	0.0	0.0	0.0
Alcoholische en niet-alcoholische dranken	2	2724	40	IJsthee m minder suiker		N	100	g	1	N	Per 100g. gem van lipton clear green lemon, mint en orange	20	84		0.3	0.3	0.0	0.0	0.0	0.0	0.0	0.0	0.0	0.0	0.0	0.0	0.0	0.0	0.0	0.0	0.0	0.0	0.0	0.0	0.0	0.0	0.0	0.0	0.0	0.0	0.0	0.0	0.0	0.0	0.0	0.0	0.0	0.0	0.0
Alcoholische en niet-alcoholische dranken	2	2088	62	IJsthee m suiker en zoetstof		N	100	g	1	N	Per 100g. gem van surango ijsthee citroen en perzik en pickwick ice tea rooibos&cranberry, peach, classic tea&lemon, green tea & citrus	16	67		0.0	0.0	0.0	0.0	0.0	0.0	0.0	0.0	0.0	0.0	0.0	0.0	0.0	0.0	0.0	0.0	0.0	0.0	0.0	0.0	0.0	0.0	0.0	0.0	0.0	0.0	0.0	0.0	0.0	0.0	0.0	0.0	0.0	0.0	0.0
Preparaten	17	1796	66	Impact p 100 ml	Nestle	N	100	ml	1	N	Per 100ml	101	427		5.6	0.0	5.6	2.8	2.7	1.5	0.6	0.6	0.2
Preparaten	17	2129	49	Infatrini p 100 ml	Nutricia	N	100	ml	1	N	Per 100ml	101	424	0.4	2.6	0.0	2.6	5.4	5.2	1.9	2.5	0.8	0.6			0.3	1.5	1.2			9.3			4.2				15.8	0.2				3.5	46.9		2.2			0.4
Vis	22	1632	30	Inktvis pijl- bereid in magnetron z toev		N	100	g	1	N	Per 100g	146	613		25.8	0.0	25.8	4.7	3.1	1.1	0.3	1.7	0.0								0.1			2.9	0.1		0.5	25.5	0.8			0.6	4.6	4.7		0.1			0.0
Vis	22	1098	60	Inktvis rauw		N	100	g	1	N	Per 100g	73	309		16.0	0.0	16.0	1.0	0.7	0.2	0.1	0.4	0.0								0.1			2.9	0.1		0.5	25.5	0.8			0.6	4.6	4.7		0.1			0.0
Vis	22	1584	51	Inktvisringen gefrituurd		N	100	g	1	N	Per 100g	440	1832		26.2	0.0	26.2	31.1	29.9	3.6	6.7	18.3	1.7				0.0	0.0			0.0			0.1			0.0	6.8				0.1	4.0			0.1			0.3
Preparaten	17	2191	37	Isosource Energy Fibre p 100 ml	Nestle	N	100	ml	1	N	Per 100ml	160	673		6.1	0.0	6.1	6.2	6.0	1.9	1.9	1.7
Preparaten	17	2020	8	Isosource energy p 100 ml	Nestle	N	100	ml	1	N	Per 100ml	157	661		6.1	0.0	6.1	6.2	6.0	1.9	2.3	1.3	1.1
Preparaten	17	1794	58	Isosource Junior p 100 ml	Nestle	N	100	ml	1	N	Per 100ml	122	512		2.7	0.0	2.7	4.8	4.7	1.5	1.6	1.4	1.2
Preparaten	17	1250	20	Isosource MCT poeder	Nestle	N	100	g	1	N	Per 100g	417	1761		16.0	0.0	16.0	9.0	8.6	4.8	1.3	2.6	2.4
Preparaten	17	2192	41	Isosource Protein Fibre p 100 ml	Nestle	N	100	ml	1	N	Per 100ml	133	561		6.7	0.0	6.7	4.4	4.2	1.2	1.8	0.9
Preparaten	17	2021	12	Isosource protein p 100 ml	Nestle	N	100	ml	1	N	Per 100ml	130	549		6.7	0.0	6.7	4.4	4.2	1.2	1.8	0.9	0.7
Preparaten	17	1795	62	Isosource Standard Fibre p 100 ml	Nestle	N	100	ml	1	N	Per 100ml	103	434		3.9	0.0	3.9	3.4	3.3	1.2	1.2	0.7	0.5
Preparaten	17	1291	36	Isosource Standard p 100 ml	Nestle	N	100	ml	1	N	Per 100ml	100	422		3.9	0.0	3.9	3.4	3.2	1.1	1.1	0.7	0.5
Preparaten	17	2024	25	Isostar Actifood		N	100	g	1	N	Per 100g. Appel en perzik. Verrijkt met: Vitamine B1, Vitamine E totaal, Vitamine C.	204	868		0.6	0.6	0.0	0.0	0.0	0.0	0.0	0.0	0.0	0.0	0.0	0.0	0.0	0.0	0.0	0.0	0.0	0.0	0.0	0.0	0.0	0.0	0.0	0.0	0.0	0.0	0.0	0.0	0.0	0.0	0.0	0.0	0.0	0.0	0.0
Suiker, snoep, zoet beleg en zoete sauzen	20	980	42	Isostar Energy Bar		N	100	g	1	N	Per 100g. gem van banaan en multifruit. Verrijkt met: Vitamine B1, Vitamine B2, Vitamine B6 totaal, Vitamine E totaal, Vitamine C, Nicotinezuur.	399	1682		5.0	0.0	5.0	9.3	8.8	4.9	1.1	2.8	2.5				0.0	0.0			0.0			0.1	0.0	0.0	0.0	10.9	0.1	0.0		0.1	3.9	22.8	0.0	6.0			0.4
Preparaten	17	2027	38	Isostar Powertabs		N	100	g	1	N	Per 100g. Verrijkt met: Calcium, Kalium, Magnesium, Vitamine B1, Vitamine E totaal, Vitamine C.	320	1358		0.0	0.0	0.0	0.0	0.0	0.0	0.0	0.0	0.0	0.0	0.0	0.0	0.0	0.0	0.0	0.0	0.0	0.0	0.0	0.0	0.0	0.0	0.0	0.0	0.0	0.0	0.0	0.0	0.0	0.0	0.0	0.0	0.0	0.0	0.0
Samengestelde gerechten	18	1189	63	Jachtschotel rode kool puree diepvries		N	100	g	1	N	Per 100g. iglo	97	407		5.3	0.9	4.4	2.8	2.6	0.8	1.4	0.5	0.5
Vis	22	1899	85	Jacobsschelpen rauw		N	100	g	1	N	Per 100g	83	354		16.8	0.0	16.8	0.8	0.4	0.2	0.0	0.2	0.0								0.0			2.9	0.0		0.8	25.0	2.3				6.4	4.1	0.8	0.8			2.0
Alcoholische en niet-alcoholische dranken	2	805	36	Jagermeister		N	100	g	1	N	Per 100g	294	1224		0.0	0.0	0.0	0.0	0.0	0.0	0.0	0.0	0.0	0.0	0.0	0.0	0.0	0.0	0.0	0.0	0.0	0.0	0.0	0.0	0.0	0.0	0.0	0.0	0.0	0.0	0.0	0.0	0.0	0.0	0.0	0.0	0.0	0.0	0.0
Suiker, snoep, zoet beleg en zoete sauzen	20	445	40	Jam		N	100	g	1	N	Per 100g	246	1044		0.3	0.3	0.0	0.0	0.0	0.0	0.0	0.0	0.0	0.0	0.0	0.0	0.0	0.0	0.0	0.0	0.0	0.0	0.0	0.0	0.0	0.0	0.0	0.0	0.0	0.0	0.0	0.0	0.0	0.0	0.0	0.0	0.0	0.0	0.0
Suiker, snoep, zoet beleg en zoete sauzen	20	484	48	Jam halfzoet		N	100	g	1	N	Per 100g. linera halvajam, hero d'light	122	517		0.5	0.5	0.0	0.1	0.1	0.0	0.0	0.1	0.1	0.0	0.0	0.0	0.0	0.0	0.0	0.0	0.0	0.0	0.0	0.0	0.0	0.0	0.0	0.0	0.0	0.0	0.0	0.0	0.0	0.0	0.0	0.0	0.0	0.0	0.0
Suiker, snoep, zoet beleg en zoete sauzen	20	457	51	Jam rozenbottel-		N	100	g	1	N	Per 100g. Verrijkt met: Vitamine C.	260	1104		1.8	1.8	0.0	0.3	0.2	0.0	0.0	0.2	0.2	0.0	0.0	0.0	0.0	0.0	0.0	0.0	0.0	0.0	0.0	0.0	0.0	0.0	0.0	0.0	0.0	0.0	0.0	0.0	0.0	0.0	0.0	0.0	0.0	0.0	0.0
Suiker, snoep, zoet beleg en zoete sauzen	20	807	44	Jam z suiker		N	100	g	1	N	Per 100g. bevat 60 g polyolen	170	709		0.3	0.4	0.0	0.0	0.0	0.0	0.0	0.0	0.0	0.0	0.0	0.0	0.0	0.0	0.0	0.0	0.0	0.0	0.0	0.0	0.0	0.0	0.0	0.0	0.0	0.0	0.0	0.0	0.0	0.0	0.0	0.0	0.0	0.0	0.0
Noten, zaden en snacks	15	1943	45	Japanse mix m pinda's		N	100	g	1	N	Per 100g	422	1782		10.7	10.7	0.0	8.1	7.7	1.1	4.6	1.4	1.3		0.0	0.0	0.0	0.0		0.0	0.0	0.0	0.0	0.1	0.0		0.0	7.8	0.1			0.0	1.8	57.4	0.0	0.1	0.1	0.0	0.8
Noten, zaden en snacks	15	2147	47	Japanse mix z pinda's		N	100	g	1	N	Per 100g	387	1645		8.5	8.5	0.0	0.9	0.8	0.3	0.2	0.2	0.2
Alcoholische en niet-alcoholische dranken	2	386	54	Jenever bessen-		N	100	g	1	N	Per 100g	184	770		0.0	0.0	0.0	0.0	0.0	0.0	0.0	0.0	0.0	0.0	0.0	0.0	0.0	0.0	0.0	0.0	0.0	0.0	0.0	0.0	0.0	0.0	0.0	0.0	0.0	0.0	0.0	0.0	0.0	0.0	0.0	0.0	0.0	0.0	0.0
Alcoholische en niet-alcoholische dranken	2	393	45	Jenever citroen-		N	100	g	1	N	Per 100g	180	747		0.0	0.0	0.0	0.0	0.0	0.0	0.0	0.0	0.0	0.0	0.0	0.0	0.0	0.0	0.0	0.0	0.0	0.0	0.0	0.0	0.0	0.0	0.0	0.0	0.0	0.0	0.0	0.0	0.0	0.0	0.0	0.0	0.0	0.0	0.0
Alcoholische en niet-alcoholische dranken	2	401	12	Jenever jonge		N	100	g	1	N	Per 100g	196	812		0.0	0.0	0.0	0.0	0.0	0.0	0.0	0.0	0.0	0.0	0.0	0.0	0.0	0.0	0.0	0.0	0.0	0.0	0.0	0.0	0.0	0.0	0.0	0.0	0.0	0.0	0.0	0.0	0.0	0.0	0.0	0.0	0.0	0.0	0.0
Alcoholische en niet-alcoholische dranken	2	402	16	Jenever oude		N	100	g	1	N	Per 100g	200	829		0.0	0.0	0.0	0.0	0.0	0.0	0.0	0.0	0.0	0.0	0.0	0.0	0.0	0.0	0.0	0.0	0.0	0.0	0.0	0.0	0.0	0.0	0.0	0.0	0.0	0.0	0.0	0.0	0.0	0.0	0.0	0.0	0.0	0.0	0.0
Preparaten	17	2967	70	Jevity HiCal p 100 ml	Abbott	N	100	ml	1	N	Per 100ml	154	649		6.4			4.9	4.7	1.2
Preparaten	17	2970	43	Jevity p 100 ml	Abbott	N	100	ml	1	N	Per 100ml	107	449		4.0			3.5	3.3	1.0
Preparaten	17	2969	79	Jevity Plus HP p 100 ml	Abbott	N	100	ml	1	N	Per 100ml	131	551		8.1			4.3		1.0
Preparaten	17	2968	74	Jevity Plus p 100 ml	Abbott	N	100	ml	1	N	Per 100ml	122	514		5.5			3.9	3.8	1.0
Vetten, oliën en hartige sauzen	21	2451	30	Jus 25% vet gebonden bereid m juspoeder		N	100	g	1	N	Per 100g	235	969		1.0	0.1	0.9	22.5	21.6	3.0	6.6	11.9	11.4	0.0	0.0	0.0	0.0	0.0	0.0	0.0	0.0	0.0	0.0	0.1	0.0	0.0	0.0	7.4	0.0	0.0	0.0	0.0	5.4	30.0	0.2	2.3	0.0	0.0	0.4
Vetten, oliën en hartige sauzen	21	2452	35	Jus 25% vet gebonden bereid z juspoeder		N	100	g	1	N	Per 100g	225	927		0.1	0.1	0.0	23.8	22.8	3.0	6.9	12.9	12.3	0.0	0.0	0.0	0.0	0.0	0.0	0.0	0.0	0.0	0.0	0.1	0.0	0.0	0.0	6.3	0.0	0.0	0.0	0.0	5.3	29.6	0.2	2.4	0.0	0.0	0.4
Vetten, oliën en hartige sauzen	21	2449	62	Jus 25% vet ongebonden bereid m juspoeder		N	100	g	1	N	Per 100g	231	954		1.0	0.1	0.9	23.2	22.2	3.1	6.8	12.2	11.7	0.0	0.0	0.0	0.0	0.0	0.0	0.0	0.0	0.0	0.0	0.1	0.0	0.0	0.0	7.4	0.0	0.0	0.0	0.0	5.4	30.0	0.2	2.3	0.0	0.0	0.4
Vetten, oliën en hartige sauzen	21	2588	72	Jus 25% vet ongebonden bereid z juspoeder		N	100	g	1	N	Per 100g	221	910		0.1	0.1	0.0	24.5	23.5	3.1	7.1	13.3	12.7	0.0	0.0	0.0	0.0	0.0	0.0	0.0	0.0	0.0	0.0	0.1	0.0	0.0	0.0	6.3	0.0	0.0	0.0	0.0	5.3	29.6	0.2	2.4	0.0	0.0	0.4
Vetten, oliën en hartige sauzen	21	2580	38	Jus 5% vet gebonden bereid m juspoeder		N	100	g	1	N	Per 100g	76	319		0.9	0.0	0.9	5.0	4.8	0.9	1.5	2.4	2.3	0.0	0.0	0.0	0.0	0.0	0.0	0.0	0.0	0.0	0.0	0.1	0.0	0.0	0.0	11.0	0.0	0.0	0.0	0.0	5.5	31.3	0.2	2.1	0.0	0.0	0.3
Vetten, oliën en hartige sauzen	21	2456	52	Jus 5% vet gebonden bereid z juspoeder		N	100	g	1	N	Per 100g	53	220		0.0	0.0	0.0	4.8	4.6	0.6	1.4	2.6	2.5	0.0	0.0	0.0	0.0	0.0	0.0	0.0	0.0	0.0	0.0	0.1	0.0	0.0	0.0	6.3	0.0	0.0	0.0	0.0	5.3	29.6	0.2	2.4	0.0	0.0	0.4
Vetten, oliën en hartige sauzen	21	3038	47	Jus 5% vet ongebonden bereid m juspoeder		N	100	g	1	N	Per 100g	69	286		0.9	0.9	0.0	5.2	5.0	0.9	1.6	2.5	2.4	0.0	0.0	0.0	0.0	0.0	0.0	0.0	0.0	0.0	0.0	0.1	0.0	0.0	0.0	11.0	0.0	0.0	0.0	0.0	5.6	31.3	0.2	2.1	0.0	0.0	0.3
Vetten, oliën en hartige sauzen	21	2462	38	Jus 5% vet ongebonden bereid z juspoeder		N	100	g	1	N	Per 100g	44	182		0.0	0.0	0.0	4.9	4.7	0.6	1.4	2.7	2.5	0.0	0.0	0.0	0.0	0.0	0.0	0.0	0.0	0.0	0.0	0.1	0.0	0.0	0.0	6.3	0.0	0.0	0.0	0.0	5.3	29.6	0.2	2.4	0.0	0.0	0.4
Vetten, oliën en hartige sauzen	21	2461	33	Jus 50% vet gebonden bereid m juspoeder		N	100	g	1	N	Per 100g	432	1782		1.0	0.2	0.9	44.4	42.6	5.8	13.0	23.8	22.7	0.0	0.0	0.0	0.0	0.0	0.0	0.0	0.0	0.0	0.0	0.1	0.0	0.0	0.0	6.8	0.0	0.0	0.0	0.0	5.3	29.8	0.2	2.4	0.0	0.0	0.4
Vetten, oliën en hartige sauzen	21	2453	39	Jus 50% vet gebonden bereid z juspoeder		N	100	g	1	N	Per 100g	440	1811		0.2	0.2	0.0	47.6	45.7	5.9	13.8	25.8	24.6	0.0	0.0	0.0	0.0	0.0	0.0	0.0	0.0	0.0	0.0	0.1	0.0	0.0	0.0	6.3	0.0	0.0	0.0	0.0	5.3	29.6	0.2	2.4	0.0	0.0	0.4
Vetten, oliën en hartige sauzen	21	2450	26	Jus 50% vet ongebonden bereid m juspoeder		N	100	g	1	N	Per 100g	435	1790		1.1	0.2	0.9	45.6	43.8	5.9	13.3	24.4	23.3	0.0	0.0	0.0	0.0	0.0	0.0	0.0	0.0	0.0	0.0	0.1	0.0	0.0	0.0	6.8	0.0	0.0	0.0	0.0	5.3	29.8	0.2	2.4	0.0	0.0	0.4
Vetten, oliën en hartige sauzen	21	2459	65	Jus 50% vet ongebonden bereid z juspoeder		N	100	g	1	N	Per 100g	443	1821		0.2	0.2	0.0	49.0	47.0	6.1	14.2	26.6	25.4	0.0	0.0	0.0	0.0	0.0	0.0	0.0	0.0	0.0	0.0	0.1	0.0	0.0	0.0	6.3	0.0	0.0	0.0	0.0	5.3	29.6	0.2	2.4	0.0	0.0	0.4
Vetten, oliën en hartige sauzen	21	3036	38	Jus 75% vet gebonden bereid m juspoeder		N	100	g	1	N	Per 100g	630	2595		1.1	0.3	0.9	66.3	63.6	8.5	19.3	35.6	34.0	0.0	0.0	0.0	0.0	0.0	0.0	0.0	0.0	0.0	0.0	0.1	0.0	0.0	0.0	6.7	0.0	0.0	0.0	0.0	5.3	29.7	0.2	2.4	0.0	0.0	0.4
Vetten, oliën en hartige sauzen	21	2454	43	Jus 75% vet gebonden z juspoeder		N	100	g	1	N	Per 100g	655	2695		0.3	0.3	0.0	71.4	68.5	8.9	20.7	38.7	36.9	0.0	0.0	0.0	0.0	0.0	0.0	0.0	0.0	0.0	0.0	0.1	0.0	0.0	0.0	6.3	0.0	0.0	0.0	0.0	5.3	29.6	0.2	2.4	0.0	0.0	0.4
Vetten, oliën en hartige sauzen	21	3037	42	Jus 75% vet ongebonden bereid m juspoeder		N	100	g	1	N	Per 100g	638	2625		1.2	1.2	0.0	68.1	65.4	8.7	19.8	36.6	34.9	0.0	0.0	0.0	0.0	0.0	0.0	0.0	0.0	0.0	0.0	0.1	0.0	0.0	0.0	6.7	0.0	0.0	0.0	0.0	5.3	29.7	0.2	2.4	0.0	0.0	0.4
Vetten, oliën en hartige sauzen	21	2460	29	Jus 75% vet ongebonden bereid z juspoeder		N	100	g	1	N	Per 100g	664	2731		0.3	0.3	0.0	73.5	70.6	9.2	21.3	39.8	38.0	0.0	0.0	0.0	0.0	0.0	0.0	0.0	0.0	0.0	0.0	0.1	0.0	0.0	0.0	6.3	0.0	0.0	0.0	0.0	5.3	29.6	0.2	2.4	0.0	0.0	0.4
Vetten, oliën en hartige sauzen	21	1492	44	Jus gem ongebonden bereid z juspoeder		N	100	g	1	N	Per 100g	343	1411		0.2	0.2	0.0	38.0	36.5	4.7	11.0	20.6	19.6	0.0	0.0	0.0	0.0	0.0	0.0	0.0	0.0	0.0	0.0	0.1	0.0	0.0	0.0	6.3	0.0	0.0	0.0	0.0	5.3	29.6	0.2	2.4	0.0	0.0	0.4
Vetten, oliën en hartige sauzen	21	2650	30	Jus zonder vet bereid m juspoeder		N	100	g	1	N	Per 100g	28	119		0.9	0.0	0.9	0.7	0.6	0.3	0.3	0.1	0.1	0.0	0.0	0.0	0.0	0.0	0.0	0.0	0.0	0.0	0.0	0.0	0.0	0.0	0.0	42.5	0.0	0.0	0.0	0.0	7.2	42.5	0.0	0.0	0.0	0.0	0.0
Kruiden en specerijen	12	858	63	Juspoeder		N	100	g	1	N	Per 100g	342	1443		10.8	0.0	10.8	8.2	7.9	3.9	3.3	0.6	0.6	0.0	0.0	0.0	0.0	0.0	0.0	0.0	0.0	0.0	0.0	0.0	0.0	0.0	0.0	42.5	0.0	0.0	0.0	0.0	7.2	42.5	0.0	0.0	0.0	0.0	0.0
Kaas	11	2264	42	Kaas 10+		N	100	g	1	N	Per 100g. milner xtraslimm, slankie xtra slimm	187	787		32.2	0.0	32.2	6.4	6.0	4.2	1.4	0.2	0.1		3.5	2.3	1.4	2.9	0.3	0.1	3.9	0.1	0.1	11.3	1.1	0.0	1.0	30.2	1.6	0.2		0.6	9.8	19.9	1.7	0.5	0.5		0.1
Kaas	11	1723	33	Kaas 20+		N	100	g	1	N	Per 100g. slankie, tessa	236	987		32.4	0.0	32.4	11.8	11.1	7.7	2.6	0.3	0.2		3.5	2.3	1.4	2.9	0.3	0.1	3.9	0.1	0.1	11.3	1.1	0.0	1.0	30.2	1.6	0.2		0.6	9.8	19.9	1.7	0.5	0.5		0.1
Kaas	11	1727	49	Kaas 20+ korstloze		N	100	g	1	N	Per 100g	199	832		24.0	0.0	24.0	11.0	10.3	7.2	2.4	0.3	0.1		3.5	2.3	1.4	2.9	0.3	0.1	3.9	0.1	0.1	11.3	1.1	0.0	1.0	30.2	1.6	0.2		0.6	9.8	19.9	1.7	0.5	0.5		0.1
Kaas	11	514	29	Kaas 20+ Leidse/Friese nagel-		N	100	g	1	N	Per 100g	240	1003		33.1	0.0	33.1	11.9	11.2	8.0	2.6	0.4	0.2		3.5	2.3	1.4	2.9	0.3	0.1	3.9	0.1	0.1	11.3	1.1	0.0	1.0	30.2	1.6	0.2		0.6	9.8	19.9	1.7	0.5	0.5		0.1
Kaas	11	927	52	Kaas 20+ Na-		N	100	g	1	N	Per 100g	264	1104		36.7	0.0	36.7	13.0	12.2	8.5	2.8	0.4	0.2		3.5	2.3	1.4	2.9	0.3	0.1	3.9	0.1	0.1	11.3	1.1	0.0	1.0	30.2	1.6	0.2		0.6	9.8	19.9	1.7	0.5	0.5		0.1
Kaas	11	3164	41	Kaas 30+ belegen		N	100	g	1	N	Per 100g	300	1250		31.5	0.0	31.5	19.3	18.1	12.6	4.2	0.5	0.3		3.5	2.3	1.4	2.9	0.3	0.1	3.9	0.1	0.1	11.3	1.1	0.0	1.0	30.2	1.6	0.2		0.6	9.8	19.9	1.7	0.5	0.5		0.1
Kaas	11	1382	39	Kaas 30+ gem		N	100	g	1	N	Per 100g. milner, cantenaar, leerdammer lightlife ea	289	1205		30.4	0.0	30.4	18.6	17.5	12.1	4.1	0.5	0.3		3.5	2.3	1.4	2.9	0.3	0.1	3.9	0.1	0.1	11.3	1.1	0.0	1.0	30.2	1.6	0.2		0.6	9.8	19.9	1.7	0.5	0.5		0.1
Kaas	11	3155	42	Kaas 30+ jong		N	100	g	1	N	Per 100g	280	1167		30.3	0.0	30.3	17.6	16.5	11.5	3.8	0.5	0.2		3.5	2.3	1.4	2.9	0.3	0.1	3.9	0.1	0.1	11.3	1.1	0.0	1.0	30.2	1.6	0.2		0.6	9.8	19.9	1.7	0.5	0.5		0.1
Kaas	11	3163	37	Kaas 30+ jong belegen		N	100	g	1	N	Per 100g	283	1179		29.3	0.0	29.3	18.4	17.3	12.0	4.0	0.5	0.2		3.5	2.3	1.4	2.9	0.3	0.1	3.9	0.1	0.1	11.3	1.1	0.0	1.0	30.2	1.6	0.2		0.6	9.8	19.9	1.7	0.5	0.5		0.1
Kaas	11	3170	27	Kaas 30+ minder zout belegen		N	100	g	1	N	Per 100g	282	1174		29.9	0.0	29.9	18.0	16.9	11.7	3.9	0.5	0.2		3.5	2.3	1.4	2.9	0.3	0.1	3.9	0.1	0.1	11.3	1.1	0.0	1.0	30.2	1.6	0.2		0.6	9.8	19.9	1.7	0.5	0.5		0.1
Kaas	11	2824	42	Kaas 30+ minder zout gem		N	100	g	1	N	Per 100g. gem van jong, jong-belegen en belegen	273	1139		28.6	0.0	28.6	17.6	16.6	11.5	3.9	0.5	0.2		3.5	2.3	1.4	2.9	0.3	0.1	3.9	0.1	0.1	11.3	1.1	0.0	1.0	30.2	1.6	0.2		0.6	9.8	19.9	1.7	0.5	0.5		0.1
Kaas	11	3168	58	Kaas 30+ minder zout jong		N	100	g	1	N	Per 100g	259	1079		26.7	0.0	26.7	16.9	15.9	11.0	3.7	0.5	0.2		3.5	2.3	1.4	2.9	0.3	0.1	3.9	0.1	0.1	11.3	1.1	0.0	1.0	30.2	1.6	0.2		0.6	9.8	19.9	1.7	0.5	0.5		0.1
Kaas	11	3169	63	Kaas 30+ minder zout jong belegen		N	100	g	1	N	Per 100g	277	1154		28.9	0.0	28.9	17.9	16.8	11.7	3.9	0.5	0.2		3.5	2.3	1.4	2.9	0.3	0.1	3.9	0.1	0.1	11.3	1.1	0.0	1.0	30.2	1.6	0.2		0.6	9.8	19.9	1.7	0.5	0.5		0.1
Kaas	11	3165	45	Kaas 30+ oud		N	100	g	1	N	Per 100g	307	1279		31.7	0.0	31.7	20.0	18.8	13.0	4.4	0.6	0.3		3.5	2.3	1.4	2.9	0.3	0.1	3.9	0.1	0.1	11.3	1.1	0.0	1.0	30.2	1.6	0.2		0.6	9.8	19.9	1.7	0.5	0.5		0.1
Kaas	11	512	21	Kaas 40+ korstloze		N	100	g	1	N	Per 100g	273	1133		21.0	0.0	21.0	20.5	19.3	13.4	4.5	0.6	0.3		3.5	2.3	1.4	2.9	0.3	0.1	3.9	0.1	0.1	11.3	1.1	0.0	1.0	30.2	1.6	0.2		0.6	9.8	19.9	1.7	0.5	0.5		0.1
Kaas	11	1726	45	Kaas 40+ Leidse/Friese nagel-		N	100	g	1	N	Per 100g	341	1415		27.3	0.0	27.3	25.7	24.2	16.8	5.6	0.7	0.3		3.5	2.3	1.4	2.9	0.3	0.1	3.9	0.1	0.1	11.3	1.1	0.0	1.0	30.2	1.6	0.2		0.6	9.8	19.9	1.7	0.5	0.5		0.1
Kaas	11	928	56	Kaas 40+ Na-		N	100	g	1	N	Per 100g	339	1409		29.4	0.0	29.4	24.6	23.1	16.0	5.4	0.7	0.3		3.5	2.3	1.4	2.9	0.3	0.1	3.9	0.1	0.1	11.3	1.1	0.0	1.0	30.2	1.6	0.2		0.6	9.8	19.9	1.7	0.5	0.5		0.1
Kaas	11	1809	53	Kaas 45+		N	100	g	1	N	Per 100g. fougerond, mini babybel; bevat 3,2 g organische zuren	357	1483		25.4	0.0	25.4	27.3	25.7	17.8	6.0	0.8	0.4		3.5	2.3	1.4	2.9	0.3	0.1	3.9	0.1	0.1	11.3	1.1	0.0	1.0	30.2	1.6	0.2		0.6	9.8	19.9	1.7	0.5	0.5		0.1
Kaas	11	3173	40	Kaas 48+ minder zout belegen		N	100	g	1	N	Per 100g	384	1594		25.0	0.0	25.0	31.6	29.7	20.6	6.9	0.9	0.4		3.5	2.3	1.4	2.9	0.3	0.1	3.9	0.1	0.1	11.3	1.1	0.0	1.0	30.2	1.6	0.2		0.6	9.8	19.9	1.7	0.5	0.5		0.1
Kaas	11	881	44	Kaas 48+ minder zout gem		N	100	g	1	N	Per 100g. gem van jong, jong-belegen en belegen; bevat 0,8 g organische zuren	381	1578		24.1	0.0	24.1	31.3	29.4	20.4	6.8	0.9	0.4		3.5	2.3	1.4	2.9	0.3	0.1	3.9	0.1	0.1	11.3	1.1	0.0	1.0	30.2	1.6	0.2		0.6	9.8	19.9	1.7	0.5	0.5		0.1
Kaas	11	3171	31	Kaas 48+ minder zout jong		N	100	g	1	N	Per 100g	370	1532		23.1	0.0	23.1	30.8	29.0	20.1	6.7	0.8	0.4		3.5	2.3	1.4	2.9	0.3	0.1	3.9	0.1	0.1	11.3	1.1	0.0	1.0	30.2	1.6	0.2		0.6	9.8	19.9	1.7	0.5	0.5		0.1
Kaas	11	3172	36	Kaas 48+ minder zout jong belegen		N	100	g	1	N	Per 100g	379	1573		24.2	0.0	24.2	31.4	29.5	20.5	6.9	0.9	0.4		3.5	2.3	1.4	2.9	0.3	0.1	3.9	0.1	0.1	11.3	1.1	0.0	1.0	30.2	1.6	0.2		0.6	9.8	19.9	1.7	0.5	0.5		0.1
Kaas	11	1113	18	Kaas 48+ Na-		N	100	g	1	N	Per 100g	381	1580		26.1	0.0	26.0	30.7	28.9	20.0	6.7	0.8	0.4		3.5	2.3	1.4	2.9	0.3	0.1	3.9	0.1	0.1	11.3	1.1	0.0	1.0	30.2	1.6	0.2		0.6	9.8	19.9	1.7	0.5	0.5		0.1
Kaas	11	1724	37	Kaas 50+		N	100	g	1	N	Per 100g. baars d'or, moutardier, subenhara ea	380	1575		22.9	0.0	22.9	32.1	30.1	20.9	7.0	0.9	0.4		3.5	2.3	1.4	2.9	0.3	0.1	3.9	0.1	0.1	11.3	1.1	0.0	1.0	30.2	1.6	0.2		0.6	9.8	19.9	1.7	0.5	0.5		0.1
Kaas	11	1893	59	Kaas Bel Paese		N	100	g	1	N	Per 100g	374	1551		25.4	0.0	25.4	30.2	28.4	19.7	6.6	0.8	0.4		3.5	2.3	1.4	2.9	0.3	0.1	3.9	0.1	0.1	11.3	1.1	0.0	1.0	30.2	1.6	0.2		0.6	9.8	19.9	1.7	0.5	0.5		0.1
Kaas	11	726	44	Kaas Bluefort		N	100	g	1	N	Per 100g	405	1673		17.9	0.0	17.9	37.0	34.8	24.1	8.1	1.0	0.5		3.5	2.3	1.4	2.9	0.3	0.1	3.9	0.1	0.1	11.3	1.1	0.0	1.0	30.2	1.6	0.2		0.6	9.8	19.9	1.7	0.5	0.5		0.1
Kaas	11	593	49	Kaas Brie 50+		N	100	g	1	N	Per 100g. bevat 0,2 g organische zuren	316	1311		23.0	0.0	23.0	24.8	23.3	16.2	5.4	0.7	0.3		3.5	2.3	1.4	2.9	0.3	0.1	3.9	0.1	0.1	11.3	1.1	0.0	1.0	30.2	1.6	0.2		0.6	9.8	19.9	1.7	0.5	0.5		0.1
Kaas	11	1487	61	Kaas Brie 60+		N	100	g	1	N	Per 100g. bevat 0,2 g organische zuren	369	1529		17.0	0.0	17.0	33.0	31.0	21.5	7.2	0.9	0.4		3.5	2.3	1.4	2.9	0.3	0.1	3.9	0.1	0.1	11.3	1.1	0.0	1.0	30.2	1.6	0.2		0.6	9.8	19.9	1.7	0.5	0.5		0.1
Kaas	11	1111	10	Kaas Camembert 30+		N	100	g	1	N	Per 100g. bevat 0,2 g organische zuren	223	929		24.0	0.0	24.0	14.0	13.2	9.1	3.1	0.4	0.2		3.5	2.3	1.4	2.9	0.3	0.1	3.9	0.1	0.1	11.3	1.1	0.0	1.0	30.2	1.6	0.2		0.6	9.8	19.9	1.7	0.5	0.5		0.1
Kaas	11	556	49	Kaas Camembert 45+		N	100	g	1	N	Per 100g. bevat 0,2 g organische zuren	306	1271		25.0	0.0	25.0	22.8	21.4	14.9	5.0	0.6	0.3		3.5	2.3	1.4	2.9	0.3	0.1	3.9	0.1	0.1	11.3	1.1	0.0	1.0	30.2	1.6	0.2		0.6	9.8	19.9	1.7	0.5	0.5		0.1
Kaas	11	725	40	Kaas Cheddar		N	100	g	1	N	Per 100g. bevat 1 g organische zuren	415	1721		25.5	0.0	25.5	34.4	32.3	22.4	7.5	0.9	0.5		3.5	2.3	1.4	2.9	0.3	0.1	3.9	0.1	0.1	11.3	1.1	0.0	1.0	30.2	1.6	0.2		0.6	9.8	19.9	1.7	0.5	0.5		0.1
Kaas	11	511	17	Kaas Edammer 40+		N	100	g	1	N	Per 100g. bevat 1 g organische zuren	324	1345		25.5	0.0	25.5	24.3	22.8	14.6	5.8	0.6	0.3		4.0	2.7	0.9	1.6		0.2	2.6		0.1	8.8	0.5		2.1	26.3	1.2			1.3	12.8	23.0	4.3	0.6	0.3		0.2
Kaas	11	724	36	Kaas Emmentaler		N	100	g	1	N	Per 100g. bevat 0,4 g organische zuren	387	1608		29.0	0.0	29.0	30.0	28.2	20.1	6.4	1.1	0.5		3.8	2.8	1.6	3.2			4.1		0.1	11.8	1.1	0.0	1.1	30.6	2.0	0.4		0.5	9.9	19.4	2.5	1.4	0.4		0.0
Kaas	11	2518	50	Kaas geiten- hard		N	100	g	1	N	Per 100g. bevat 4,5 g organische zuren	396	1643		22.4	0.0	22.4	32.5	30.6	21.7	6.2	1.1	0.8		2.8	3.0	3.1	9.4			5.3			10.5	0.2	0.0	0.8	26.9	1.0	0.0		0.5	8.6	19.1	1.8	0.9			0.2
Kaas	11	1650	28	Kaas geiten- verse		N	100	g	1	N	Per 100g	207	859		13.4	0.0	13.4	16.6	15.6	10.7	3.7	0.7	0.4		2.0	2.3	2.6	8.4	0.0		4.6	0.0		10.1	0.0		1.4	26.8	1.4			0.6	8.9	21.9		0.9			0.3
Kaas	11	1939	68	Kaas Gorgonzola		N	100	g	1	N	Per 100g	359	1486		19.4	0.0	19.4	31.2	29.3	20.3	6.8	0.9	0.4		3.5	2.3	1.4	2.9	0.3	0.1	3.9	0.1	0.1	11.3	1.1	0.0	1.0	30.2	1.6	0.2		0.6	9.8	19.9	1.7	0.5	0.5		0.1
Kaas	11	2758	67	Kaas Goudse 48+ belegen		N	100	g	1	N	Per 100g. bevat 3,4 g organische zuren	375	1555		22.3	0.0	22.3	30.6	28.8	20.0	6.7	0.8	0.4		3.5	2.3	1.4	2.9	0.3	0.1	3.9	0.1	0.1	11.3	1.1	0.0	1.0	30.2	1.6	0.2		0.6	9.8	19.9	1.7	0.5	0.5		0.1
Kaas	11	513	25	Kaas Goudse 48+ gem		N	100	g	1	N	Per 100g. gem van jong, jong-belegen, belegen en oud; bevat 1 g organische zuren	368	1526		22.8	0.0	22.8	30.4	28.6	19.8	6.6	0.8	0.4		3.5	2.3	1.4	3.0	0.3	0.1	3.9	0.1	0.1	11.3	1.1	0.0	1.0	30.2	1.6	0.2		0.6	9.8	19.8	1.8	0.6	0.4		0.1
Kaas	11	2756	58	Kaas Goudse 48+ jong		N	100	g	1	N	Per 100g. bevat 2,1 g organische zuren	363	1508		22.7	0.0	22.7	29.6	27.8	19.3	6.5	0.8	0.4		3.5	2.3	1.4	2.9	0.3	0.1	3.9	0.1	0.1	11.3	1.1	0.0	1.0	30.2	1.6	0.2		0.6	9.8	19.9	1.7	0.5	0.5		0.1
Kaas	11	2757	62	Kaas Goudse 48+ jong belegen		N	100	g	1	N	Per 100g. bevat 3,2 g organische zuren	369	1534		22.7	0.0	22.7	29.9	28.1	19.5	6.5	0.8	0.4		3.5	2.3	1.4	2.9	0.3	0.1	3.9	0.1	0.1	11.3	1.1	0.0	1.0	30.2	1.6	0.2		0.6	9.8	19.9	1.7	0.5	0.5		0.1
Kaas	11	2759	71	Kaas Goudse 48+ oud		N	100	g	1	N	Per 100g. bevat 4 g organische zuren	414	1719		24.6	0.0	24.6	33.7	31.7	22.0	7.1	1.0	0.5		3.8	2.8	1.6	3.2			4.1			11.8	1.1	0.0	1.1	30.6	2.0	0.4		0.5	9.9	19.4	2.5	1.4			0.0
Kaas	11	722	28	Kaas Gruyere		N	100	g	1	N	Per 100g. bevat 0,4 g organische zuren	433	1799		29.0	0.0	29.0	34.5	32.4	22.5	7.5	0.9	0.5		3.5	2.3	1.4	2.9	0.3	0.1	3.9	0.1	0.1	11.3	1.1	0.0	1.0	30.2	1.6	0.2		0.6	9.8	19.9	1.7	0.5	0.5		0.1
Kaas	11	654	43	Kaas huttenkase		N	100	g	1	N	Per 100g. bevat 0,8 g organische zuren	91	384		11.2	0.0	11.2	3.9	3.7	2.5	0.9	0.1	0.1		3.5	2.3	1.4	2.9	0.3	0.1	3.9	0.1	0.1	11.3	1.1	0.0	1.0	30.2	1.6	0.2		0.6	9.8	19.9	1.7	0.5	0.5		0.1
Kaas	11	882	48	Kaas Kernhemmer 60+		N	100	g	1	N	Per 100g. bevat 1 g organische zuren	443	1831		18.6	0.0	18.6	40.6	38.2	26.6	9.2	0.8	0.6					0.0		0.0	3.1			25.5			1.1	29.8	1.8	0.4		0.7	9.3	22.3	1.7	0.6			0.1
Kaas	11	1725	41	Kaas Leerdammer/Maasdammer 45+		N	100	g	1	N	Per 100g. bevat 1 g organische zuren	373	1550		27.7	0.0	27.7	28.8	27.1	18.8	6.3	0.8	0.4		3.5	2.3	1.4	2.9	0.3	0.1	3.9	0.1	0.1	11.3	1.1	0.0	1.0	30.2	1.6	0.2		0.6	9.8	19.9	1.7	0.5	0.5		0.1
Kaas	11	721	24	Kaas Limburgse		N	100	g	1	N	Per 100g. bevat 0,5 g organische zuren	283	1175		21.0	0.0	21.0	21.0	19.7	13.7	4.6	0.6	0.3		3.5	2.3	1.4	2.9	0.3	0.1	3.9	0.1	0.1	11.3	1.1	0.0	1.0	30.2	1.6	0.2		0.6	9.8	19.9	1.7	0.5	0.5		0.1
Kaas	11	2925	48	Kaas Mascarpone		N	100	g	1	N	Per 100g	455	1873		7.6	0.0	7.6	47.0	44.2	29.0	12.4	1.6	0.8		1.9	1.3	0.8	1.4		0.0	2.2		0.3	12.8	1.0	0.0	1.3	29.7	1.7	0.3		0.8	11.1	24.6	2.4	1.1	0.2		0.1
Kaas	11	1955	57	Kaas Mozzarella		N	100	g	1	N	Per 100g	262	1089		20.0	0.0	20.0	18.0	16.9	11.7	3.9	0.5	0.2		3.5	2.3	1.4	2.9	0.3	0.1	3.9	0.1	0.1	11.3	1.1	0.0	1.0	30.2	1.6	0.2		0.6	9.8	19.9	1.7	0.5	0.5		0.1
Kaas	11	883	52	Kaas Old Amsterdam 48+		N	100	g	1	N	Per 100g. old amsterdam kaas, bevat 1 g organische zuren	382	1586		24.2	0.0	24.2	31.4	29.5	20.5	6.9	0.9	0.4		3.5	2.3	1.4	2.9	0.3	0.1	3.9	0.1	0.1	11.3	1.1	0.0	1.0	30.2	1.6	0.2		0.6	9.8	19.9	1.7	0.5	0.5		0.1
Kaas	11	718	49	Kaas Parmezaanse		N	100	g	1	N	Per 100g. bevat 0,4 g organische zuren	404	1684		40.0	0.0	40.0	27.0	25.4	17.6	5.9	0.7	0.4		3.5	2.3	1.4	2.9	0.3	0.1	3.9	0.1	0.1	11.3	1.1	0.0	1.0	30.2	1.6	0.2		0.6	9.8	19.9	1.7	0.5	0.5		0.1
Kaas	11	1108	35	Kaas Rambol		N	100	g	1	N	Per 100g. bevat 0,4 g organische zuren	375	1550		13.0	4.0	9.0	34.2	32.3	11.2	8.2	11.8	9.6		0.0	0.1	0.0	0.1		0.0	1.7	0.0	0.0	5.3	0.0		0.7	18.2	1.3	0.4		0.4	7.7	23.5	1.5	6.3		0.0	0.1
Kaas	11	1112	14	Kaas rauwmelkse 48+		N	100	g	1	N	Per 100g. boerengouda, texelaar, kollumer ea	392	1626		26.0	0.0	26.0	32.0	30.1	20.9	7.0	0.9	0.4		3.5	2.3	1.4	2.9	0.3	0.1	3.9	0.1	0.1	11.3	1.1	0.0	1.0	30.2	1.6	0.2		0.6	9.8	19.9	1.7	0.5	0.5		0.1
Kaas	11	1104	19	Kaas rook-		N	100	g	1	N	Per 100g. eyssen ea; bevat 1 g organische zuren	303	1257		20.5	0.0	20.5	23.5	22.1	13.2	6.7	0.7	0.4					0.2		0.0	3.5			10.7			1.4	30.0	2.5	0.8		0.8	13.0	27.6	3.0	1.1			0.1
Kaas	11	715	37	Kaas room- 60+		N	100	g	1	N	Per 100g	334	1381		10.2	0.0	10.2	31.5	29.6	20.5	6.9	0.9	0.4		3.5	2.3	1.4	2.9	0.3	0.1	3.9	0.1	0.1	11.3	1.1	0.0	1.0	30.2	1.6	0.2		0.6	9.8	19.9	1.7	0.5	0.5		0.1
Kaas	11	728	52	Kaas room- zachte	Boursin	N	100	g	1	N	Per 100g	412	1698		7.5	0.0	7.5	41.0	38.5	23.5	11.7	1.0	0.8					0.1		0.0	2.1			11.3			1.4	33.5	2.0	0.6		1.0	11.5	28.3	2.2	0.5			0.0
Kaas	11	1302	15	Kaas room- zachte	Paturain	N	100	g	1	N	Per 100g	372	1534		10.0	0.0	10.0	36.9	34.6	21.1	10.5	0.9	0.8					0.1		0.0	2.1			11.3			1.4	33.5	2.0	0.6		1.0	11.5	28.3	2.2	0.5			0.0
Kaas	11	719	53	Kaas room- zachte	Mon Chou	N	100	g	1	N	Per 100g	332	1371		8.5	0.0	8.5	32.7	30.7	21.3	7.1	0.9	0.4		3.5	2.3	1.4	2.9	0.3	0.1	3.9	0.1	0.1	11.3	1.1	0.0	1.0	30.2	1.6	0.2		0.6	9.8	19.9	1.7	0.5	0.5		0.1
Kaas	11	714	33	Kaas Roquefort		N	100	g	1	N	Per 100g. bevat 0,6 g organische zuren	357	1478		19.0	0.0	19.0	31.0	29.1	20.2	6.8	0.9	0.4		3.5	2.3	1.4	2.9	0.3	0.1	3.9	0.1	0.1	11.3	1.1	0.0	1.0	30.2	1.6	0.2		0.6	9.8	19.9	1.7	0.5	0.5		0.1
Kaas	11	716	41	Kaas Saint Paulin/Port Salut		N	100	g	1	N	Per 100g. bevat 0,6 g organische zuren	341	1415		21.5	0.0	21.5	28.2	26.5	18.4	6.2	0.8	0.4		3.5	2.3	1.4	2.9	0.3	0.1	3.9	0.1	0.1	11.3	1.1	0.0	1.0	30.2	1.6	0.2		0.6	9.8	19.9	1.7	0.5	0.5		0.1
Kaas	11	804	32	Kaas schapen- vers		N	100	g	1	N	Per 100g. bevat 0,4 g organische zuren	238	990		17.0	0.0	17.0	18.8	17.9	12.2	4.0	0.5	0.4				2.4	8.5			5.0			11.9	0.4	0.2	0.9	29.0	0.9	0.0		0.7	9.4	20.8	2.0	0.4			0.2
Kaas	11	3045	37	Kaas schapen-/geiten- Turkse 50+ blik		N	100	g	1	N	Per 100g. gem van schapen- en geitenkaas	297	1231		15.5	0.0	15.5	26.1	24.8	16.9	5.5	0.7	0.5				2.4	8.5			5.0			11.9	0.4	0.2	0.9	29.0	0.9	0.0		0.7	9.4	20.8	2.0	0.4			0.2
Kaas	11	517	41	Kaas smeer- 20+		N	100	g	1	N	Per 100g. eyssen, eru ea	152	636		17.0	0.0	17.0	7.8	7.3	4.4	2.2	0.2	0.1					0.2		0.0	3.5			10.7			1.4	30.0	2.5	0.8		0.8	13.0	27.6	3.0	1.1			0.1
Kaas	11	1303	19	Kaas smeer- 20+ Na-		N	100	g	1	N	Per 100g. eyssen	161	673		19.0	0.0	19.0	9.0	8.5	5.1	2.6	0.3	0.2					0.2		0.0	3.5			10.7			1.4	30.0	2.5	0.8		0.8	13.0	27.6	3.0	1.1			0.1
Kaas	11	1103	15	Kaas smeer- 30+		N	100	g	1	N	Per 100g. bevat 0,5 g organische zuren	221	919		20.0	0.0	20.0	15.0	14.1	8.4	4.3	0.4	0.3					0.2		0.0	3.5			10.7			1.4	30.0	2.5	0.8		0.8	13.0	27.6	3.0	1.1			0.1
Kaas	11	516	37	Kaas smeer- 40+		N	100	g	1	N	Per 100g. eyssen ea; bevat 0,5 g organische zuren	227	942		16.0	0.0	16.0	17.0	16.0	9.5	4.8	0.5	0.3					0.2		0.0	3.5			10.7			1.4	30.0	2.5	0.8		0.8	13.0	27.6	3.0	1.1			0.1
Kaas	11	2995	71	Kaas smeer- 45+		N	100	g	1	N	Per 100g. gem van eru goudkuipje m sambal, -m ham, -m mosterd, leerdammer smeerkaas	231	958		14.3	0.0	14.3	18.9	17.7	10.6	5.3	0.5	0.3					0.2			3.5			10.7		0.0	1.4	30.0	2.5	0.8		0.8	13.0	27.6	3.0	1.1			0.1
Kaas	11	1109	39	Kaas smeer- 60+	Kiri	N	100	g	1	N	Per 100g	330	1363		8.5	0.0	8.5	32.0	30.1	18.0	9.1	0.9	0.5					0.2		0.0	3.5			10.7			1.4	30.0	2.5	0.8		0.8	13.0	27.6	3.0	1.1			0.1
Kaas	11	515	33	Kaas smeer- volvet 48+		N	100	g	1	N	Per 100g. eru ea; bevat 0,5 g organische zuren	264	1093		12.0	0.0	12.0	22.9	21.5	12.9	6.5	0.7	0.4					0.2		0.0	3.5			10.7			1.4	30.0	2.5	0.8		0.8	13.0	27.6	3.0	1.1			0.1
Kaas	11	1110	6	Kaas Stilton		N	100	g	1	N	Per 100g. bevat 0,6 g organische zuren	388	1607		21.3	0.0	21.3	33.4	31.4	21.8	7.3	0.9	0.5		3.5	2.3	1.4	2.9	0.3	0.1	3.9	0.1	0.1	11.3	1.1	0.0	1.0	30.2	1.6	0.2		0.6	9.8	19.9	1.7	0.5	0.5		0.1
Kaas	11	304	22	Kaas strooi- Zwitserse		N	100	g	1	N	Per 100g. bevat 0,7 g organische zuren	233	988		55.0	0.0	55.0	1.3	1.2	0.8	0.3	0.0	0.0	0.0	3.5	2.3	1.4	2.9	0.3	0.1	3.9	0.1	0.1	11.3	1.1	0.0	1.0	30.2	1.6	0.2	0.0	0.6	9.8	19.9	1.7	0.5	0.5	0.0	0.1
Kaas	11	3044	33	Kaas Turkse 60+ obv koemelk blik		N	100	g	1	N	Per 100g	287	1185		12.7	0.0	12.7	26.0	24.4	16.1	6.1	0.6	0.4				1.4	3.4			4.6			12.8	1.3	0.2	1.1	32.1	2.1	0.5		0.6	9.6	21.5	1.8	0.5			0.1
Kaas	11	1489	69	Kaas verse light 8% vet		N	100	g	1	N	Per 100g. gem van saint morêt, vital gourmet, paturain light, boursin light	132	548		11.3	0.0	11.3	8.5	8.0	4.9	2.4	0.2	0.2					0.1		0.0	2.1			11.3			1.4	33.5	2.0	0.6		1.0	11.5	28.3	2.2	0.5			0.0
Kaas	11	3167	54	Kaasproduct m plantaardige vetten	Kees extra gerijpt	N	100	g	1	N	Per 100g	404	1678		31.0	0.0	31.0	31.1	29.9	9.6	16.3	3.8	3.0
Kaas	11	3166	50	Kaasproduct m plantaardige vetten	Kees gerijpt	N	100	g	1	N	Per 100g	387	1607		29.0	0.0	29.0	30.1	28.9	8.6	16.3	3.8	3.0
Noten, zaden en snacks	15	3075	47	Kaassouffle bereid		N	100	g	1	N	Per 100g	365	1522		7.4	2.7	4.7	23.6	22.1	9.3	5.6	6.6	6.2	0.0	1.3	0.9	0.7	1.2	0.1	0.0	2.7	0.0	0.0	4.9	0.4	0.0	0.4	20.3	0.7	0.1	0.0	0.3	8.1	23.8	1.2	1.2	0.2	0.0	0.3
Noten, zaden en snacks	15	1488	65	Kaassouffle onbereid		N	100	g	1	N	Per 100g. bevat 0,1 g organische zuren	304	1270		8.0	2.9	5.1	15.4	14.3	8.3	3.4	2.1	1.8	0.0	2.2	1.5	1.2	2.1	0.2	0.0	4.5	0.1	0.1	7.9	0.7	0.0	0.7	26.5	1.2	0.1	0.0	0.4	9.8	21.3	1.2	1.2	0.3	0.0	0.2
Vis	22	1613	28	Kabeljauw bereid in magnetron z toev		N	100	g	1	N	Per 100g	89	378		21.0	0.0	21.0	0.6	0.5	0.1	0.1	0.2	0.0				0.0	0.0		0.0	0.0			1.0	0.0		0.3	20.0	2.0	0.6		0.4	5.9	18.5	0.2	0.4			0.0
Vis	22	819	55	Kabeljauw gekookt		N	100	g	1	N	Per 100g	105	445		23.0	0.0	23.0	1.0	0.8	0.2	0.2	0.4	0.0				0.0	0.0		0.0	0.0			1.0	0.0		0.3	20.0	2.0	0.6		0.4	5.9	18.5	0.2	0.4			0.0
Vis	22	820	22	Kabeljauw rauw		N	100	g	1	N	Per 100g	78	330		18.3	0.0	18.3	0.5	0.4	0.1	0.1	0.2	0.0				0.0	0.0		0.0	0.0			0.8	0.0		0.2	17.9	1.4	0.6		0.2	4.3	7.3	0.1	0.2			0.0
Vis	22	1315	30	Kabeljauwfilet gebakken/gestoofd		N	100	g	1	N	Per 100g. in margarine	118	498		21.5	0.0	21.5	3.3	2.7	0.8	0.4	1.0	0.4		0.0	0.0	0.0	0.0			0.1		0.0	2.5	0.1		0.2	15.0	0.6			0.4	9.5	13.4	15.6	1.7	0.5		2.1
Groenten	9	676	57	Kaisoi rauw		N	100	g	1	N	Per 100g	32	137		3.0	3.0	0.0	0.0	0.0	0.0	0.0	0.0	0.0	0.0	0.0	0.0	0.0	0.0	0.0	0.0	0.0	0.0	0.0	0.0	0.0	0.0	0.0	0.0	0.0	0.0	0.0	0.0	0.0	0.0	0.0	0.0	0.0	0.0	0.0
Fruit	6	1057	44	Kaki / Sharonvrucht		N	100	g	1	N	Per 100g	77	329		0.5	0.5	0.0	0.0	0.0	0.0	0.0	0.0	0.0	0.0	0.0	0.0	0.0	0.0	0.0	0.0	0.0	0.0	0.0	0.0	0.0	0.0	0.0	0.0	0.0	0.0	0.0	0.0	0.0	0.0	0.0	0.0	0.0	0.0	0.0
Vlees, vleeswaren en gevogelte	23	2912	32	Kalfsbraadworst bereid		N	100	g	1	N	Per 100g. bereid met vloeibaar bak- en braadvet	237	988		22.9	0.0	22.9	16.0	14.3	5.8	6.4	1.6	1.5	0.0	0.0	0.0	0.0	0.1	0.0	0.0	0.9	0.0	0.0	6.0	1.1	0.1	0.2	23.2	3.7	0.1	0.0	0.4	9.5	38.5	1.7	0.3	0.0	0.0	0.1
Vlees, vleeswaren en gevogelte	23	3021	13	Kalfsbraadworst rauw		N	100	g	1	N	Per 100g	217	901	2.8	17.2	0.0	17.2	16.1	14.2	6.2	6.5	0.8	0.8				0.0	0.1			1.1			6.7	1.3	0.1	0.3	25.2	4.2	0.1		0.5	10.1	39.7	1.8	0.0		0.0	0.1
Vlees, vleeswaren en gevogelte	23	1570	32	Kalfsentrecote bereid		N	100	g	1	N	Per 100g. bereid met vloeibaar bak- en braadvet	166	699	4.4	27.5	0.0	27.5	6.3	5.1	2.0	2.3	0.7	0.6		0.0	0.0	0.1	0.1			1.4		0.0	5.8	1.1	0.1	0.2	21.3	3.3	0.1		0.4	9.0	39.1	0.7	0.0	0.3	0.0	0.1
Vlees, vleeswaren en gevogelte	23	1436	42	Kalfsentrecote rauw		N	100	g	1	N	Per 100g	150	629	3.4	21.4	0.0	21.4	7.2	6.3	2.7	2.9	0.4	0.4		0.0	0.0	0.1	0.1			1.3			7.3	1.6	0.1	0.3	24.8	4.5	0.1		0.4	9.2	40.0	0.9	0.0		0.0	0.1
Vlees, vleeswaren en gevogelte	23	1572	40	Kalfsfricandeau bereid		N	100	g	1	N	Per 100g. bereid met vloeibaar bak- en braadvet	121	511	4.0	25.2	0.0	25.2	2.2	1.8	0.6	0.8	0.3	0.3				0.0	0.1			0.5			3.2	0.9	0.0	0.2	19.3	3.8	0.1		0.3	7.4	38.4	0.7	0.0		0.0	0.2
Vlees, vleeswaren en gevogelte	23	1438	50	Kalfsfricandeau rauw		N	100	g	1	N	Per 100g	111	470	3.5	22.0	0.0	22.0	2.6	1.9	0.7	0.9	0.2	0.1		0.0	0.0	0.0	0.1			0.7			5.6	1.8	0.1	0.3	24.2	5.2	0.2		0.5	7.9	39.3	1.0	0.0		0.0	0.1
Vlees, vleeswaren en gevogelte	23	105	22	Kalfshersenen rauw		N	100	g	1	N	Per 100g	108	449		9.0	0.0	9.0	8.0	4.5	1.5	1.5	1.5	1.0
Vlees, vleeswaren en gevogelte	23	2914	41	Kalfslappen mager bereid		N	100	g	1	N	Per 100g. bereid met vloeibaar bak- en braadvet	142	599		28.4	0.0	28.4	3.1	2.6	0.7	0.9	0.9	0.8	0.0	0.0	0.0	0.0	0.1	0.0	0.0	0.4	0.0	0.0	2.2	0.4	0.0	0.1	13.9	1.8	0.1	0.0	0.2	8.1	33.0	0.7	1.3	0.0	0.0	0.3
Vlees, vleeswaren en gevogelte	23	3019	45	Kalfslappen mager rauw		N	100	g	1	N	Per 100g	104	439	3.5	21.8	0.0	21.8	1.9	1.4	0.6	0.6	0.1	0.1				0.1	0.1			0.9			4.9	0.9	0.1	0.3	23.5	4.0	0.3		0.4	11.7	38.2	1.3	0.0		0.0	0.1
Vlees, vleeswaren en gevogelte	23	2915	45	Kalfsoester bereid		N	100	g	1	N	Per 100g. bereid met vloeibaar bak- en braadvet	143	604		28.8	0.0	28.8	3.1	2.5	0.7	0.9	0.8	0.8	0.0	0.0	0.0	0.0	0.0	0.0	0.0	0.2	0.0	0.0	1.8	0.3	0.0	0.1	14.5	1.5	0.1	0.0	0.2	8.7	33.6	1.0	1.3	0.0	0.0	0.3
Vlees, vleeswaren en gevogelte	23	3018	40	Kalfsoester rauw		N	100	g	1	N	Per 100g	108	458	3.7	22.8	0.0	22.9	1.9	1.4	0.6	0.6	0.1	0.1				0.0	0.1			0.5			3.8	0.7	0.1	0.2	24.6	3.3	0.3		0.4	12.9	39.5	2.0	0.0		0.0	0.1
Vlees, vleeswaren en gevogelte	23	2913	37	Kalfsriblappen bereid		N	100	g	1	N	Per 100g. bereid met vloeibaar bak- en braadvet	197	825		27.0	0.0	27.0	9.9	8.1	3.3	3.4	1.0	1.0	0.0	0.0	0.0	0.0	0.1	0.0	0.0	1.0	0.0	0.0	5.8	1.1	0.1	0.3	21.7	3.5	0.1	0.0	0.5	10.7	36.8	1.5	0.4	0.0	0.0	0.1
Vlees, vleeswaren en gevogelte	23	3020	9	Kalfsriblappen rauw		N	100	g	1	N	Per 100g	167	698	3.3	20.6	0.0	20.6	9.4	8.3	3.8	3.7	0.4	0.3				0.0	0.1			1.2			7.0	1.3	0.1	0.3	24.8	4.2	0.2		0.6	11.8	38.4	1.8	0.0		0.0	0.1
Vlees, vleeswaren en gevogelte	23	1574	48	Kalfsschenkel bereid		N	100	g	1	N	Per 100g. bereid met vloeibaar bak- en braadvet	140	589		27.5	0.0	27.5	3.3	2.4	1.1	1.0	0.1	0.1		0.0	0.0	0.0	0.3			1.8		0.0	3.2	0.6		0.5	24.6	2.8			0.9	13.8	37.0	0.0	0.9	0.2		0.3
Vlees, vleeswaren en gevogelte	23	1440	21	Kalfsschenkel rauw		N	100	g	1	N	Per 100g	112	470		21.3	0.0	21.3	2.9	2.1	0.9	1.0	0.1	0.1		0.0	0.0	0.0	0.2			0.1			2.7		0.2	0.5	22.6	3.9	0.5		1.1	14.2	41.7	2.9	0.8			0.1
Vlees, vleeswaren en gevogelte	23	3039	51	Kalfsschnitzel ongepaneerd bereid		N	100	g	1	N	Per 100g. bereid met vloeibaar bak- en braadvet	144	608		29.3	0.0	29.4	2.9	2.4	0.6	0.8	0.8	0.8	0.0	0.0	0.0	0.0	0.1	0.0	0.0	0.3	0.0	0.0	1.7	0.3	0.0	0.1	14.8	1.3	0.0	0.0	0.3	8.8	31.5	0.6	1.4	0.0	0.0	0.3
Vlees, vleeswaren en gevogelte	23	3016	32	Kalfsschnitzel ongepaneerd rauw		N	100	g	1	N	Per 100g	104	439	3.6	22.4	0.0	22.4	1.6	1.2	0.6	0.5	0.1	0.1				0.1	0.2			0.6			3.9	0.7	0.1	0.3	27.3	3.3	0.0		0.8	14.0	35.5	1.3	0.1		0.0	0.1
Vlees, vleeswaren en gevogelte	23	2911	28	Kalfssukadelappen bereid		N	100	g	1	N	Per 100g. bereid met vloeibaar bak- en braadvet	158	664		27.0	0.0	27.0	5.5	4.5	1.8	1.8	0.7	0.6	0.0	0.0	0.0	0.0	0.2	0.0	0.0	0.8	0.0	0.0	4.5	0.6	0.0	0.2	21.0	2.8	0.2	0.0	0.6	11.8	36.5	1.4	0.5	0.0	0.0	0.1
Vlees, vleeswaren en gevogelte	23	3022	18	Kalfssukadelappen rauw		N	100	g	1	N	Per 100g	117	492	2.8	17.7	0.0	17.7	5.1	4.5	2.1	2.0	0.2	0.2				0.1	0.2			0.9			5.6	0.7	0.1	0.3	24.8	3.5	0.2		0.8	13.5	38.4	1.7	0.0		0.0	0.1
Vlees, vleeswaren en gevogelte	23	1441	25	Kalfstong rauw		N	100	g	1	N	Per 100g	168	702		17.6	0.0	17.6	10.9	10.2	4.6	5.4	0.0												3.7			0.0	24.9				0.0	16.2
Vlees, vleeswaren en gevogelte	23	1673	46	Kalfsvlees <5 g vet gem rauw		N	100	g	1	N	Per 100g	104	439	3.5	22.1	0.0	22.1	1.7	1.2	0.6	0.5	0.1	0.1				0.1	0.2			0.7			4.4	0.8	0.1	0.3	25.5	3.6	0.1		0.6	12.9	36.7	1.3	0.1		0.0	0.1
Vlees, vleeswaren en gevogelte	23	1674	50	Kalfsvlees >5 g vet gem rauw		N	100	g	1	N	Per 100g	167	698	1.5	20.5	0.0	20.5	9.4	8.3	3.6	3.8	0.4	0.4		0.0	0.0	0.0	0.1			0.8			5.1	0.7	0.1	0.3	23.9	4.0	0.3		0.7	11.9	40.7	2.0	0.3		0.0	0.1
Vlees, vleeswaren en gevogelte	23	2910	24	Kalfsvleesreepjes bereid		N	100	g	1	N	Per 100g. bereid met vloeibaar bak- en braadvet	185	775		27.1	0.0	27.1	8.5	6.9	1.0	2.1	3.6	3.4	0.0	0.0	0.0	0.0	0.0	0.0	0.0	0.1	0.0	0.0	0.3	0.0	0.0	0.0	7.3	0.1	0.0	0.0	0.0	5.7	29.1	0.2	2.2	0.0	0.0	0.4
Vlees, vleeswaren en gevogelte	23	3023	22	Kalfsvleesreepjes rauw		N	100	g	1	N	Per 100g	98	415	3.5	22.0	0.0	22.0	1.1	0.8	0.4	0.3	0.0	0.0				0.2	0.3			1.3			4.4	0.7	0.1	0.3	27.1	2.6	0.0		0.9	14.0	33.8	1.0	0.1		0.0	0.1
Vlees, vleeswaren en gevogelte	23	1442	29	Kalfszwezerik rauw		N	100	g	1	N	Per 100g	89	376		18.4	0.0	18.4	1.7	1.3	0.7	0.2	0.3									0.0			1.6				16.0					34.0
Vlees, vleeswaren en gevogelte	23	330	15	Kalkoen rauw		N	100	g	1	N	Per 100g. gem van vet en mager kalkoenvlees	141	593		21.8	0.0	21.8	6.0	5.0	1.7	2.0	1.3	1.2								0.3			1.3			0.2	23.4	5.7				8.2	34.5		2.3			0.1
Vlees, vleeswaren en gevogelte	23	3001	7	Kalkoenfilet (vleeswaar)		N	100	g	1	N	Per 100g	113	479		19.7	0.0	19.8	2.4	2.0	0.7	0.8	0.5	0.5								0.3			1.3			0.2	23.4	5.7				8.2	34.5		2.3			0.1
Vlees, vleeswaren en gevogelte	23	1936	55	Kalkoenfilet rauw		N	100	g	1	N	Per 100g	110	468		24.8	0.0	24.8	1.2	1.0	0.3	0.4	0.3	0.2								0.3			1.3			0.2	23.4	5.7				8.2	34.5		2.3			0.1
Kruiden en specerijen	12	826	46	Kaneel		N	100	g	1	N	Per 100g	316	1326		4.0	4.0	0.0	3.0	2.9	1.4	0.0	1.4	1.0
Groenten	9	2402	19	Kappertjes		N	100	g	1	N	Per 100g	43	181		2.4	2.4	0.0	0.9	0.7	0.2	0.1	0.3	0.1
Peulvruchten	16	196	53	Kapucijners blik/glas		N	100	g	1	N	Per 100g. na uitlekken	92	388		5.8	5.8	0.0	0.4	0.3	0.1	0.1	0.2	0.1					0.0		0.0	0.0			0.0			0.0	12.5	0.0	0.0		1.5	4.5	26.5	0.0	9.1			0.3
Peulvruchten	16	119	41	Kapucijners gedroogd		N	100	g	1	N	Per 100g	305	1286		20.0	20.0	0.0	1.5	1.2	0.2	0.3	0.6	0.5					0.0		0.0	0.0			0.0			0.0	12.5	0.0	0.0		1.5	4.5	26.5	0.0	9.1			0.3
Peulvruchten	16	969	72	Kapucijners gekookt		N	100	g	1	N	Per 100g	122	514		8.0	8.0	0.0	0.6	0.5	0.1	0.1	0.2	0.2	0.0	0.0	0.0	0.0	0.0	0.0	0.0	0.0	0.0	0.0	0.0	0.0	0.0	0.0	12.5	0.0	0.0	0.0	1.5	4.5	26.5	0.0	9.1	0.0	0.0	0.3
Noten, zaden en snacks	15	201	8	Kastanjes		N	100	g	1	N	Per 100g	189	796		4.0	4.0	0.0	2.7	2.5	0.5	1.0	1.1	1.0															16.8	0.7				1.0	38.8		4.2			0.5
Suiker, snoep, zoet beleg en zoete sauzen	20	2691	47	Kauwbonbon fruitsmaak		N	100	g	1	N	Per 100g. gem van haribo maoam, fruittella, look-o-look langejan fruit	395	1671		1.0	1.0	0.0	6.6	6.3	6.3	0.0	0.0	0.0
Suiker, snoep, zoet beleg en zoete sauzen	20	446	44	Kauwgom		N	100	g	1	N	Per 100g. bevat circa 25 g gom	280	1190		0.0	0.0	0.0	0.0	0.0	0.0	0.0	0.0	0.0	0.0	0.0	0.0	0.0	0.0	0.0	0.0	0.0	0.0	0.0	0.0	0.0	0.0	0.0	0.0	0.0	0.0	0.0	0.0	0.0	0.0	0.0	0.0	0.0	0.0	0.0
Suiker, snoep, zoet beleg en zoete sauzen	20	447	48	Kauwgom z suiker		N	100	g	1	N	Per 100g. bevat 40 g gom; bevat 64,3 g polyolen	159	663		0.0	0.0	0.0	0.0	0.0	0.0	0.0	0.0	0.0	0.0	0.0	0.0	0.0	0.0	0.0	0.0	0.0	0.0	0.0	0.0	0.0	0.0	0.0	0.0	0.0	0.0	0.0	0.0	0.0	0.0	0.0	0.0	0.0	0.0	0.0
Vis	22	1097	56	Kaviaar		N	100	g	1	N	Per 100g	281	1167		24.0	0.0	24.0	20.5	19.1	5.1	8.3	5.7	0.3				0.0	0.0			0.0			1.1	0.0		0.4	22.4	8.9			0.7	2.3	33.2		0.8			0.0
Kruiden en specerijen	12	1223	23	Kerrie djawa		N	100	g	1	N	Per 100g	361	1506		12.0	12.0	0.0	13.0	12.5
Fruit	6	163	32	Kersen		N	100	g	1	N	Per 100g. bevat 0,8 g organische zuren	54	228		0.9	0.9	0.0	0.0	0.0	0.0	0.0	0.0	0.0	0.0	0.0	0.0	0.0	0.0	0.0	0.0	0.0	0.0	0.0	0.0	0.0	0.0	0.0	0.0	0.0	0.0	0.0	0.0	0.0	0.0	0.0	0.0	0.0	0.0	0.0
Fruit	6	184	42	Kersen op siroop blik/glas		N	100	g	1	N	Per 100g. inclusief vocht	77	329		0.5	0.5	0.0		0.0	0.0	0.0	0.0	0.0	0.0	0.0	0.0	0.0	0.0	0.0	0.0	0.0	0.0	0.0	0.0	0.0	0.0	0.0	0.0	0.0	0.0	0.0	0.0	0.0	0.0	0.0	0.0	0.0	0.0	0.0
Kruiden en specerijen	12	1224	27	Kervel gedroogd		N	100	g	1	N	Per 100g	303	1275		23.0	23.0	0.0	4.0	2.8	0.0	1.4	1.4	1.0
Kruiden en specerijen	12	831	29	Kervel vers		N	100	g	1	N	Per 100g	80	335		4.0	4.0	0.0	1.0	0.7	0.0	0.0	0.7	0.0
Vetten, oliën en hartige sauzen	21	584	50	Ketchup curry-		N	100	g	1	N	Per 100g	123	524		0.8	0.8	0.0	0.4	0.3	0.1	0.1	0.2	0.2	0.0	0.0	0.0	0.0	0.0	0.0	0.0	0.0	0.0	0.0	0.0	0.0	0.0	0.0	19.8	0.9	0.0	0.0	0.0	3.2	14.3	0.0	5.5	0.0	0.0	0.0
Vetten, oliën en hartige sauzen	21	583	46	Ketchup hot		N	100	g	1	N	Per 100g. heinz	102	435		0.9	0.9	0.0	0.1	0.1	0.0	0.0	0.0	0.0	0.0	0.0	0.0	0.0	0.0	0.0	0.0	0.0	0.0	0.0	0.0	0.0	0.0	0.0	19.8	0.9	0.0	0.0	0.0	3.2	14.3	0.0	5.5	0.0	0.0	0.0
Vetten, oliën en hartige sauzen	21	462	34	Ketchup tomaten-		N	100	g	1	N	Per 100g. gem van heinz en remia	85	362		1.0	1.1	0.0	0.1	0.1	0.0	0.0	0.1	0.1	0.0	0.0	0.0	0.0	0.0	0.0	0.0	0.0	0.0	0.0	0.0	0.0	0.0	0.0	19.8	0.9	0.0	0.0	0.0	3.2	14.3	0.0	5.5	0.0	0.0	0.0
Sojaproducten en vegetarische producten	14	1215	28	Ketjap zoet		N	100	g	1	N	Per 100g. conimex	235	998		3.7	3.7	0.0	0.0	0.0	0.0	0.0	0.0	0.0	0.0	0.0	0.0	0.0	0.0	0.0	0.0	0.0	0.0	0.0	0.0	0.0	0.0	0.0	0.0	0.0	0.0	0.0	0.0	0.0	0.0	0.0	0.0	0.0	0.0	0.0
Sojaproducten en vegetarische producten	14	1214	24	Ketjap zoet Na-		N	100	g	1	N	Per 100g. conimex	238	1012		4.5	4.5	0.0	0.0	0.0	0.0	0.0	0.0	0.0	0.0	0.0	0.0	0.0	0.0	0.0	0.0	0.0	0.0	0.0	0.0	0.0	0.0	0.0	0.0	0.0	0.0	0.0	0.0	0.0	0.0	0.0	0.0	0.0	0.0	0.0
Sojaproducten en vegetarische producten	14	1213	20	Ketjap zout		N	100	g	1	N	Per 100g. conimex	231	983		2.8	2.8	0.0	0.0	0.0	0.0	0.0	0.0	0.0	0.0	0.0	0.0	0.0	0.0	0.0	0.0	0.0	0.0	0.0	0.0	0.0	0.0	0.0	0.0	0.0	0.0	0.0	0.0	0.0	0.0	0.0	0.0	0.0	0.0	0.0
Graanproducten en bindmiddelen	8	231	17	Kiemen tarwe-		N	100	g	1	N	Per 100g	393	1650		31.0	31.0	0.0	9.9	9.2	1.8	1.6	5.5	5.1					0.1		0.0	0.0			0.0			0.0	17.1	0.0	0.0		0.0	2.6	16.7	0.0	3.8			0.0
Noten, zaden en snacks	15	1369	61	Kikkerwten geroosterd leblebi Turks		N	100	g	1	N	Per 100g	400	1683		21.3	21.3	0.0	8.1	6.3	0.9	2.2	3.1	3.0											0.2			0.1	10.5				0.1	2.7						0.8
Samengestelde gerechten	18	1279	62	Kindervoeding maaltijd 15 mnd		N	100	g	1	N	Per 100g. olvarit	70	296		3.6	1.3	2.3	1.9	1.8	0.4	0.5	1.0	0.6
Samengestelde gerechten	18	1770	36	Kindervoeding maaltijd 18 mnd		N	100	g	1	N	Per 100g. olvarit	82	344		3.3	1.1	2.2	2.6	2.5	0.3	0.6	1.6	1.6				0.0	0.0			0.0			0.1	0.0	0.0	0.0	6.4	0.1	0.0		0.1	4.4	22.0	0.0	0.1			0.3
Vlees, vleeswaren en gevogelte	23	2090	30	Kip drumstick m vel rauw		N	100	g	1	N	Per 100g	147	614	3.1	19.1	0.0	19.1	7.8	6.7	2.3	2.3	1.8	1.4		0.0	0.0	0.6	0.1			0.1			0.9	0.1	0.0	2.1	21.2	2.8			1.4	7.8	31.8	1.0	1.6			0.0
Vlees, vleeswaren en gevogelte	23	1633	34	Kip m vel bereid		N	100	g	1	N	Per 100g. hele kip en kipdelen gebraden met margarine, gegrild, gebarbecued	230	959		25.8	0.0	25.8	14.1	12.1	5.0	3.5	2.9	2.6					0.0		0.0	0.5			6.3			0.2	21.9	1.7	0.6		0.3	9.0	25.5	7.1	2.1			1.4
Vlees, vleeswaren en gevogelte	23	108	34	Kip m vel rauw		N	100	g	1	N	Per 100g. hele kip, bout en poten	218	905	2.9	18.3	0.0	18.3	16.0	13.6	4.7	4.8	3.6	2.8		0.0	0.0	0.6	0.1			0.1			0.9	0.1	0.0	2.1	21.2	2.8			1.4	7.8	31.8	1.0	1.6			0.0
Vlees, vleeswaren en gevogelte	23	1306	31	Kip soep- m vel rauw		N	100	g	1	N	Per 100g	247	1026		19.0	0.0	19.0	19.0	16.2	5.5	5.6	4.3	3.3		0.0	0.0	0.6	0.1			0.1			0.9	0.1	0.0	2.1	21.2	2.8			1.4	7.8	31.8	1.0	1.6			0.0
Vlees, vleeswaren en gevogelte	23	1635	42	Kip z vel bereid		N	100	g	1	N	Per 100g. hele kip en kipdelen gebraden met margarine, gegrild, gebarbecued	183	769		27.6	0.0	27.6	8.1	7.3	3.1	2.1	1.8	1.7					0.0		0.0	0.5			6.3			0.2	21.9	1.7	0.6		0.3	9.0	25.5	7.1	2.1			1.4
Vlees, vleeswaren en gevogelte	23	1305	27	Kip z vel rauw		N	100	g	1	N	Per 100g. bevat hele kip, bout, poten en drumsticks	139	583		20.5	0.0	20.5	6.3	5.3	1.8	1.9	1.4	1.1		0.0	0.0	0.6	0.1			0.1			0.9		0.0	2.1	21.2	2.8	0.0		1.4	7.8	31.8	1.0	1.6			0.0
Vlees, vleeswaren en gevogelte	23	1317	38	Kip/bout z vel gegrild		N	100	g	1	N	Per 100g	188	787		28.5	0.0	28.5	7.9	7.1	2.3	3.1	1.4	1.3		0.0	0.0	0.0	0.0			0.0		0.0	0.9	0.1		0.4	21.7	4.2			0.4	8.9	37.8	1.0	1.6	0.2		0.1
Vlees, vleeswaren en gevogelte	23	1645	45	Kipburger gepaneerd bereid		N	100	g	1	N	Per 100g. 3 merken kipburgers gebraden in margarine	307	1275		14.5	0.0	14.5	23.2	21.6	8.8	6.3	5.0	4.0		0.0	0.0	0.0	0.0			0.2		0.0	1.5	0.0		0.4	15.5	1.4			0.5	8.8	34.8	7.8	2.6	0.5		1.2
Noten, zaden en snacks	15	2552	37	Kipcorn diepvries onbereid		N	100	g	1	N	Per 100g	296	1234		11.7	1.4	10.3	19.8	18.4	4.1	9.6	4.4	4.3	0.0	0.0	0.0	0.0	0.0	0.0	0.0	0.1	0.0	0.0	1.7	0.0	0.0	0.1	12.4	0.5	0.2	0.0	0.2	3.6	49.8	1.9	0.6	0.1	0.0	1.0
Vlees, vleeswaren en gevogelte	23	2654	47	Kipfilet (vleeswaar)		N	100	g	1	N	Per 100g. gem v naturel, met kruiden, kipreepjes, gegrilde en gebraden kipfilet; bevat 0,8 g organische zuren	124	520		17.0	0.0	17.0	4.3	3.6	1.4	1.0	0.8	0.7					0.0		0.0	0.5			6.3			0.2	21.9	1.7	0.6		0.3	9.0	25.5	7.1	2.1			1.4
Vlees, vleeswaren en gevogelte	23	1392	42	Kipfilet bereid		N	100	g	1	N	Per 100g. bereid met margarine	158	667		30.9	0.0	30.9	3.8	3.4	1.4	1.0	0.8	0.8		0.0	0.0	0.0	0.0			0.2		0.0	1.5	0.0		0.4	15.5	1.4			0.5	8.8	34.8	7.8	2.6	0.5		1.2
Vlees, vleeswaren en gevogelte	23	1634	38	Kipfilet rauw		N	100	g	1	N	Per 100g	110	464	3.7	23.3	0.0	23.3	1.8	1.5	0.5	0.5	0.4	0.3		0.0	0.0	0.6	0.1			0.1			0.9	0.1	0.0	2.1	21.2	2.8			1.4	7.8	31.8	1.0	1.6			0.0
Samengestelde gerechten	18	1821	27	Kip-kerriesaus/rijst diepvriesmaaltijd		N	100	g	1	N	Per 100g	118	496		4.7	1.7	3.0	2.5	2.4	1.0	0.8	0.6	0.5
Samengestelde gerechten	18	1820	23	Kip-kerriesaus/rijst koelverse maaltijd		N	100	g	1	N	Per 100g	147	617		5.6	2.9	2.8	5.2	4.9	2.4	1.4	1.1	0.8				0.0	0.0			0.0			0.1	0.0	0.0	0.0	10.9	0.1	0.0		0.1	3.9	22.8	0.0	6.0			0.4
Vlees, vleeswaren en gevogelte	23	1644	41	Kipnuggets bereid in frituurvet		N	100	g	1	N	Per 100g. 3 merken kipnuggets	272	1136		17.5	0.0	17.5	17.1	16.1	6.4	5.7	2.4	2.3				0.0	0.0			0.1			0.8	0.0	0.0	0.0	32.1	0.0	0.1		0.1	5.9	35.4	9.6	0.2	0.2		0.4
Vlees, vleeswaren en gevogelte	23	1643	37	Kipnuggets bereid in oven		N	100	g	1	N	Per 100g. 3 merken kipnuggets	259	1083		14.4	0.0	14.4	13.7	12.9	5.1	4.6	1.9	1.8				0.0	0.0			0.1			0.8	0.0	0.0	0.0	32.1	0.0	0.1		0.1	5.9	35.4	9.6	0.2	0.2		0.4
Vlees, vleeswaren en gevogelte	23	1641	29	Kiprollade bereid		N	100	g	1	N	Per 100g. gem van 3 merken en gekocht bij poelier; bereid met margarine	166	696		24.0	0.0	24.0	7.0	6.0	2.5	1.8	1.5	1.3					0.0		0.0	0.5			6.3			0.2	21.9	1.7	0.6		0.3	9.0	25.5	7.1	2.1			1.4
Vlees, vleeswaren en gevogelte	23	1642	33	Kiprollade rauw		N	100	g	1	N	Per 100g	175	732		20.6	0.0	20.6	10.3	8.6	2.9	3.0	2.3	1.8		0.0	0.0	0.6	0.1			0.1			0.9	0.1	0.0	2.1	21.2	2.8			1.4	7.8	31.8	1.0	1.6			0.0
Fruit	6	1056	40	Kiwi		N	100	g	1	N	Per 100g. bevat 1,2 g organische zuren	68	286		0.9	0.9	0.0	0.8	0.6	0.2	0.0	0.4	0.4	0.0	0.0	0.0	0.0	0.0	0.0	0.0	0.0	0.0	0.0	0.0	0.0	0.0	0.0	20.7	0.0	0.0	0.0	0.0	3.8	3.8	0.0	14.9	0.0	0.0	0.0
Groenten	9	677	61	Klaroen rauw		N	100	g	1	N	Per 100g	56	236		4.0	4.0	0.0	1.0	0.7	0.0	0.0	0.7	0.0
Gebak en koek	7	2412	22	Kletskop		N	100	g	1	N	Per 100g	497	2082		6.1	6.0	0.1	25.4	23.9	11.2	9.1	2.9	2.6	0.0	2.2	1.5	0.9	1.9	0.2	0.0	2.5	0.1	0.1	7.2	0.7	0.0	0.7	21.3	1.1	0.1	0.0	0.4	6.8	35.8	1.1	0.3	0.3	0.0	0.1
Brood	3	229	46	Knackebrod gem		N	100	g	1	N	Per 100g	369	1557		10.3	10.3	0.0	5.0	4.3	0.8	1.2	1.9	1.8					0.0		0.0	0.0			0.0			0.0	11.2	0.0	0.0		0.0	7.5	26.6	6.9	2.5			0.6
Brood	3	3080	28	Knackebrod glutenvrij Fette Croccanti	Schar	N	100	g	1	N	Per 100g	368	1559		7.4	7.4	0.0	1.9	1.6	0.5	0.5	0.7
Brood	3	596	61	Knackebrod goudbruin		N	100	g	1	N	Per 100g. wasa obv volkoren tarwemeel	391	1649		13.0	13.0	0.0	7.0	6.2	2.7	1.3	2.2	2.1					0.0		0.0	0.0			0.0			0.0	11.2	0.0	0.0		0.0	7.5	26.7	6.9	2.5			0.6
Brood	3	976	63	Knackebrod lichtgewicht		N	100	g	1	N	Per 100g. wasa	348	1469		9.5	9.5	0.0	2.0	1.4	0.3	0.4	0.6	0.6					0.0		0.0	0.0			0.0			0.0	11.2	0.0	0.0		0.0	7.5	26.7	6.9	2.5			0.6
Brood	3	1802	25	Knackebrod Sandwich	Wasa	N	100	g	1	N	Per 100g. chocolade, pizza, kaas-tomaat-ui, kaas, ham-kaas	482	2013		10.7	10.7	0.0	25.0	20.8	9.1	8.4	3.2	2.7					0.0		0.0	0.0			0.0			0.0	11.2	0.0	0.0		0.0	7.5	26.7	6.9	2.5			0.6
Brood	3	975	59	Knackebrod sesam		N	100	g	1	N	Per 100g. wasa, bolletje obv tarwebloem	412	1735		13.0	13.0	0.0	10.5	9.2	1.8	2.5	4.1	3.8					0.0		0.0	0.0			0.0			0.0	11.2	0.0	0.0		0.0	7.5	26.7	6.9	2.5			0.6
Brood	3	1253	32	Knackebrod vezelrijk		N	100	g	1	N	Per 100g. wasa. Verrijkt met: Voedingsvezel totaal.	350	1469		13.0	13.0	0.0	6.5	5.3	1.2	1.7	2.3	2.2					0.0		0.0	0.0			0.0			0.0	11.2	0.0	0.0		0.0	7.5	26.7	6.9	2.5			0.6
Brood	3	1779	72	Knackebrod volkoren		N	100	g	1	N	Per 100g. wasa	348	1469		8.5	8.5	0.0	2.0	1.6	0.3	0.5	0.8	0.7					0.0		0.0	0.0			0.0			0.0	11.2	0.0	0.0		0.0	7.5	26.7	6.9	2.5			0.6
Kruiden en specerijen	12	830	25	Knoflook vers		N	100	g	1	N	Per 100g	138	585		6.0	6.0	0.0	0.0	0.0	0.0	0.0	0.0	0.0	0.0	0.0	0.0	0.0	0.0	0.0	0.0	0.0	0.0	0.0	0.0	0.0	0.0	0.0	0.0	0.0	0.0	0.0	0.0	0.0	0.0	0.0	0.0	0.0	0.0	0.0
Gebak en koek	7	2403	23	Koek	Glace-	N	100	g	1	N	Per 100g. gem van lotus, aldi, o'lacy, albert heijn, c1000 en lidl	435	1825		3.7	1.8	1.9	20.0	18.9	7.6	7.6	2.8	2.2	0.0	0.0	0.0	0.5	0.5	0.0	0.0	3.8	0.0	0.0	2.4	0.0	0.0	0.1	18.3	0.5	0.6	0.0	0.3	7.0	35.9	12.5	2.2	0.1	0.0	0.6
Gebak en koek	7	481	36	Koek Bastogne		N	100	g	1	N	Per 100g. gemiddelde van bastogne original en bastogne duo	493	2068		4.9	4.9	0.0	20.0	19.0	9.5	7.8	2.0	1.9		0.5	0.3	0.6	0.7			3.4		0.0	4.0	0.1	0.0	0.3	28.9	0.4	0.1		0.2	9.5	28.6	2.9	0.7	0.2		0.4
Gebak en koek	7	789	74	Koek boter-		N	100	g	1	N	Per 100g	444	1858		5.6	4.5	1.1	21.6	20.2	14.0	4.9	0.8	0.7	0.0	3.4	2.2	1.3	2.9	0.3	0.1	3.8	0.1	0.1	11.0	1.1	0.0	1.0	30.0	1.6	0.2	0.0	0.6	9.8	20.3	1.7	0.5	0.5	0.0	0.1
Gebak en koek	7	254	35	Koek eier-		N	100	g	1	N	Per 100g	284	1205		7.0	3.2	3.8	2.1	1.7	0.5	0.8	0.4	0.4	0.0	0.0	0.2	0.0	0.0	0.0	0.0	0.0	0.0	0.0	0.3	0.1	0.0	0.1	27.3	2.8	0.0	0.0	0.2	9.1	41.0	0.0	0.4	0.0	0.0	0.1
Gebak en koek	7	2933	43	Koek eier- volkoren/meergranen		N	100	g	1	N	Per 100g	314	1329		8.0	4.2	3.8	4.2	3.4	1.2	1.5	0.5	0.5	0.0	0.0	0.2	0.0	0.0	0.0	0.0	0.0	0.0	0.0	0.3	0.1	0.0	0.1	27.0	2.7	0.0	0.0	0.2	8.9	40.0	0.0	0.6	0.0	0.0	0.1
Gebak en koek	7	257	47	Koek gevulde gem		N	100	g	1	N	Per 100g. gem van zonder roomboter en met roomboter	404	1697		6.2	4.9	1.2	15.7	14.7	7.0	5.6	2.1	1.8		1.4	0.8	0.3	0.8		0.0	1.2	0.1	0.1	3.9	0.3	0.1	0.4	29.9	0.7	0.1		0.3	5.9	36.4	0.7	1.5	0.2	0.1	0.3
Gebak en koek	7	2761	40	Koek gevulde m roomboter		N	100	g	1	N	Per 100g	415	1743		7.1	5.7	1.4	16.5	15.4	7.5	5.4	1.8	1.6		2.7	1.5	0.6	1.5		0.0	2.0	0.1	0.1	6.8	0.6		0.6	24.6	1.2			0.4	7.7	32.8	1.3	1.0		0.1	0.2
Gebak en koek	7	2762	44	Koek gevulde z roomboter		N	100	g	1	N	Per 100g	393	1651		5.2	4.2	1.0	14.9	14.1	5.8	5.8	2.4	2.1		0.0	0.0	0.0	0.0		0.0	0.3	0.0	0.0	0.8	0.0		0.1	35.6	0.2			0.1	3.9	40.3	0.0	2.1		0.0	0.4
Gebak en koek	7	837	53	Koek haver-		N	100	g	1	N	Per 100g	351	1479		8.2	8.2	0.0	10.7	10.2	5.0	3.0	1.1	1.0		0.5	0.3	0.6	0.7			3.4		0.0	4.0	0.1	0.0	0.3	28.9	0.4	0.1		0.2	9.5	28.6	2.9	0.7	0.2		0.4
Gebak en koek	7	2891	52	Koek Jode-		N	100	g	1	N	Per 100g	510	2134		4.5	4.4	0.0	24.9	23.8	10.8	9.4	3.5	2.8	0.0	0.0	0.0	1.0	0.7	0.0	0.0	7.2	0.0	0.0	2.8	0.0	0.0	0.0	18.9	0.0	0.0	0.0	0.1	10.5	20.7	0.2	2.6	0.1	0.0	0.4
Gebak en koek	7	634	37	Koek kokos-		N	100	g	1	N	Per 100g	504	2105		6.0	5.0	1.0	29.4	27.9	13.3	6.9	2.8	2.1		0.0	0.0	1.1	1.1			7.7		0.0	7.1	0.2	0.0	0.7	19.9	0.7	0.3		0.4	8.7	23.3	13.3	0.9	0.4		0.6
Gebak en koek	7	2401	14	Koek met gelei/appelvulling		N	100	g	1	N	Per 100g. gem van 10 merken	394	1659		3.3	3.3	0.0	13.3	12.6	7.8	3.7	1.0	0.6	0.0	0.6	0.4	0.6	0.7	0.0	0.0	3.3	0.0	0.0	4.0	0.1	0.0	0.3	29.2	0.4	0.0	0.0	0.2	9.5	28.4	2.6	0.7	0.2	0.0	0.4
Gebak en koek	7	636	45	Koek muesli-		N	100	g	1	N	Per 100g. zonnatura	394	1652		6.5	5.6	0.9	16.1	15.3	7.5	4.5	1.7	1.4		0.5	0.3	0.6	0.7			3.4		0.0	4.0	0.1	0.0	0.3	28.9	0.4	0.1		0.2	9.5	28.6	2.9	0.7	0.2		0.4
Gebak en koek	7	240	16	Koek ontbijt-		N	100	g	1	N	Per 100g	313	1325		3.0	3.0	0.0	1.2	0.8	0.2	0.4	0.2	0.1		0.0	0.0	0.0	0.0		0.0	0.2	0.0	0.0	1.0	0.0		0.1	21.6	0.3	0.0		0.1	2.9	48.7	0.0	4.0	0.1	0.0	0.5
Gebak en koek	7	1460	27	Koek ontbijt- gember		N	100	g	1	N	Per 100g	318	1346		2.7	2.7	0.0	2.1	1.4	0.4	0.7	0.3	0.2	0.0	0.0	0.0	0.0	0.0	0.0	0.0	0.2	0.0	0.0	1.0	0.0	0.0	0.1	21.6	0.3	0.0	0.0	0.1	2.9	48.7	0.0	4.0	0.1	0.0	0.5
Gebak en koek	7	2398	71	Koek ontbijt- m kandij		N	100	g	1	N	Per 100g	320	1355		2.8	2.8	0.0	1.9	1.3	0.3	0.6	0.3	0.2	0.0	0.0	0.0	0.0	0.0	0.0	0.0	0.2	0.0	0.0	1.0	0.0	0.0	0.1	21.6	0.3	0.0	0.0	0.1	2.9	48.7	0.0	4.0	0.1	0.0	0.5
Gebak en koek	7	2397	67	Koek ontbijt- m noten		N	100	g	1	N	Per 100g	380	1597	0.0	6.7	6.7	0.0	12.0	11.1	1.6	6.2	2.9	2.6		0.0	0.0	0.0	0.0		0.0	0.0	0.0	0.0	0.1	0.0		0.0	8.9	0.2	0.0		0.0	3.2	54.4	0.0	1.9	0.0	0.0	0.5
Gebak en koek	7	2233	28	Koek ontbijt- m rozijnen		N	100	g	1	N	Per 100g. gemiddelde van albert heijn en wieger ketellapper	311	1320		2.6	2.6	0.0	1.2	0.8	0.2	0.4	0.2	0.2	0.0	0.0	0.0	0.0	0.0	0.0	0.0	0.2	0.0	0.0	1.0	0.0	0.0	0.1	23.4	0.3	0.0	0.0	0.1	3.1	44.9	0.0	4.6	0.1	0.0	0.5
Gebak en koek	7	2329	53	Koek ontbijt- minder suiker		N	100	g	1	N	Per 100g. gem van 6 verschillende merken. Verrijkt met: Voedingsvezel totaal.	289	1221		3.1	3.1	0.0	1.4	0.9	0.3	0.5	0.2	0.2		0.0	0.0	0.0	0.0		0.0	0.2	0.0	0.0	1.0	0.0		0.1	21.6	0.3	0.0		0.1	2.9	48.7	0.0	4.0	0.1	0.0	0.5
Gebak en koek	7	925	44	Koek ontbijt- volkoren		N	100	g	1	N	Per 100g. peijnenburg	302	1278		3.0	3.0	0.0	1.2	1.0	0.3	0.5	0.2	0.2		0.0	0.0	0.0	0.0		0.0	0.2	0.0	0.0	1.0	0.0		0.1	21.6	0.3	0.0		0.1	2.9	48.7	0.0	4.0	0.1	0.0	0.5
Gebak en koek	7	2583	51	Koek pinda-		N	100	g	1	N	Per 100g. gem van albert heijn, c1000, hellema en super de boer	538	2248		12.1	12.1	0.0	29.1	27.7	9.8	12.5	5.2	3.9	0.0	0.3	0.2	0.3	0.4	0.0	0.0	1.8	0.0	0.0	2.2	0.1	0.0	0.1	19.7	0.3	0.0	0.0	0.1	6.0	44.5	1.4	0.4	0.2	0.0	0.6
Gebak en koek	7	2696	69	Koekje bitter-		N	100	g	1	N	Per 100g. gem van albert heijn, hoogvliet, mellink en bakker bollebof	411	1731		6.9	6.4	0.6	11.5	10.9	2.0	5.3	2.4	2.2	0.0	0.0	0.0	0.0	0.0	0.0	0.0	0.0	0.0	0.0	0.0	0.0	0.0	0.0	5.7	0.4	0.0	0.0	0.1	1.3	64.0	0.0	0.5	0.0	0.0	0.1
Gebak en koek	7	2405	32	Koekje chocolate chip cookie		N	100	g	1	N	Per 100g	500	2091		6.4	6.4	0.0	25.0	24.0	13.0	8.7	2.3	2.2		0.4	0.3	0.2	0.3			0.5			1.6	0.0	0.0	0.0	37.0	0.3	0.0		0.2	13.2	35.8	0.0	0.0			0.5
Gebak en koek	7	258	51	Koekje gem		N	100	g	1	N	Per 100g. allerhande, zand-, gemberkoekjes, kletsmajoors	476	1998		6.1	5.9	0.2	20.0	19.0	9.4	5.6	2.1	1.8	0.0	0.6	0.4	0.6	0.7	0.0	0.0	3.3	0.0	0.0	4.0	0.1	0.0	0.3	29.2	0.4	0.0	0.0	0.2	9.5	28.4	2.6	0.7	0.2	0.0	0.4
Noten, zaden en snacks	15	1699	76	Koekje kaas-		N	100	g	1	N	Per 100g. kaaszoutjes, -krakelingen, -stengels, -bolletjes	479	2001		13.2	4.4	8.8	28.8	27.3	15.3	7.6	1.7	1.4		2.9	2.0	0.8	1.3		0.2	3.4		0.1	7.4	0.3		1.4	25.2	0.9			0.9	10.3	26.2	7.1	0.6	0.2		0.2
Gebak en koek	7	2406	36	Koekje kinder- gem		N	100	g	1	N	Per 100g. gem van lu noddy biscuits, verkade dora vanille cookies en belgix monky boy kinderkoekjes	450	1895		7.6	7.6	0.0	14.8	14.0	7.1	5.1	1.8	1.7		0.0	0.0	0.1	0.1		0.0	1.5	0.0	0.0	1.3	0.0		0.1	41.3	0.2			0.1	5.4	36.0	0.0	0.5		0.0	0.3
Gebak en koek	7	1480	33	Koekje PiM's sinaasappel		N	100	g	1	N	Per 100g	373	1567		3.6	1.7	1.9	12.5	11.9	6.3	4.7	1.0	1.0	0.0	0.0	0.0	0.5	0.4	0.0	0.0	3.8	0.0	0.0	1.6	0.0	0.0	0.0	22.2	0.3	0.0	0.0	0.1	21.3	27.0	0.1	1.4	0.0	0.0	0.7
Gebak en koek	7	1972	51	Koekje roomboter- gem		N	100	g	1	N	Per 100g	466	1954		5.3	4.2	1.1	21.7	20.4	11.2	5.6	1.7	1.2	0.0	1.9	1.2	0.9	1.7	0.1	0.0	3.0	0.0	0.0	7.6	0.6	0.0	0.8	26.6	1.2	0.2	0.0	0.5	9.4	25.0	6.6	0.9	0.3	0.0	0.4
Gebak en koek	7	2228	47	Koekje Scholiertje		N	100	g	1	N	Per 100g. gemiddelde van lu scholiertje melk en puur	491	2054		4.9	4.4	0.5	22.9	22.0	13.4	7.2	0.9	0.7		0.2	0.1	0.1	0.1		0.0	0.4	0.0	0.0	0.9	0.0	0.0	0.1	29.8	0.3	0.0		0.2	26.5	33.2	0.1	0.2	0.1	0.0	0.8
Gebak en koek	7	1477	58	Koekje suikervrij		N	100	g	1	N	Per 100g. bevat 18,6 g polyolen	456	1900		10.4	10.4	0.0	26.9	25.8	12.7	7.6	2.8	2.4		0.5	0.3	0.6	0.7			3.4		0.0	4.0	0.1	0.0	0.3	28.9	0.4	0.1		0.2	9.5	28.6	2.9	0.7	0.2		0.4
Gebak en koek	7	836	49	Koekje zand-		N	100	g	1	N	Per 100g. zandkoekjes, zandtaartjes	535	2234		6.2	6.2	0.0	29.9	28.5	12.0	6.0	10.3	9.4	0.0	0.0	0.0	1.0	0.7	0.0	0.0	7.2	0.0	0.0	2.8	0.0	0.0	0.0	18.9	0.0	0.0	0.0	0.1	10.5	20.7	0.2	2.6	0.1	0.0	0.4
Peulvruchten	16	678	65	Koeliboontje rauw		N	100	g	1	N	Per 100g	80	337		3.0	3.0	0.0	0.0	0.0	0.0	0.0	0.0	0.0	0.0	0.0	0.0	0.0	0.0	0.0	0.0	0.0	0.0	0.0	0.0	0.0	0.0	0.0	0.0	0.0	0.0	0.0	0.0	0.0	0.0	0.0	0.0	0.0	0.0	0.0
Alcoholische en niet-alcoholische dranken	2	2648	62	Koffie automaat- m melk		N	100	g	1	N	Per 100g	12	52		0.2	0.2	0.0	0.7	0.6	0.6	0.0	0.0	0.0	0.0	0.0	0.9	7.3	6.0	0.1	0.0	46.4	0.0	0.0	17.2	0.0	0.0	0.0	9.5	0.0	0.0	0.0	0.0	10.8	0.5	0.0	0.0	0.0	0.0	0.1
Alcoholische en niet-alcoholische dranken	2	2647	57	Koffie automaat- m suiker en melk		N	100	g	1	N	Per 100g	28	119		0.2	0.2	0.0	0.7	0.6	0.6	0.0	0.0	0.0	0.0	0.0	0.9	7.3	6.0	0.1	0.0	46.4	0.0	0.0	17.2	0.0	0.0	0.0	9.5	0.0	0.0	0.0	0.0	10.8	0.5	0.0	0.0	0.0	0.0	0.1
Alcoholische en niet-alcoholische dranken	2	644	40	Koffie bereid		N	100	g	1	N	Per 100g	1	5		0.2	0.2	0.0	0.0	0.0	0.0	0.0	0.0	0.0	0.0	0.0	0.0	0.0	0.0	0.0	0.0	0.0	0.0	0.0	0.0	0.0	0.0	0.0	0.0	0.0	0.0	0.0	0.0	0.0	0.0	0.0	0.0	0.0	0.0	0.0
Alcoholische en niet-alcoholische dranken	2	2477	63	Koffie cappuccino oplos- bereid		N	100	g	1	N	Per 100g	37	156		1.3	0.2	1.1	1.5	1.4	1.0	0.3	0.0	0.0	0.0	3.5	2.3	1.4	2.9	0.3	0.1	3.8	0.1	0.1	11.2	1.1	0.0	1.0	30.2	1.6	0.2	0.0	0.6	9.8	19.8	1.7	0.5	0.5	0.0	0.1
Alcoholische en niet-alcoholische dranken	2	2633	37	Koffie oplos- poeder		N	100	g	1	N	Per 100g	302	1271		19.5	19.5	0.0	1.7	1.4	0.6	0.1	0.6	0.6		0.0	0.0	0.0	0.0			0.0			0.0				33.6	0.0				8.1	9.2		3.5
Suiker, snoep, zoet beleg en zoete sauzen	20	449	56	Kokosbrood		N	100	g	1	N	Per 100g	426	1785		3.2	3.2	0.0	18.6	17.5	14.2	2.3	0.9	0.9		0.0	0.0	4.5	3.5			37.3			21.0	0.0		0.0	13.1	0.0			0.0	1.7	13.4		0.0			0.0
Gebak en koek	7	259	55	Kokosmakronen		N	100	g	1	N	Per 100g	454	1898		4.0	1.9	2.1	21.5	20.2	16.4	2.7	1.1	1.1		0.0	0.0	4.5	3.5			37.3			21.0	0.0		0.0	13.1	0.0			0.0	1.7	13.4		0.0			0.0
Diversen	4	2290	35	Kokosmelk		N	100	g	1	N	Per 100g	185	763	0.4	2.0	2.0	0.0	18.4	17.3	14.0	2.3	0.9	0.9		0.0	0.0	4.5	3.5			37.3			21.0	0.0		0.0	13.1	0.0			0.0	1.7	13.4		0.0			0.0
Diversen	4	202	12	Kokosnootvlees		N	100	g	1	N	Per 100g	415	1708		4.0	4.0	0.0	40.0	37.6	30.5	5.0	2.0	2.0		0.0	0.0	4.5	3.5			37.3			21.0	0.0		0.0	13.1	0.0			0.0	1.7	13.4		0.0			0.0
Kruiden en specerijen	12	827	50	Komijnzaad gedroogd		N	100	g	1	N	Per 100g	427	1782		18.0	18.0	0.0	22.0	21.1	1.9	8.6	10.6	10.6
Groenten	9	28	38	Komkommer gekookt		N	100	g	1	N	Per 100g. zonder schil	17	70		1.0	1.0	0.0	0.0	0.0	0.0	0.0	0.0	0.0	0.0	0.0	0.0	0.0	0.0	0.0	0.0	0.0	0.0	0.0	1.3	0.0	0.0	0.0	36.3	0.0	0.0	0.0	0.0	3.8	3.8	0.0	26.3	0.0	0.0	0.0
Groenten	9	2739	65	Komkommer m schil rauw		N	100	g	1	N	Per 100g	13	54		0.7	0.7	0.0	0.4	0.3	0.1	0.0	0.2	0.1											1.3				36.3					3.8	3.8	0.0	26.3
Groenten	9	27	34	Komkommer z schil rauw		N	100	g	1	N	Per 100g	12	52		0.6	0.6	0.0	0.2	0.2	0.1	0.0	0.1	0.0	0.0	0.0	0.0	0.0	0.0	0.0	0.0	0.0	0.0	0.0	1.3	0.0	0.0	0.0	36.3	0.0	0.0	0.0	0.0	3.8	3.8	0.0	26.3	0.0	0.0	0.0
Groenten	9	1161	25	Komkommerschijven zoetzuur glas		N	100	g	1	N	Per 100g	9	39		0.7	0.7	0.0	0.0	0.0	0.0	0.0	0.0	0.0	0.0	0.0	0.0	0.0	0.0	0.0	0.0	0.0	0.0	0.0	0.0	0.0	0.0	0.0	0.0	0.0	0.0	0.0	0.0	0.0	0.0	0.0	0.0	0.0	0.0	0.0
Vlees, vleeswaren en gevogelte	23	109	38	Konijn tam rauw		N	100	g	1	N	Per 100g	174	727		21.0	0.0	21.0	10.0	7.9	3.2	2.0	2.7	0.8		0.0	0.0	0.0	0.0			0.0			2.2	0.0		0.5	28.7	3.6			1.0	8.4	19.6					0.0
Vlees, vleeswaren en gevogelte	23	110	5	Konijn wild rauw		N	100	g	1	N	Per 100g	125	525		20.0	0.0	20.0	5.0	4.0	1.6	1.0	1.3	0.4		0.0	0.0	0.0	0.0			0.0			2.2	0.0		0.5	28.7	3.6			1.0	8.4	19.6					0.0
Groenten	9	15	23	Kool bloem- gekookt		N	100	g	1	N	Per 100g	23	95		1.8	1.8	0.0	0.4	0.3	0.1	0.0	0.2	0.0	0.0	0.0	0.0	0.0	0.0	0.0	0.0	0.0	0.0	0.0	0.0	0.0	0.0	0.0	21.7	0.0	0.0	0.0	0.0	2.2	8.2	0.0	58.5	0.0	0.0	0.0
Groenten	9	14	19	Kool bloem- rauw		N	100	g	1	N	Per 100g	25	106		1.9	1.9	0.0	0.2	0.1	0.0	0.0	0.1	0.0	0.0	0.0	0.0	0.0	0.0	0.0	0.0	0.0	0.0	0.0	0.0	0.0	0.0	0.0	21.7	0.0	0.0	0.0	0.0	2.2	8.2	0.0	58.5	0.0	0.0	0.0
Groenten	9	952	41	Kool boeren- diepvries gekookt		N	100	g	1	N	Per 100g	37	156		2.0	2.0	0.0	1.6	1.1	0.3	0.1	0.6	0.1					0.0		0.0	0.0			0.0			0.0	9.8	1.5	0.0		0.0	2.0	11.6	0.0	39.3			0.0
Groenten	9	16	27	Kool boeren- gekookt		N	100	g	1	N	Per 100g	46	193		4.0	4.0	0.0	1.0	0.7	0.2	0.1	0.4	0.1					0.0		0.0	0.0			0.0			0.0	9.8	1.5	0.0		0.0	2.0	11.6	0.0	39.3			0.0
Groenten	9	1398	66	Kool boeren- glas		N	100	g	1	N	Per 100g	32	134		3.2	3.2	0.0	1.0	0.7	0.2	0.1	0.4	0.1	0.0	0.0	0.0	0.0	0.0	0.0	0.0	0.0	0.0	0.0	0.0	0.0	0.0	0.0	9.8	1.5	0.0	0.0	0.0	2.0	11.6	0.0	39.3	0.0	0.0	0.0
Groenten	9	959	69	Kool boeren- rauw		N	100	g	1	N	Per 100g	46	193		4.0	4.0	0.0	1.0	0.7	0.2	0.1	0.4	0.1					0.0		0.0	0.0			0.0			0.0	9.8	1.5	0.0		0.0	2.0	11.6	0.0	39.3			0.0
Groenten	9	22	14	Kool Chinese gekookt		N	100	g	1	N	Per 100g	21	88		1.0	1.0	0.0	0.0	0.0	0.0	0.0	0.0	0.0	0.0	0.0	0.0	0.0	0.0	0.0	0.0	0.0	0.0	0.0	0.0	0.0	0.0	0.0	0.0	0.0	0.0	0.0	0.0	0.0	0.0	0.0	0.0	0.0	0.0	0.0
Groenten	9	21	10	Kool Chinese rauw		N	100	g	1	N	Per 100g	17	71		1.0	1.0	0.0	0.0	0.0	0.0	0.0	0.0	0.0	0.0	0.0	0.0	0.0	0.0	0.0	0.0	0.0	0.0	0.0	0.0	0.0	0.0	0.0	0.0	0.0	0.0	0.0	0.0	0.0	0.0	0.0	0.0	0.0	0.0	0.0
Groenten	9	25	26	Kool groene gekookt		N	100	g	1	N	Per 100g	31	131		1.4	1.4	0.0	1.0	0.7	0.2	0.1	0.5	0.1					0.0		0.0	0.0			0.0			0.0	16.9	1.3	0.0		0.0	2.2	6.2	0.0	46.0			0.0
Groenten	9	24	22	Kool groene rauw		N	100	g	1	N	Per 100g	45	190		3.0	3.0	0.0	1.0	0.7	0.2	0.1	0.5	0.1	0.0	0.0	0.0	0.0	0.0	0.0	0.0	0.0	0.0	0.0	0.0	0.0	0.0	0.0	16.9	1.3	0.0	0.0	0.0	2.2	6.2	0.0	46.0	0.0	0.0	0.0
Groenten	9	145	34	Kool rode blik/glas		N	100	g	1	N	Per 100g. rode kool en rode kool met appeltjes	39	166		0.8	0.8	0.0	0.2	0.1	0.0	0.0	0.1	0.0	0.0	0.0	0.0	0.0	0.0	0.0	0.0	0.0	0.0	0.0	0.0	0.0	0.0	0.0	0.0	0.0	0.0	0.0	0.0	0.0	0.0	0.0	0.0	0.0	0.0	0.0
Groenten	9	42	20	Kool rode gekookt		N	100	g	1	N	Per 100g	23	96		1.3	1.3	0.0	0.0	0.0	0.0	0.0	0.0	0.0	0.0	0.0	0.0	0.0	0.0	0.0	0.0	0.0	0.0	0.0	0.0	0.0	0.0	0.0	0.0	0.0	0.0	0.0	0.0	0.0	0.0	0.0	0.0	0.0	0.0	0.0
Groenten	9	2710	19	Kool rode m appeltjes blik/glas		N	100	g	1	N	Per 100g	57	242		0.7	0.7	0.0	0.3	0.2	0.0	0.0	0.2	0.1	0.0	0.0	0.0	0.0	0.0	0.0	0.0	0.0	0.0	0.0	0.0	0.0	0.0	0.0	20.7	0.0	0.0	0.0	0.0	0.0	3.8	0.0	14.9	0.0	0.0	0.0
Groenten	9	650	27	Kool rode m appeltjes diepvries gekookt		N	100	g	1	N	Per 100g. iglo	59	247		1.1	1.1	0.0	1.0	0.9	0.2	0.1	0.6	0.2					0.0		0.0	0.0			0.0			0.0	17.1	0.2	0.0		0.0	3.6	8.2	0.0	42.1			0.0
Groenten	9	41	16	Kool rode rauw		N	100	g	1	N	Per 100g	27	114		2.0	2.0	0.0	0.0	0.0	0.0	0.0	0.0	0.0	0.0	0.0	0.0	0.0	0.0	0.0	0.0	0.0	0.0	0.0	0.0	0.0	0.0	0.0	0.0	0.0	0.0	0.0	0.0	0.0	0.0	0.0	0.0	0.0	0.0	0.0
Groenten	9	44	28	Kool savooie- gekookt		N	100	g	1	N	Per 100g	33	140		2.0	2.0	0.0	1.0	0.7	0.2	0.1	0.5	0.1					0.0		0.0	0.0			0.0			0.0	16.9	1.3	0.0		0.0	2.2	6.2	0.0	46.0			0.0
Groenten	9	43	24	Kool savooie- rauw		N	100	g	1	N	Per 100g	35	147		2.0	2.0	0.0	1.0	0.7	0.2	0.1	0.5	0.1					0.0		0.0	0.0			0.0			0.0	16.9	1.3	0.0		0.0	2.2	6.2	0.0	46.0			0.0
Groenten	9	54	31	Kool spits- gekookt		N	100	g	1	N	Per 100g	21	88		1.1	1.1	0.0	0.6	0.4	0.1	0.0	0.2	0.1					0.0		0.0	0.0			0.0			0.0	17.1	0.2	0.0		0.0	3.6	8.2	0.0	42.1			0.0
Groenten	9	53	27	Kool spits- rauw		N	100	g	1	N	Per 100g	42	176		3.0	3.0	0.0	1.0	0.7	0.2	0.1	0.4	0.1					0.0		0.0	0.0			0.0			0.0	17.1	0.2	0.0		0.0	3.6	8.2	0.0	42.1			0.0
Groenten	9	70	21	Kool witte gekookt		N	100	g	1	N	Per 100g	16	68		0.9	0.9	0.0	0.0	0.0	0.0	0.0	0.0	0.0	0.0	0.0	0.0	0.0	0.0	0.0	0.0	0.0	0.0	0.0	0.0	0.0	0.0	0.0	0.0	0.0	0.0	0.0	0.0	0.0	0.0	0.0	0.0	0.0	0.0	0.0
Groenten	9	69	54	Kool witte rauw		N	100	g	1	N	Per 100g	30	124		2.0	2.0	0.0	0.0	0.0	0.0	0.0	0.0	0.0	0.0	0.0	0.0	0.0	0.0	0.0	0.0	0.0	0.0	0.0	0.0	0.0	0.0	0.0	0.0	0.0	0.0	0.0	0.0	0.0	0.0	0.0	0.0	0.0	0.0	0.0
Groenten	9	74	37	Kool zuur- gekookt		N	100	g	1	N	Per 100g	14	58		0.9	0.9	0.0	0.0	0.0	0.0	0.0	0.0	0.0	0.0	0.0	0.0	0.0	0.0	0.0	0.0	0.0	0.0	0.0	0.0	0.0	0.0	0.0	0.0	0.0	0.0	0.0	0.0	0.0	0.0	0.0	0.0	0.0	0.0	0.0
Groenten	9	1154	34	Kool zuur- Na- blik/glas		N	100	g	1	N	Per 100g	26	111		2.0	2.0	0.0	0.0	0.0	0.0	0.0	0.0	0.0	0.0	0.0	0.0	0.0	0.0	0.0	0.0	0.0	0.0	0.0	0.0	0.0	0.0	0.0	0.0	0.0	0.0	0.0	0.0	0.0	0.0	0.0	0.0	0.0	0.0	0.0
Groenten	9	73	33	Kool zuur- rauw		N	100	g	1	N	Per 100g	13	55		1.1	1.1	0.0	0.0	0.0	0.0	0.0	0.0	0.0	0.0	0.0	0.0	0.0	0.0	0.0	0.0	0.0	0.0	0.0	0.0	0.0	0.0	0.0	0.0	0.0	0.0	0.0	0.0	0.0	0.0	0.0	0.0	0.0	0.0	0.0
Groenten	9	29	42	Koolraap gekookt		N	100	g	1	N	Per 100g	13	57		1.0	1.0	0.0	0.0	0.0	0.0	0.0	0.0	0.0	0.0	0.0	0.0	0.0	0.0	0.0	0.0	0.0	0.0	0.0	0.0	0.0	0.0	0.0	0.0	0.0	0.0	0.0	0.0	0.0	0.0	0.0	0.0	0.0	0.0	0.0
Groenten	9	559	61	Koolraap rauw		N	100	g	1	N	Per 100g	13	57		1.0	1.0	0.0	0.0	0.0	0.0	0.0	0.0	0.0	0.0	0.0	0.0	0.0	0.0	0.0	0.0	0.0	0.0	0.0	0.0	0.0	0.0	0.0	0.0	0.0	0.0	0.0	0.0	0.0	0.0	0.0	0.0	0.0	0.0	0.0
Groenten	9	30	9	Koolrabi gekookt		N	100	g	1	N	Per 100g	28	118		2.0	2.0	0.0	0.0	0.0	0.0	0.0	0.0	0.0	0.0	0.0	0.0	0.0	0.0	0.0	0.0	0.0	0.0	0.0	0.0	0.0	0.0	0.0	0.0	0.0	0.0	0.0	0.0	0.0	0.0	0.0	0.0	0.0	0.0	0.0
Groenten	9	560	28	Koolrabi rauw		N	100	g	1	N	Per 100g	30	124		2.0	2.0	0.0	0.0	0.0	0.0	0.0	0.0	0.0	0.0	0.0	0.0	0.0	0.0	0.0	0.0	0.0	0.0	0.0	0.0	0.0	0.0	0.0	0.0	0.0	0.0	0.0	0.0	0.0	0.0	0.0	0.0	0.0	0.0	0.0
Vis	22	1615	36	Koolvis bereid in magnetron z toev		N	100	g	1	N	Per 100g	108	459		24.5	0.0	24.5	1.1	0.9	0.3	0.2	0.5	0.0				0.0	0.0			0.0			1.1	0.0		0.2	19.3	1.7			0.2	5.8	12.7		0.3			0.0
Vis	22	919	57	Koolvis gekookt		N	100	g	1	N	Per 100g	101	428		22.0	0.0	22.0	1.0	0.8	0.2	0.2	0.4	0.0				0.0	0.0		0.0	0.0			1.0	0.0		0.3	20.0	2.0	0.6		0.4	5.9	18.5	0.2	0.4			0.0
Vis	22	2296	61	Koolvis rauw		N	100	g	1	N	Per 100g	71	301	2.7	16.6	0.0	16.6	0.5	0.4	0.1	0.0	0.2	0.0											1.4	0.0		0.2	19.9	1.4			0.1	3.5	6.1	0.1	0.2			0.0
Groenten	9	1811	24	Kousenband gekookt		N	100	g	1	N	Per 100g	29	123		2.7	2.7	0.0	0.2	0.1	0.1	0.0	0.0	0.0		0.0	0.0	0.0	0.0			0.0			0.0	0.0		0.0	33.3	0.0			0.0	16.7	40.0					0.0
Groenten	9	679	69	Kousenband rauw		N	100	g	1	N	Per 100g	43	180		3.0	3.0	0.0	0.0	0.0	0.0	0.0	0.0	0.0	0.0	0.0	0.0	0.0	0.0	0.0	0.0	0.0	0.0	0.0	0.0	0.0	0.0	0.0	0.0	0.0	0.0	0.0	0.0	0.0	0.0	0.0	0.0	0.0	0.0	0.0
Vis	22	351	25	Krab in water blik		N	100	g	1	N	Per 100g. na uitlekken	85	360		18.1	0.0	18.1	1.4	1.1	0.3	0.2	0.5	0.0				0.0	0.0			0.0			0.3	0.0		0.9	15.3	6.1			2.1	10.4	16.4		0.8			0.0
Gebak en koek	7	635	41	Krakeling		N	100	g	1	N	Per 100g. m roomboter	495	2073		6.6	6.4	0.2	25.0	23.4	16.0	5.4	0.9	0.5	0.0	3.5	2.3	1.4	2.9	0.3	0.1	3.8	0.1	0.1	11.1	1.1	0.0	1.0	30.0	1.5	0.2	0.0	0.6	9.7	19.8	1.7	0.5	0.5	0.0	0.1
Vis	22	352	29	Kreeft gekookt		N	100	g	1	N	Per 100g	79	335		16.0	0.0	16.0	1.7	1.3	0.3	0.4	0.7	0.0				0.0	0.0						1.1	0.0		0.6	13.7	5.2			0.6	4.0	19.5		0.6			0.1
Fruit	6	185	46	Krenten gedroogd pak		N	100	g	1	N	Per 100g	326	1381		2.0	2.0	0.0	0.0	0.0	0.0	0.0	0.0	0.0	0.0	0.0	0.0	0.0	0.0	0.0	0.0	0.0	0.0	0.0	0.0	0.0	0.0	0.0	0.0	0.0	0.0	0.0	0.0	0.0	0.0	0.0	0.0	0.0	0.0	0.0
Noten, zaden en snacks	15	269	58	Kroepoek		N	100	g	1	N	Per 100g	516	2158		3.5	0.0	3.5	28.0	26.9	2.9	19.2	4.8	4.8								0.2			0.5				22.1				0.1	5.4						0.3
Noten, zaden en snacks	15	326	36	Kroket bereid		N	100	g	1	N	Per 100g	236	983		10.7	4.6	6.1	13.6	12.8	5.7	2.8	0.8	0.5		0.0	0.0	0.0	0.0			0.2		0.0	2.8	0.1		0.2	27.1	1.4			0.4	11.5	19.5	14.0	1.6	0.0		1.6
Noten, zaden en snacks	15	944	46	Kroket bereid in oven		N	100	g	1	N	Per 100g. gem van mora en van zonen	212	889		4.0	2.0	2.0	9.0	8.5	4.3	2.6	0.5	0.2					0.1			0.2			2.6			0.3	29.3				0.9	17.2						0.4
Noten, zaden en snacks	15	2548	59	Kroket diepvries onbereid		N	100	g	1	N	Per 100g	194	813		7.5	3.2	4.3	9.5	8.7	4.6	3.3	1.4	1.4
Kruiden en specerijen	12	1500	11	Kruidenmix blok		N	100	g	1	N	Per 100g	338	1428		19.9	19.9	0.0	2.1	2.0	1.5	0.1	0.4	0.3
Kruiden en specerijen	12	1501	15	Kruidenmix m groente zakje		N	100	g	0	N	Per 100g	346	1461		12.0	5.0	6.9	8.1	7.8	3.5	3.6	1.2	0.5
Kruiden en specerijen	12	828	54	Kruidnagel		N	100	g	1	N	Per 100g	431	1803		6.0	6.0	0.0	20.0	19.2	1.9	7.7	9.6	9.6
Gebak en koek	7	2952	45	Kruidnoten m chocolade gem		N	100	g	1	N	Per 100g. gemiddelde van kruidnoten met pure, melk en witte chocolade	509	2127	0.2	5.9	5.0	0.9	26.6	25.3	15.3	8.3	1.7	1.3		0.9	0.6	0.4	0.7		0.0	1.3	0.0	0.0	2.9	0.2	0.0	0.3	30.3	0.5	0.0		0.3	22.0	31.9	0.3	0.5	0.1	0.1	0.6
Vis	22	1629	55	Kuit vis- gekleurd glas		N	100	g	1	N	Per 100g	126	527		19.0	0.0	19.0	5.5	5.1	2.1	2.6	0.4	0.1								0.1			3.1	0.1		0.1	28.8	4.3			0.6	8.2	38.1		0.2			0.3
Vis	22	1627	47	Kuit/hom gebakken		N	100	g	1	N	Per 100g	262	1087		13.9	0.0	13.9	21.2	19.7	2.9	9.2	7.0									0.1			0.9			0.1	10.1				0.1	2.5			5.3			0.4
Vis	22	1628	51	Kuit/hom van bokking		N	100	g	1	N	Per 100g	155	650		24.5	0.0	24.5	6.3	5.9	2.2	2.5	1.2	0.1								0.3			7.0			0.7	23.0				0.6	3.0			0.7			0.0
Fruit	6	1099	64	Kumquat		N	100	g	1	N	Per 100g	52	219	0.1	0.9	0.9	0.0	0.5	0.4	0.1	0.1	0.2	0.2	0.0	0.0	0.0	0.0	0.0	0.0	0.0	0.0	0.0	0.0	0.0	0.0	0.0	0.0	0.0	0.0	0.0	0.0	0.0	0.0	0.0	0.0	0.0	0.0	0.0	0.0
Melk en melkproducten	13	306	30	Kwark halfvolle		N	100	g	1	N	Per 100g. bevat 0,8 g organische zuren	103	431		11.5	0.0	11.5	4.6	4.3	3.0	1.0	0.1	0.1		3.5	2.3	1.4	2.9	0.3	0.1	3.9	0.1	0.1	11.3	1.1	0.0	1.0	30.2	1.6	0.2		0.6	9.8	19.9	1.7	0.5	0.5		0.1
Melk en melkproducten	13	305	26	Kwark magere		N	100	g	1	N	Per 100g. bevat 0,8 g organische zuren	67	283		10.5	0.0	10.5	0.5	0.5	0.3	0.1	0.0	0.0		3.5	2.3	1.4	2.9	0.3	0.1	3.9	0.1	0.1	11.3	1.1	0.0	1.0	30.2	1.6	0.2		0.6	9.8	19.9	1.7	0.5	0.5		0.1
Melk en melkproducten	13	2246	44	Kwark magere m vruchten/vanille m zoetst	Optimel	N	100	g	1	N	Per 100g. gemiddelde van 5 smaken. Verrijkt met: Vitamine B2, Vitamine B6 totaal, Vitamine B12.	43	184		6.1	0.0	6.1	0.1	0.1	0.1	0.0	0.0	0.0		3.5	2.3	1.4	2.9	0.3	0.1	3.9	0.1	0.1	11.3	1.1	0.0	1.0	30.2	1.6	0.2		0.6	9.8	19.9	1.7	0.5	0.5		0.1
Melk en melkproducten	13	307	34	Kwark volle		N	100	g	1	N	Per 100g. bevat 0,7 g organische zuren	120	500		7.1	0.0	7.1	8.2	7.7	5.3	1.8	0.2	0.1		3.5	2.3	1.4	2.9	0.3	0.1	3.9	0.1	0.1	11.3	1.1	0.0	1.0	30.2	1.6	0.2		0.6	9.8	19.9	1.7	0.5	0.5		0.1
Melk en melkproducten	13	2248	53	Kwark vruchten-	Danoontje	N	100	g	1	N	Per 100g. Verrijkt met: Calcium, Vitamine D totaal.	98	415		6.6	0.1	6.6	2.9	2.7	1.9	0.6	0.1	0.0		3.5	2.3	1.4	2.9	0.3	0.1	3.9	0.1	0.1	11.3	1.1	0.0	1.0	30.2	1.6	0.2		0.6	9.8	19.9	1.7	0.5	0.5		0.1
Melk en melkproducten	13	917	49	Kwark vruchten- halfvolle		N	100	g	1	N	Per 100g. bevat 0,6 g organische zuren; gem van diverse smaken, inclusief vanille	127	534		5.1	0.1	5.0	4.0	3.8	2.6	0.9	0.1	0.1	0.0	3.5	2.3	1.4	2.9	0.3	0.1	3.9	0.1	0.1	11.3	1.1	0.0	1.0	30.2	1.6	0.2	0.0	0.6	9.8	19.9	1.7	0.5	0.5	0.0	0.1
Melk en melkproducten	13	931	31	Kwark vruchten- magere		N	100	g	1	N	Per 100g. bevat 0,6 g organische zuren	72	305		5.8	0.1	5.7	0.3	0.3	0.2	0.1	0.0	0.0	0.0	3.5	2.3	1.4	2.9	0.3	0.1	3.9	0.1	0.1	11.3	1.1	0.0	1.0	30.2	1.6	0.2	0.0	0.6	9.8	19.9	1.7	0.5	0.5	0.0	0.1
Melk en melkproducten	13	2504	29	Kwark vruchten- volle		N	100	g	1	N	Per 100g. ursi; bevat 0,5 g organische zuren	161	674		6.5	0.1	6.4	7.6	7.1	4.3	2.4	0.4	0.1	0.0	3.5	2.3	1.4	2.9	0.3	0.1	3.9	0.1	0.1	11.3	1.1	0.0	1.0	30.2	1.6	0.2	0.0	0.6	9.8	19.9	1.7	0.5	0.5	0.0	0.1
Melk en melkproducten	13	2247	49	Kwarkyoghurt m vruchten		N	100	g	1	N	Per 100g. arla; gem van verschillende smaken	92	390		4.4	0.1	4.3	1.5	1.4	1.0	0.3	0.0	0.0		3.5	2.3	1.4	2.9	0.3	0.1	3.9	0.1	0.1	11.3	1.1	0.0	1.0	30.2	1.6	0.2		0.6	9.8	19.9	1.7	0.5	0.5		0.1
Vlees, vleeswaren en gevogelte	23	1575	52	Lamsbout bereid		N	100	g	1	N	Per 100g. bereid met margarine	256	1068		25.6	0.0	25.6	17.1	15.2	7.7	5.4	0.7	0.3					0.3			1.3			3.9	0.2		1.0	24.3	1.4			1.4	20.6	37.2		0.4			0.2
Vlees, vleeswaren en gevogelte	23	1443	33	Lamsbout rauw		N	100	g	1	N	Per 100g	174	727		19.2	0.0	19.2	10.8	9.5	4.4	3.6	0.6	0.2		0.0	0.0	0.0	0.2			0.4			4.7		0.3	1.0	21.0	1.4	0.4		1.6	16.7	36.2	6.6	0.9			0.1
Vlees, vleeswaren en gevogelte	23	1577	60	Lamskarbonade bereid		N	100	g	1	N	Per 100g. bereid met margarine	350	1453		25.8	0.0	25.8	27.5	24.7	12.5	8.8	1.1	0.4					0.3			1.3			3.9	0.2		1.0	24.3	1.4			1.4	20.6	37.2		0.4			0.2
Vlees, vleeswaren en gevogelte	23	1445	41	Lamskarbonade rauw		N	100	g	1	N	Per 100g	245	1018		19.2	0.0	19.2	18.7	16.8	8.5	6.0	0.7	0.3		0.0	0.0	0.0	0.2			0.6			5.2		0.0	1.0	22.9	1.3	0.2		1.4	18.9	34.2	5.1	0.7			0.1
Vlees, vleeswaren en gevogelte	23	1579	68	Lamsschouder bereid		N	100	g	1	N	Per 100g. bereid met margarine	284	1181		27.9	0.0	27.9	19.1	17.2	8.7	6.1	0.8	0.3					0.3			1.3			3.9	0.2		1.0	24.3	1.4			1.4	20.6	37.2		0.4			0.2
Vlees, vleeswaren en gevogelte	23	1447	49	Lamsschouder rauw		N	100	g	1	N	Per 100g	187	780		20.0	0.0	20.0	11.9	10.7	5.4	3.8	0.5	0.2		0.0	0.0	0.0	0.2			0.6			5.2		0.0	1.0	22.9	1.3	0.2		1.4	18.9	34.2	5.1	0.7			0.1
Vlees, vleeswaren en gevogelte	23	2057	48	Lamsvlees <10 g vet rauw gem		N	100	g	1	N	Per 100g	158	659		20.7	0.0	20.7	8.3	7.4	3.4	2.8	0.5	0.1				0.0	0.2			0.4			4.7		0.3	1.0	21.0	1.4	0.4		1.6	16.7	36.2	6.6	0.9			0.1
Vlees, vleeswaren en gevogelte	23	1675	54	Lamsvlees >10 g vet rauw gem		N	100	g	1	N	Per 100g	219	913		19.3	0.0	19.2	15.8	14.2	7.2	5.1	0.6	0.3		0.0	0.0	0.0	0.2			0.6			5.2		0.0	1.0	22.9	1.3	0.2		1.4	18.9	34.2	5.1	0.7			0.1
Vlees, vleeswaren en gevogelte	23	1578	64	Lamszadel bereid		N	100	g	1	N	Per 100g. bereid met margarine	308	1278		24.7	0.0	24.7	23.2	22.0	11.1	7.8	1.0	0.4					0.3			1.3			3.9	0.2		1.0	24.3	1.4			1.4	20.6	37.2		0.4			0.2
Vlees, vleeswaren en gevogelte	23	1446	45	Lamszadel rauw		N	100	g	1	N	Per 100g	256	1064		18.6	0.0	18.6	20.2	19.2	9.7	6.8	0.8	0.4		0.0	0.0	0.0	0.2			0.6			5.2		0.0	1.0	22.9	1.3	0.2		1.4	18.9	34.2	5.1	0.7			0.1
Gebak en koek	7	260	22	Lange vingers		N	100	g	1	N	Per 100g	415	1758		10.0	10.0	0.0	5.0	4.2	2.0	1.5	0.6	0.6		0.0	0.0	0.1	0.0		0.0	0.4	0.0	0.0	1.0	0.0	0.0	0.1	42.2	0.2	0.0		0.0	4.3	35.7	0.2	0.5	0.4	0.0	0.4
Samengestelde gerechten	18	1824	39	Lasagne m saus en vlees diepvriesmaaltijd		N	100	g	1	N	Per 100g	126	529		5.2	3.1	2.1	5.5	5.2	2.7	2.0	0.5	0.5				0.0	0.6			1.1			2.9		0.1	0.7	20.3	1.1	0.0		0.8	7.6	30.8	4.2	2.8			0.3
Samengestelde gerechten	18	1491	40	Lasagne m saus en vlees koelverse maaltijd		N	100	g	1	N	Per 100g	156	651		8.5	5.1	3.4	7.7	7.3	2.8	2.4	1.7	1.4				0.0	0.6			1.1			2.9		0.1	0.7	20.3	1.1	0.0		0.8	7.6	30.8	4.2	2.8			0.3
Vis	22	818	51	Lekkerbekje gefrituurd		N	100	g	1	N	Per 100g. kant en klaar gekocht	211	883		22.4	1.0	21.4	12.6	12.1	4.3	5.2	2.1	1.7				0.0	0.0			0.2			1.5	0.0	0.0	0.2	22.8	2.6	0.2		0.5	10.2	39.5	3.1	1.9			0.2
Vlees, vleeswaren en gevogelte	23	1573	44	Lever kalfs- bereid		N	100	g	1	N	Per 100g	185	775		28.0	0.0	27.9	7.2	5.4	2.2	1.5	1.4	1.2		0.0	0.0	0.0	0.0	0.0	0.0	0.8	0.0	0.0	1.3	0.1	0.0	0.3	16.3	1.1	0.1	0.0	0.5	21.5	25.5	0.9	1.2	0.0	0.0	0.2
Vlees, vleeswaren en gevogelte	23	1439	54	Lever kalfs- rauw		N	100	g	1	N	Per 100g	108	455		17.7	0.0	17.7	3.3	2.5	1.4	0.6	0.2	0.1		0.0	0.0	0.2	0.2			1.2			1.9	0.1	0.0	0.5	21.7	1.7	0.1		0.8	30.1	23.7	1.3	0.6		0.0	0.1
Vlees, vleeswaren en gevogelte	23	475	49	Lever kippen- rauw		N	100	g	1	N	Per 100g	128	539	3.1	19.1	0.0	19.1	5.4	4.1	1.7	0.8	1.1	1.1		0.0	0.0	0.0	0.0			0.0			0.4			0.0	24.9				0.0	17.1						0.0
Vlees, vleeswaren en gevogelte	23	1542	31	Lever runder- bereid		N	100	g	1	N	Per 100g	161	678		28.1	0.0	28.1	5.4	4.0	1.7	1.1	1.0	0.9	0.0	0.0	0.0	0.1	0.1	0.0	0.0	0.8	0.0	0.0	1.3	0.1	0.0	0.3	16.3	1.1	0.1	0.0	0.5	21.5	25.5	0.9	1.2	0.0	0.0	0.2
Vlees, vleeswaren en gevogelte	23	333	27	Lever runder- gekookt (vleeswaar)		N	100	g	1	N	Per 100g	133	559		20.0	0.0	20.0	5.0	3.8	2.2	1.0	0.4	0.2		0.0	0.0	0.2	0.2			1.2			1.9	0.1	0.0	0.5	21.7	1.7	0.1		0.8	30.1	23.7	1.3	0.6		0.0	0.1
Vlees, vleeswaren en gevogelte	23	1407	37	Lever runder- rauw		N	100	g	1	N	Per 100g	129	545	3.4	21.0	0.0	21.0	4.2	3.2	1.9	0.8	0.3	0.2		0.0	0.0	0.2	0.2			1.2			1.9	0.1	0.0	0.5	21.7	1.7	0.1		0.8	30.1	23.7	1.3	0.6		0.0	0.1
Vis	22	356	45	Lever schelvis- blik		N	100	g	1	N	Per 100g. na uitlekken	409	1684		7.0	0.0	7.0	42.3	39.3	8.1	16.5	14.8	1.3				0.0	0.0			0.0			2.8	0.1		0.5	13.8	11.0			0.4	3.0	28.3		2.2			0.0
Vlees, vleeswaren en gevogelte	23	1560	29	Lever varkens- bereid		N	100	g	1	N	Per 100g. bereid met vloeibaar bak- en braadvet	164	688		27.9	0.0	27.9	5.8	4.3	1.6	1.2	1.2	1.0	0.0	0.0	0.0	0.0	0.1	0.0	0.0	0.1	0.0	0.0	0.7	0.0	0.0	0.1	17.4	1.1	0.0	0.0	0.7	17.9	27.3	0.1	0.8	0.0	0.0	0.3
Vlees, vleeswaren en gevogelte	23	334	31	Lever varkens- gekookt (vleeswaar)		N	100	g	1	N	Per 100g	131	554		19.8	0.0	19.8	4.1	3.0	1.5	0.9	0.4	0.3		0.0	0.0	0.1	0.2	0.0		0.1	0.0		1.0	0.0	0.0	0.2	22.7	1.6	0.0		1.1	23.9	26.7	0.0	0.0		0.0	0.2
Vlees, vleeswaren en gevogelte	23	1426	39	Lever varkens- rauw		N	100	g	1	N	Per 100g	129	542	3.4	21.3	0.0	21.3	4.8	3.5	1.8	1.0	0.5	0.4		0.0	0.0	0.1	0.2	0.0		0.1	0.0		1.0	0.0	0.0	0.2	22.7	1.6	0.0		1.1	23.9	26.7	0.0	0.0		0.0	0.2
Vlees, vleeswaren en gevogelte	23	1771	40	Leverkaas/berliner		N	100	g	1	N	Per 100g. bevat 1,1 g organische zuren	319	1321		12.3	0.0	12.3	27.6	24.8	9.5	11.8	3.4	2.7		0.0	0.0	0.0	0.1		0.0	0.1	0.0	0.0	1.3	0.0		0.1	24.0	2.4	0.0		0.3	12.0	43.9	0.0	0.8	0.0	0.0	0.2
Noten, zaden en snacks	15	867	62	Lijnzaad		N	100	g	1	N	Per 100g	477	1969		19.0	19.0	0.0	31.0	29.8	2.9	6.3	20.6	4.0															5.5					4.3	21.1		55.8
Alcoholische en niet-alcoholische dranken	2	1465	47	Likeur <15 vol% alc		N	100	g	1	N	Per 100g	200	841		0.0	0.0	0.0	0.0	0.0	0.0	0.0	0.0	0.0	0.0	0.0	0.0	0.0	0.0	0.0	0.0	0.0	0.0	0.0	0.0	0.0	0.0	0.0	0.0	0.0	0.0	0.0	0.0	0.0	0.0	0.0	0.0	0.0	0.0	0.0
Alcoholische en niet-alcoholische dranken	2	1466	51	Likeur >25 vol% alc		N	100	g	1	N	Per 100g	291	1218		0.0	0.0	0.0	0.0	0.0	0.0	0.0	0.0	0.0	0.0	0.0	0.0	0.0	0.0	0.0	0.0	0.0	0.0	0.0	0.0	0.0	0.0	0.0	0.0	0.0	0.0	0.0	0.0	0.0	0.0	0.0	0.0	0.0	0.0	0.0
Alcoholische en niet-alcoholische dranken	2	403	20	Likeur 15-25 vol% alc		N	100	g	1	N	Per 100g	242	1015		0.0	0.0	0.0	0.0	0.0	0.0	0.0	0.0	0.0	0.0	0.0	0.0	0.0	0.0	0.0	0.0	0.0	0.0	0.0	0.0	0.0	0.0	0.0	0.0	0.0	0.0	0.0	0.0	0.0	0.0	0.0	0.0	0.0	0.0	0.0
Alcoholische en niet-alcoholische dranken	2	2828	59	Likeur met room 15-25 vol% alc		N	100	g	1	N	Per 100g. baileys	294	1225		2.7	0.0	2.7	11.8	11.1	7.7	2.6	0.3	0.2	0.0	3.5	2.3	1.4	2.9	0.3	0.1	3.9	0.1	0.1	11.3	1.1	0.0	1.0	30.2	1.6	0.2	0.0	0.6	9.8	19.9	1.7	0.5	0.5	0.0	0.1
Fruit	6	691	43	Limoen		N	100	g	1	N	Per 100g	41	173		0.7	0.7	0.0	0.2	0.2	0.0	0.0	0.1	0.1		0.0	0.0	0.0	0.0			0.0			0.0	0.0		0.0	21.0	3.5			0.0	3.5	22.9		14.0			0.0
Alcoholische en niet-alcoholische dranken	2	417	39	Limonade vruchten-		N	100	g	1	N	Per 100g. o.a. sinas, cassis	44	188		0.0	0.0	0.0	0.0	0.0	0.0	0.0	0.0	0.0	0.0	0.0	0.0	0.0	0.0	0.0	0.0	0.0	0.0	0.0	0.0	0.0	0.0	0.0	0.0	0.0	0.0	0.0	0.0	0.0	0.0	0.0	0.0	0.0	0.0	0.0
Alcoholische en niet-alcoholische dranken	2	2135	35	Limonade vruchten-	Tintelfruit	N	100	g	1	N	Per 100g. gem van diverse smaken. Verrijkt met: Vitamine C.	41	176		0.0	0.0	0.0	0.0	0.0	0.0	0.0	0.0	0.0	0.0	0.0	0.0	0.0	0.0	0.0	0.0	0.0	0.0	0.0	0.0	0.0	0.0	0.0	0.0	0.0	0.0	0.0	0.0	0.0	0.0	0.0	0.0	0.0	0.0	0.0
Alcoholische en niet-alcoholische dranken	2	2138	48	Limonade vruchten-	Spa&Fruit koolzuurvrij	N	100	g	1	N	Per 100g. gem van 6 smaken. Verrijkt met: Vitamine C.	39	164		0.0	0.0	0.0	0.0	0.0	0.0	0.0	0.0	0.0	0.0	0.0	0.0	0.0	0.0	0.0	0.0	0.0	0.0	0.0	0.0	0.0	0.0	0.0	0.0	0.0	0.0	0.0	0.0	0.0	0.0	0.0	0.0	0.0	0.0	0.0
Alcoholische en niet-alcoholische dranken	2	2434	37	Limonade vruchten-	Wicky	N	100	g	1	N	Per 100g. gem van appel, fruit, aardbei en sinaasappel. Verrijkt met: Vitamine C.	39	166		0.0	0.0	0.0	0.0	0.0	0.0	0.0	0.0	0.0		0.0	0.0	0.0	0.0	0.0	0.0	0.0	0.0	0.0	0.0	0.0	0.0	0.0	0.0	0.0	0.0	0.0	0.0	0.0	0.0	0.0	0.0	0.0	0.0	0.0
Alcoholische en niet-alcoholische dranken	2	2134	31	Limonade vruchten-	Dubbelfrisss	N	100	g	1	N	Per 100g. gem van 8 smaken, met en zonder bubbels	35	150		0.0	0.0	0.0	0.0	0.0	0.0	0.0	0.0	0.0	0.0	0.0	0.0	0.0	0.0	0.0	0.0	0.0	0.0	0.0	0.0	0.0	0.0	0.0	0.0	0.0	0.0	0.0	0.0	0.0	0.0	0.0	0.0	0.0	0.0	0.0
Alcoholische en niet-alcoholische dranken	2	2137	43	Limonade vruchten-	Tintelfruit light	N	100	g	1	N	Per 100g. gem van diverse smaken. Verrijkt met: Vitamine C.	16	69		0.0	0.0	0.0	0.0	0.0	0.0	0.0	0.0	0.0	0.0	0.0	0.0	0.0	0.0	0.0	0.0	0.0	0.0	0.0	0.0	0.0	0.0	0.0	0.0	0.0	0.0	0.0	0.0	0.0	0.0	0.0	0.0	0.0	0.0	0.0
Alcoholische en niet-alcoholische dranken	2	2136	39	Limonade vruchten-	Dubbelfrisss light	N	100	g	1	N	Per 100g. gem van 4 smaken	14	58		0.0	0.0	0.0	0.0	0.0	0.0	0.0	0.0	0.0	0.0	0.0	0.0	0.0	0.0	0.0	0.0	0.0	0.0	0.0	0.0	0.0	0.0	0.0	0.0	0.0	0.0	0.0	0.0	0.0	0.0	0.0	0.0	0.0	0.0	0.0
Alcoholische en niet-alcoholische dranken	2	2139	52	Limonade vruchten-	Spa&Fruit light koolzuurvrij	N	100	g	1	N	Per 100g. gem van bosvruchten light en citroen limoen light. Verrijkt met: Vitamine C.	7	28		0.0	0.0	0.0	0.0	0.0	0.0	0.0	0.0	0.0	0.0	0.0	0.0	0.0	0.0	0.0	0.0	0.0	0.0	0.0	0.0	0.0	0.0	0.0	0.0	0.0	0.0	0.0	0.0	0.0	0.0	0.0	0.0	0.0	0.0	0.0
Alcoholische en niet-alcoholische dranken	2	2492	47	Limonade vruchten-	Wicky zero	N	100	g	1	N	Per 100g. gem van smaken bosbes en geel fruit. Verrijkt met: Vitamine C.	0	0		0.0	0.0	0.0	0.0	0.0	0.0	0.0	0.0	0.0	0.0	0.0	0.0	0.0	0.0	0.0	0.0	0.0	0.0	0.0	0.0	0.0	0.0	0.0	0.0	0.0	0.0	0.0	0.0	0.0	0.0	0.0	0.0	0.0	0.0	0.0
Alcoholische en niet-alcoholische dranken	2	1521	21	Limonade vruchten- light		N	100	g	1	N	Per 100g. gem van fanta, royal club, hero, sisi, spa en fruit koolzuurhoudend	4	16		0.0	0.0	0.0	0.0	0.0	0.0	0.0	0.0	0.0	0.0	0.0	0.0	0.0	0.0	0.0	0.0	0.0	0.0	0.0	0.0	0.0	0.0	0.0	0.0	0.0	0.0	0.0	0.0	0.0	0.0	0.0	0.0	0.0	0.0	0.0
Alcoholische en niet-alcoholische dranken	2	2436	45	Limonade vruchten- m suiker en zoetstof		N	100	g	1	N	Per 100g. gem van sisi mango, raspberry, orange en sinas en limondaine bosvruchten	22	93		0.0	0.0	0.0	0.0	0.0	0.0	0.0	0.0	0.0		0.0	0.0	0.0	0.0	0.0	0.0	0.0	0.0	0.0	0.0	0.0	0.0	0.0	0.0	0.0	0.0	0.0	0.0	0.0	0.0	0.0	0.0	0.0	0.0	0.0
Alcoholische en niet-alcoholische dranken	2	2897	77	Limonade vruchten- Ocean Spray		N	100	g	1	N	Per 100g. gem van cranberry classic, cranberry&blackcurrant, cranberry&blueberry. Verrijkt met: Vitamine C.	44	188		0.0	0.0	0.0	0.0	0.0	0.0	0.0	0.0	0.0	0.0	0.0	0.0	0.0	0.0	0.0	0.0	0.0	0.0	0.0	0.0	0.0	0.0	0.0	0.0	0.0	0.0	0.0	0.0	0.0	0.0	0.0	0.0	0.0	0.0	0.0
Alcoholische en niet-alcoholische dranken	2	2896	73	Limonade vruchten- Spa&Fruit koolzuurhoudend		N	100	g	1	N	Per 100g. gem van apple, forest fruit, lemon cactus, orange, raspberry en pink grapefruit	5	23		0.0	0.0	0.0	0.0	0.0	0.0	0.0	0.0	0.0	0.0	0.0	0.0	0.0	0.0	0.0	0.0	0.0	0.0	0.0	0.0	0.0	0.0	0.0	0.0	0.0	0.0	0.0	0.0	0.0	0.0	0.0	0.0	0.0	0.0	0.0
Peulvruchten	16	120	8	Linzen gedroogd		N	100	g	1	N	Per 100g	306	1288		21.0	21.0	0.0	1.5	1.2	0.3	0.1	0.8	0.3					0.0		0.0	0.0			1.2			0.0	16.9	0.0	0.0		0.1	3.4	10.9	0.0	37.7			0.0
Peulvruchten	16	970	39	Linzen gekookt		N	100	g	1	N	Per 100g	99	415		8.8	8.8	0.0	0.7	0.5	0.1	0.1	0.4	0.2	0.0	0.0	0.0	0.0	0.0	0.0	0.0	0.0	0.0	0.0	1.2	0.0	0.0	0.0	16.9	0.0	0.0	0.0	0.1	3.4	10.9	0.0	37.7	0.0	0.0	0.0
Noten, zaden en snacks	15	369	60	Loempia bereid		N	100	g	1	N	Per 100g	181	757		7.1	4.0	3.0	8.2	7.5	1.4	4.3	1.7	1.3		0.0	0.0	0.0	0.0			0.0		0.0	0.4	0.0		0.1	11.8	1.0			0.2	5.7	54.7	0.4	4.0	0.1		0.5
Noten, zaden en snacks	15	2549	64	Loempia diepvries onbereid		N	100	g	1	N	Per 100g	144	604		5.3	3.0	2.3	3.9	3.3	1.6	1.3	0.4
Vlees, vleeswaren en gevogelte	23	336	39	Luncheon meat blik		N	100	g	1	N	Per 100g	279	1158	2.1	12.9	0.9	12.0	23.8	22.8	9.7	9.8	3.1	2.4		0.0	0.0	0.0	0.1			0.2			2.1	0.2	0.0	0.4	25.7	3.1			0.9	12.6	38.6	0.7	1.4			0.2
Fruit	6	1090	28	Lychee		N	100	g	1	N	Per 100g. bevat 0,3 g organische zuren	72	306		0.9	0.9	0.0	0.1	0.1	0.0	0.0	0.1	0.1	0.0	0.0	0.0	0.0	0.0	0.0	0.0	0.0	0.0	0.0	0.0	0.0	0.0	0.0	0.0	0.0	0.0	0.0	0.0	0.0	0.0	0.0	0.0	0.0	0.0	0.0
Noten, zaden en snacks	15	2805	40	Maanzaad		N	100	g	1	N	Per 100g	455	1877	3.6	19.2	19.2	0.0	35.6	33.5	4.4	6.5	22.2	22.0		0.0	0.0	0.0								0.0	0.0		11.1	0.3	0.0			2.0	19.2		0.7			0.1
Alcoholische en niet-alcoholische dranken	2	857	59	Madeira		N	100	g	1	N	Per 100g	166	692		0.0	0.0	0.0	0.0	0.0	0.0	0.0	0.0	0.0	0.0	0.0	0.0	0.0	0.0	0.0	0.0	0.0	0.0	0.0	0.0	0.0	0.0	0.0	0.0	0.0	0.0	0.0	0.0	0.0	0.0	0.0	0.0	0.0	0.0	0.0
Groenten	9	2900	20	Mais blik/glas		N	100	g	1	N	Per 100g	85	357		3.0	3.0	0.0	1.6	1.1	0.2	0.3	0.6	0.5
Groenten	9	57	43	Mais gekookt		N	100	g	1	N	Per 100g	74	312		2.5	2.5	0.0	1.4	1.3	0.4	0.3	0.6	0.6		0.0	0.0	0.0	0.0			0.0			0.0	0.0		0.0	27.3	0.0			0.0	1.8	23.6		1.8			0.0
Graanproducten en bindmiddelen	8	214	23	Mais pof- gedroogd		N	100	g	1	N	Per 100g	374	1582		11.0	11.0	0.0	4.0	3.4	1.0	0.8	1.7	1.6		0.0	0.0	0.0	0.0			0.0			0.0	0.0		0.0	27.3	0.0			0.0	1.8	23.6		1.8			0.0
Graanproducten en bindmiddelen	8	215	27	Maizena		N	100	g	1	N	Per 100g	353	1500		0.0	0.0	0.0	0.1	0.1	0.0	0.0	0.1	0.0	0.0	0.0	0.0	0.0	0.0	0.0	0.0	0.0	0.0	0.0	0.0	0.0	0.0	0.0	0.0	0.0	0.0	0.0	0.0	0.0	0.0	0.0	0.0	0.0	0.0	0.0
Kruiden en specerijen	12	1226	35	Majoraan gedroogd		N	100	g	1	N	Per 100g	319	1339		13.0	13.0	0.0	7.0	4.9	0.7	2.1	2.1	2.0
Vis	22	1608	45	Makreel bereid in magnetron z toev		N	100	g	1	N	Per 100g	248	1031		24.4	0.0	24.4	16.7	15.5	5.0	7.3	3.2	0.2								0.3			5.3	0.1		0.6	20.5	5.8			0.6	4.5	23.7		1.0			0.3
Vis	22	604	28	Makreel gestoomd		N	100	g	1	N	Per 100g	315	1306		19.5	0.0	19.5	26.1	24.3	5.5	11.1	7.7	0.4				0.0	0.0			0.1			6.6	0.1		0.5	13.5	4.7				2.4	14.5		1.5			0.1
Vis	22	1609	49	Makreel in olie blik		N	100	g	1	N	Per 100g. na uitlekken	267	1108		20.0	0.0	20.0	20.7	19.5	4.2	8.3	6.9	2.4				0.0	0.0			0.0			5.1			0.4	12.5				0.3	2.9			2.7			0.2
Vis	22	1255	40	Makreel in water blik		N	100	g	1	N	Per 100g. na uitlekken	257	1066		18.6	0.0	18.6	20.3	18.8	4.7	8.9	5.2	0.3				0.0	0.0			0.0			7.2	0.1		0.6	14.0	4.3			0.4	2.5	14.0		1.5			0.1
Vis	22	353	33	Makreel rauw		N	100	g	1	N	Per 100g	352	1459		19.0	0.0	19.0	30.7	28.6	7.4	14.6	6.6	0.5				0.0	0.0			0.0			6.7	0.0		0.6	15.6	4.9			0.3	2.6	17.5		1.5			0.0
Vis	22	1586	59	Makreelfilet gerookt		N	100	g	1	N	Per 100g	351	1456		19.6	0.0	19.6	30.1	28.0	6.4	12.9	8.9	0.5				0.0	0.0			0.1			6.5	0.1	0.0	0.5	12.6	3.9	0.4		0.6	2.4	13.8	0.0	1.6			0.1
Suiker, snoep, zoet beleg en zoete sauzen	20	2530	22	Maltesers		N	100	g	1	N	Per 100g. gem van malters melk en malters wit	501	2101		8.2	7.4	0.8	24.1	23.1	14.6	7.6	0.9	0.7
Fruit	6	165	40	Mandarijn		N	100	g	1	N	Per 100g	45	193		0.7	0.7	0.0	0.1	0.1	0.0	0.0	0.1	0.0	0.0	0.0	0.0	0.0	0.0	0.0	0.0	0.0	0.0	0.0	0.0	0.0	0.0	0.0	21.0	3.5	0.0	0.0	0.0	3.5	22.9	0.0	14.0	0.0	0.0	0.0
Fruit	6	186	50	Mandarijnen op siroop blik/glas		N	100	g	1	N	Per 100g. inclusief vocht	59	249		0.5	0.5	0.0		0.0	0.0	0.0	0.0	0.0	0.0	0.0	0.0	0.0	0.0	0.0	0.0	0.0	0.0	0.0	0.0	0.0	0.0	0.0	0.0	0.0	0.0	0.0	0.0	0.0	0.0	0.0	0.0	0.0	0.0	0.0
Fruit	6	692	47	Mango		N	100	g	1	N	Per 100g. bevat 0,6 g organische zuren	66	278		0.6	0.6	0.0	0.2	0.1	0.0	0.0	0.1	0.1	0.0	0.0	0.0	0.0	0.0	0.0	0.0	0.0	0.0	0.0	0.0	0.0	0.0	0.0	0.0	0.0	0.0	0.0	0.0	0.0	0.0	0.0	0.0	0.0	0.0	0.0
Vetten, oliën en hartige sauzen	21	2557	58	Margarine 80% vet > 24 g verz vetz ongezouten		N	100	g	1	N	Per 100g. gem van diverse merken. Verrijkt met: Retinol, Retinol equivalenten, Vitamine D totaal, Vitamine E totaal, Retinol activiteit equiv.(RAE).	724	2975		0.1	0.1	0.0	80.3	77.0	28.8	24.0	25.0	23.0
Vetten, oliën en hartige sauzen	21	2063	34	Margarine 80% vet >24 g verz vetz		N	100	g	1	N	Per 100g. gem van diverse merken. Verrijkt met: Retinol, Retinol equivalenten, Vitamine D totaal, Vitamine E totaal, Retinol activiteit equiv.(RAE).	720	2959		0.2	0.2	0.0	79.7	76.5	34.2	28.6	12.9	11.3				1.0	0.7			7.3			2.9	0.0	0.0	0.0	18.9	0.0	0.0		0.1	10.6	20.8	0.2	2.6	0.1		0.4
Vetten, oliën en hartige sauzen	21	2062	29	Margarine 80% vet 17-24 g verz vetz		N	100	g	1	N	Per 100g. gem van diverse merken. Verrijkt met: Retinol, Retinol equivalenten, Vitamine D totaal, Retinol activiteit equiv.(RAE).	722	2967		0.1	0.1	0.0	80.0	76.8	18.5	23.8	33.6	22.4				0.2	0.2			2.2			1.0	0.0	0.0	0.0	15.1	0.0	0.1		0.1	8.0	22.0	0.1	4.1	0.3		0.4
Vetten, oliën en hartige sauzen	21	2565	53	Margarine 80% vet 17-24g verz vetz ongezouten		N	100	g	1	N	Per 100g. gem van diverse merken. Verrijkt met: Retinol, Retinol equivalenten, Vitamine D totaal, Retinol activiteit equiv.(RAE).	720	2960		0.0	0.0	0.0	80.0	76.8	20.2	19.7	36.0
Vetten, oliën en hartige sauzen	21	2558	63	Margarine vlb 80% vet< 17 g verz vetz ongezouten		N	100	g	1	N	Per 100g. gem van diverse merken. Verrijkt met: Retinol, Retinol equivalenten, Vitamine D totaal, Vitamine E totaal, Retinol activiteit equiv.(RAE).	735	3020		0.1	0.1	0.0	81.5	78.2	10.3	27.4	39.8	35.0
Vetten, oliën en hartige sauzen	21	2077	54	Margarine vloeibaar 80% vet <17 g verz vetz		N	100	g	1	N	Per 100g. gem van diverse merken. Verrijkt met: Retinol, Retinol equivalenten, Vitamine D totaal, Vitamine E totaal, Retinol activiteit equiv.(RAE).	738	3035		0.0	0.0	0.0	82.0	78.7	7.7	43.7	25.2	19.3				0.0	0.0			0.1			0.4	0.0		0.0	19.0	0.0	0.0		0.0	4.4	49.4	2.2	5.5	0.0		0.5
Vetten, oliën en hartige sauzen	21	2711	24	Margarineproduct	Albert Heijn Bewust	N	100	g	1	N	Per 100g. Verrijkt met: Retinol, Retinol equivalenten, Vitamine B1, Vitamine B2, Vitamine B6 totaal, Vitamine B12, Vitamine D totaal, Vitamine E totaal, Retinol activiteit equiv.(RAE).	541	2223		0.1	0.1	0.0	60.0	57.6	13.4	14.4	28.8	26.0
Vetten, oliën en hartige sauzen	21	2072	33	Margarineproduct 60% vet <17 g verz vetz ongez		N	100	g	1	N	Per 100g. gem van diverse merken. Verrijkt met: Retinol, Retinol equivalenten, Vitamine D totaal, Vitamine E totaal, Retinol activiteit equiv.(RAE).	541	2223		0.1	0.1	0.0	60.0	57.6	13.4	14.4	28.8	25.0				0.6	0.2			1.5			0.6		0.0	0.1	9.0	0.1	0.0		0.1	7.8	17.4	0.1	6.0			0.8
Vetten, oliën en hartige sauzen	21	3152	29	Margarineproduct 60% vet >17g verz vetz		N	100	g	1	N	Per 100g. bona. Verrijkt met: Retinol, Retinol equivalenten, Vitamine D totaal, Retinol activiteit equiv.(RAE).	533	2192		0.3	0.3	0.0	59.0	56.6	17.3	25.0	13.4	12.2
Vetten, oliën en hartige sauzen	21	2065	42	Margarineproduct 70% vet >17 g verz vetz		N	100	g	1	N	Per 100g. gem van diverse merken. Verrijkt met: Retinol, Retinol equivalenten, Vitamine D totaal, Vitamine E totaal, Retinol activiteit equiv.(RAE).	631	2593		0.1	0.1	0.0	70.0	67.2	20.2	13.4	32.6	31.0				0.6	0.4			4.1			1.4		0.0	0.1	12.4	0.1	0.0		0.1	7.9	19.9	0.2	5.3			0.6
Vetten, oliën en hartige sauzen	21	1847	57	Margarineproduct kuipje	Becel Dieet	N	100	g	1	N	Per 100g. Verrijkt met: Retinol, Retinol equivalenten, Vitamine D totaal, Vitamine E totaal, Retinol activiteit equiv.(RAE).	407	1674		0.3	0.3	0.0	45.0	43.2	8.5	10.6	23.9	19.0				0.0	0.2			1.8			0.8		0.0	0.0	8.2	0.0	0.0		0.1	6.6	16.8	0.1	0.2			0.3
Vetten, oliën en hartige sauzen	21	3053	32	Margarineproduct kuipje Jumbo dieet		N	100	g	1	N	Per 100g. Verrijkt met: Retinol, Vitamine B1, Vitamine B2, Vitamine B6 totaal, Vitamine B12, Vitamine D totaal, Vitamine E totaal, Foliumzuur.	541	2223		0.1	0.1	0.0	60.0	57.6	13.4	14.4	28.8
Vetten, oliën en hartige sauzen	21	2713	32	Margarineproduct vloeibaar light		N	100	g	1	N	Per 100g. blue band vloeibaar light. Verrijkt met: Retinol, Retinol equivalenten, Vitamine D totaal, Vitamine E totaal, Retinol activiteit equiv.(RAE).	507	2085		0.3	0.3	0.0	56.0	53.8	4.3	32.6	16.3	13.0
Vetten, oliën en hartige sauzen	21	2712	28	Margarineproduct vloeibaar light ongezouten		N	100	g	1	N	Per 100g. becel keuken light. Verrijkt met: Retinol, Retinol equivalenten, Vitamine D totaal, Vitamine E totaal, Retinol activiteit equiv.(RAE).	507	2085		0.3	0.3	0.0	56.0	53.8	5.8	21.1	26.9	24.0
Suiker, snoep, zoet beleg en zoete sauzen	20	1256	44	Marsepein		N	100	g	1	N	Per 100g	432	1816		7.5	6.7	0.8	15.3	14.5	1.0	9.5	4.0	4.0	0.0	0.0	0.0	0.0	0.0	0.0	0.0	0.0	0.0	0.0	0.0	0.0	0.0	0.0	5.5	0.4	0.0	0.0	0.1	1.3	64.7	0.0	0.0	0.0	0.0	0.1
Suiker, snoep, zoet beleg en zoete sauzen	20	750	29	Marshmellows		N	100	g	1	N	Per 100g	330	1402		4.5	0.0	4.5	0.3	0.2	0.1	0.2	0.0	0.0	0.0	0.0	0.0	0.0	0.0	0.0	0.0	0.0	0.0	0.0	0.0	0.0	0.0	0.0	22.0	2.0	0.0	0.0	0.0	8.0	42.0	0.0	0.0	0.0	0.0	0.0
Vetten, oliën en hartige sauzen	21	451	27	Mayonaise		N	100	g	1	N	Per 100g	669	2754		1.1	0.0	1.1	72.2	68.6	8.6	28.9	30.5	26.3		0.0	0.0	0.0	0.0		0.0	0.0	0.0	0.0	0.1	0.0		0.0	8.8	0.2			0.1	2.4	40.5	0.0	6.1	0.0	0.2	0.4
Vetten, oliën en hartige sauzen	21	2471	37	Mayonaiseproduct ca 35% olie		N	100	g	1	N	Per 100g. gem van remia, gouda's glorie en van wijngaarden	337	1393		0.5	0.0	0.5	32.6	31.0	2.6	19.0	9.2	6.6		0.0	0.0	0.0	0.0		0.0	0.0	0.0	0.0	0.1	0.0		0.0	6.9	0.2			0.1	2.0	51.6	0.0	7.0	0.5	0.0	0.5
Vetten, oliën en hartige sauzen	21	2083	40	Mayonaiseproduct m olijfolie		N	100	g	1	N	Per 100g. remia	629	2589		1.1	0.0	1.1	68.0	65.3	7.8	21.1	35.5	34.6
Vetten, oliën en hartige sauzen	21	1260	23	Mayonaiseproduct m yoghurt		N	100	g	1	N	Per 100g	278	1148		1.0	0.0	1.0	25.0	23.8	1.9	14.3	7.6	5.6		0.0	0.0	0.0	0.0		0.0	0.0	0.0	0.0	0.1	0.0		0.0	6.9	0.2			0.1	2.0	51.6	0.0	7.0	0.5	0.0	0.5
Graanproducten en bindmiddelen	8	226	34	Meel aardappel-		N	100	g	1	N	Per 100g	320	1360		0.0	0.0	0.0	0.0	0.0	0.0	0.0	0.0	0.0	0.0	0.0	0.0	0.0	0.0	0.0	0.0	0.0	0.0	0.0	0.0	0.0	0.0	0.0	0.0	0.0	0.0	0.0	0.0	0.0	0.0	0.0	0.0	0.0	0.0	0.0
Graanproducten en bindmiddelen	8	1020	7	Meel bak- zelfrijzend		N	100	g	1	N	Per 100g. gem van koopmans en honig	339	1438		10.3	10.3	0.0	1.1	0.7	0.1	0.1	0.4	0.4					0.1		0.0	0.0			0.0			0.0	17.1	0.0	0.0		0.0	2.6	16.7	0.0	3.8			0.0
Graanproducten en bindmiddelen	8	208	36	Meel boekweite-		N	100	g	1	N	Per 100g	353	1496		9.0	9.0	0.0	2.0	1.7	0.4	0.8	0.6	0.6		0.0	0.0	1.2	0.6			0.4			0.9				16.0	0.8				1.7	35.0		2.8
Graanproducten en bindmiddelen	8	695	59	Meel cassave-		N	100	g	1	N	Per 100g	336	1425		2.0	2.0	0.0	0.0	0.0	0.0	0.0	0.0	0.0	0.0	0.0	0.0	0.0	0.0	0.0	0.0	0.0	0.0	0.0	0.0	0.0	0.0	0.0	0.0	0.0	0.0	0.0	0.0	0.0	0.0	0.0	0.0	0.0	0.0	0.0
Graanproducten en bindmiddelen	8	78	53	Meel gries-		N	100	g	1	N	Per 100g	337	1430		11.0	11.0	0.0	1.0	0.7	0.1	0.1	0.4	0.4					0.1		0.0	0.0			0.0			0.0	17.1	0.0	0.0		0.0	2.6	16.7	0.0	3.8			0.0
Graanproducten en bindmiddelen	8	696	63	Meel mais-		N	100	g	1	N	Per 100g	361	1528		6.8	6.8	0.0	2.8	2.3	0.4	0.7	1.2	1.0		0.0	0.0	0.0	0.0			0.0			0.0	0.0		0.0	27.3	0.0			0.0	1.8	23.6		1.8			0.0
Graanproducten en bindmiddelen	8	530	19	Meel pannenkoek-		N	100	g	1	N	Per 100g. koopmans	341	1447		10.0	10.0	0.0	1.0	0.7	0.1	0.1	0.4	0.4					0.1		0.0	0.0			0.0			0.0	17.1	0.0	0.0		0.0	2.6	16.7	0.0	3.8			0.0
Graanproducten en bindmiddelen	8	531	23	Meel poffertjesmix		N	100	g	1	N	Per 100g. koopmans	341	1447		10.0	10.0	0.0	1.0	0.7	0.1	0.1	0.4	0.4					0.1		0.0	0.0			0.0			0.0	17.1	0.0	0.0		0.0	2.6	16.7	0.0	3.8			0.0
Graanproducten en bindmiddelen	8	218	39	Meel rogge-		N	100	g	1	N	Per 100g	308	1297		10.0	10.0	0.0	2.0	1.4	0.3	0.2	0.9	0.8		0.0	0.0	0.0	0.0			0.0			0.0	0.0		0.0	18.9				0.0		14.0					0.0
Sojaproducten en vegetarische producten	14	868	66	Meel soja- ontvet		N	100	g	1	N	Per 100g	372	1569		50.0	50.0	0.0	2.5	2.3	0.4	0.5	1.4	1.3				0.0	0.0			0.0			0.1	0.0	0.0	0.0	10.9	0.1	0.0		0.1	3.8	22.8	0.0	6.0			0.4
Sojaproducten en vegetarische producten	14	869	70	Meel soja- volvet		N	100	g	1	N	Per 100g	478	1997		38.0	38.0	0.0	23.0	21.4	3.4	5.0	13.0	11.6				0.0	0.0			0.0			0.1	0.0	0.0	0.0	10.9	0.1	0.0		0.1	3.8	22.8	0.0	6.0			0.4
Graanproducten en bindmiddelen	8	222	18	Meel volkoren tarwe-		N	100	g	1	N	Per 100g	328	1386		10.0	10.0	0.0	2.0	1.3	0.3	0.2	0.8	0.7					0.1		0.0	0.0			0.0			0.0	17.1	0.0	0.0		0.0	2.6	16.7	0.0	3.8			0.0
Melk en melkproducten	13	2760	35	Melk chocolade- automaat		N	100	g	1	N	Per 100g	66	280		3.0	0.3	2.7	1.0	0.9	0.6	0.2	0.0	0.0		3.4	1.8	1.4	2.3		0.0	5.6	0.0	0.0	8.5	0.7		0.7	26.6	1.4			0.6	16.2	21.2	1.8	0.4		0.1	0.4
Melk en melkproducten	13	1464	43	Melk chocolade- halfvolle		N	100	g	1	N	Per 100g	80	337		3.3	0.3	3.0	1.6	1.5	1.0	0.4	0.1	0.0		2.5	2.3	1.3	2.4		0.2	3.0		0.1	9.4	0.9	0.0	1.1	30.1	1.4	0.0		0.7	14.2	23.8	1.1	0.5	0.2		0.3
Melk en melkproducten	13	1970	42	Melk chocolade- m zoetstof	Chocomel light	N	100	g	1	N	Per 100g. gezoet met cyclamaat, acesulfaam en sacharine. Verrijkt met: Voedingsvezel totaal.	57	239		3.5	0.4	3.1	2.0	1.9	1.3	0.5	0.1	0.0		2.5	2.3	1.3	2.4		0.2	3.0		0.1	9.4	0.9	0.0	1.1	30.1	1.4	0.0		0.7	14.2	23.8	1.1	0.5	0.2		0.3
Melk en melkproducten	13	3004	20	Melk chocolade- m zoetstof	Optimel	N	100	g	1	N	Per 100g. Verrijkt met: Voedingsvezel totaal, Vitamine B2, Vitamine B6 totaal.	48	202		3.8	0.6	3.2	0.0	0.0	0.0	0.0	0.0	0.0	0.0	0.0	0.0	0.0	0.0	0.0	0.0	0.0	0.0	0.0	0.0	0.0	0.0	0.0	0.0	0.0	0.0	0.0	0.0	0.0	0.0	0.0	0.0	0.0	0.0	0.0
Melk en melkproducten	13	273	37	Melk chocolade- magere		N	100	g	1	N	Per 100g	64	272		3.4	0.3	3.1	0.3	0.3	0.2	0.1	0.0	0.0		2.5	2.3	1.3	2.4			3.0			9.4	0.9		1.1	30.1	1.4			0.7	14.2	23.8	1.1				0.3
Melk en melkproducten	13	272	33	Melk chocolade- volle		N	100	g	1	N	Per 100g	88	372		3.5	0.3	3.1	2.8	2.6	1.8	0.7	0.1	0.1		2.5	2.3	1.3	2.4		0.2	3.0		0.1	9.4	0.9	0.0	1.1	30.1	1.4	0.0		0.7	14.2	23.8	1.1	0.5	0.2		0.3
Melk en melkproducten	13	2240	19	Melk geiten- volle		N	100	g	1	N	Per 100g	68	284		3.5	0.0	3.5	4.0	3.8	2.5	0.9	0.2	0.1		2.0	2.3	2.6	8.4	0.0		4.6	0.0		10.1	0.0		1.4	26.8	1.4			0.6	8.9	21.9		0.9			0.3
Melk en melkproducten	13	286	52	Melk halfvolle		N	100	g	1	N	Per 100g	46	192		3.4	0.0	3.4	1.5	1.4	1.0	0.3	0.0	0.0		3.5	2.3	1.4	2.9	0.3	0.1	3.9	0.1	0.1	11.3	1.1	0.0	1.0	30.2	1.6	0.2		0.6	9.8	19.9	1.7	0.5	0.5		0.1
Melk en melkproducten	13	1719	54	Melk halfvolle verrijkt m calcium		N	100	g	1	N	Per 100g. gem van Campina, Friesche Vlag en Albert Heijn. Verrijkt met: Calcium.	49	207		3.7	0.0	3.7	1.5	1.4	1.0	0.3	0.0	0.0		3.5	2.3	1.4	2.9	0.3	0.1	3.9	0.1	0.1	11.3	1.1	0.0	1.0	30.2	1.6	0.2		0.6	9.8	19.9	1.7	0.5	0.5		0.1
Melk en melkproducten	13	289	64	Melk karne-		N	100	g	1	N	Per 100g. bevat 0,7 g organische zuren	31	131		3.0	0.0	3.0	0.2	0.2	0.2	0.1	0.0	0.0		3.5	2.3	1.4	2.9	0.3	0.1	3.9	0.1	0.1	11.3	1.1	0.0	1.0	30.2	1.6	0.2		0.6	9.8	19.9	1.7	0.5	0.5		0.1
Melk en melkproducten	13	479	65	Melk karne- m vruchten		N	100	g	1	N	Per 100g. campina karnemelk bosvruchten	49	209		3.1	0.0	3.1	0.5	0.4	0.3	0.1	0.0	0.0		3.5	2.3	1.4	2.9	0.3	0.1	3.9	0.1	0.1	11.3	1.1	0.0	1.0	30.2	1.6	0.2		0.6	9.8	19.9	1.7	0.5	0.5		0.1
Melk en melkproducten	13	1954	53	Melk koffie- Balance		N	100	g	1	N	Per 100g	64	273		11.0	0.0	11.0	0.2	0.2	0.2	0.0	0.0	0.0	0.0	0.0	0.0	0.0	0.0	0.0	0.0	0.0	0.0	0.0	0.0	0.0	0.0	0.0	0.0	0.0	0.0	0.0	0.0	0.0	0.0	0.0	0.0	0.0	0.0	0.0
Melk en melkproducten	13	285	48	Melk koffie- halfvolle		N	100	g	1	N	Per 100g. gem van friesche vlag halvamel en campina hv koffiemelk	98	412		5.9	0.0	5.9	4.1	3.8	2.7	0.9	0.1	0.1		3.5	2.3	1.4	2.9	0.3	0.1	3.9	0.1	0.1	11.3	1.1	0.0	1.0	30.2	1.6	0.2		0.6	9.8	19.9	1.7	0.5	0.5		0.1
Melk en melkproducten	13	275	45	Melk koffie- halfvolle plantaardig	Nutroma	N	100	g	1	N	Per 100g	117	490		7.0	0.0	7.0	4.5	4.3	0.4	1.0	2.9	2.9		0.0	0.0	0.0	0.0		0.0	0.0		0.0	0.1	0.0		0.0	4.3	0.3	0.0		0.0	2.8	22.3	0.0	0.7	0.1		0.3
Melk en melkproducten	13	292	39	Melk koffie- magere		N	100	g	1	N	Per 100g	77	328		7.7	0.0	7.7	0.2	0.2	0.1	0.0	0.0	0.0		3.5	2.3	1.4	2.9	0.3	0.1	3.9	0.1	0.1	11.3	1.1	0.0	1.0	30.2	1.6	0.2		0.6	9.8	19.9	1.7	0.5	0.5		0.1
Melk en melkproducten	13	271	29	Melk koffie- mov verrijkt	Becel	N	100	g	1	N	Per 100g	102	427		6.8	0.0	6.8	4.0	3.8	0.3	0.9	2.5	2.4		0.0	0.0	0.0	0.0		0.0	0.0		0.0	0.1	0.0		0.0	4.3	0.3	0.0		0.0	2.8	22.3	0.0	0.7	0.1		0.3
Melk en melkproducten	13	280	28	Melk koffie- volle		N	100	g	1	N	Per 100g	154	644		8.1	0.0	8.1	8.5	8.0	5.5	1.9	0.2	0.1		3.5	2.3	1.4	2.9	0.3	0.1	3.9	0.1	0.1	11.3	1.1	0.0	1.0	30.2	1.6	0.2		0.6	9.8	19.9	1.7	0.5	0.5		0.1
Melk en melkproducten	13	294	47	Melk magere		N	100	g	1	N	Per 100g	35	150		3.7	0.0	3.7	0.1	0.1	0.1	0.0	0.0	0.0		3.5	2.3	1.4	2.9	0.3	0.1	3.9	0.1	0.1	11.3	1.1	0.0	1.0	30.2	1.6	0.2		0.6	9.8	19.9	1.7	0.5	0.5		0.1
Melk en melkproducten	13	277	53	Melk magere gecondenseerd m suiker blik		N	100	g	1	N	Per 100g	280	1190		9.0	0.0	9.0	0.0	0.0	0.0	0.0	0.0	0.0	0.0	3.5	2.3	1.4	2.9	0.3	0.1	3.9	0.1	0.1	11.3	1.1	0.0	1.0	30.2	1.6	0.2	0.0	0.6	9.8	19.9	1.7	0.5	0.5	0.0	0.1
Melk en melkproducten	13	297	59	Melk moeder-		N	100	g	1	N	Per 100g	68	284		1.0	0.0	1.0	4.0	3.8	1.9	1.6	0.3	0.0		0.0	0.0	0.0	1.3			5.4			7.5			0.0	26.9				0.0	9.6						0.0
Melk en melkproducten	13	270	25	Melk rauwe		N	100	g	1	N	Per 100g	71	295		3.4	0.0	3.4	4.4	4.1	2.9	1.0	0.1	0.1		3.5	2.3	1.4	2.9	0.3	0.1	3.9	0.1	0.1	11.3	1.1	0.0	1.0	30.2	1.6	0.2		0.6	9.8	19.9	1.7	0.5	0.5		0.1
Melk en melkproducten	13	279	61	Melk volle		N	100	g	1	N	Per 100g	62	258		3.3	0.0	3.3	3.4	3.2	2.2	0.7	0.1	0.0		3.5	2.3	1.4	2.9	0.3	0.1	3.9	0.1	0.1	11.3	1.1	0.0	1.0	30.2	1.6	0.2		0.6	9.8	19.9	1.7	0.5	0.5		0.1
Melk en melkproducten	13	281	32	Melk volle gecondenseerd m suiker blik		N	100	g	1	N	Per 100g	349	1470		8.8	0.0	8.8	9.6	9.0	6.3	2.1	0.3	0.1		3.5	2.3	1.4	2.9	0.3	0.1	3.9	0.1	0.1	11.3	1.1	0.0	1.0	30.2	1.6	0.2		0.6	9.8	19.9	1.7	0.5	0.5		0.1
Melk en melkproducten	13	2725	44	Melkdrank magere-	Becel pro-activ	N	100	g	1	N	Per 100g. bevat 0,3 g plantensterolen	34	146		3.4	0.0	3.4	0.1	0.1	0.1	0.0	0.0	0.0
Melk en melkproducten	13	1813	32	Melkdrank Yakult		N	100	g	1	N	Per 100g. bevat 0,5 g organische zuren	67	283		1.3	0.0	1.3	0.1	0.1	0.1	0.0	0.0	0.0		0.5	0.3	0.3	0.6		0.0	1.4		0.3	13.9	1.0	0.1	1.5	30.7	1.8	0.4		0.9	10.9	25.5	2.6	0.7	0.2		0.2
Melk en melkproducten	13	2265	47	Melkdrank Yakult light		N	100	g	1	N	Per 100g. bevat 2,9 g polyolen; bevat 0,6 g organische zuren. Verrijkt met: Voedingsvezel totaal.	59	249		1.4	0.0	1.4	0.0	0.0	0.0	0.0	0.0	0.0		3.5	2.3	1.4	2.9	0.3	0.1	3.9	0.1	0.1	11.3	1.1	0.0	1.0	30.2	1.6	0.2		0.6	9.8	19.9	1.7	0.5	0.5		0.1
Melk en melkproducten	13	295	51	Melkpoeder magere		N	100	g	1	N	Per 100g	357	1516		36.0	0.0	36.0	1.0	0.9	0.7	0.2	0.0	0.0		3.5	2.3	1.4	2.9	0.3	0.1	3.9	0.1	0.1	11.3	1.1	0.0	1.0	30.2	1.6	0.2		0.6	9.8	19.9	1.7	0.5	0.5		0.1
Melk en melkproducten	13	296	55	Melkpoeder volle		N	100	g	1	N	Per 100g	504	2107		27.1	0.0	27.1	28.4	26.7	18.5	6.2	0.8	0.4		3.5	2.3	1.4	2.9	0.3	0.1	3.9	0.1	0.1	11.3	1.1	0.0	1.0	30.2	1.6	0.2		0.6	9.8	19.9	1.7	0.5	0.5		0.1
Fruit	6	166	44	Meloen net-		N	100	g	1	N	Per 100g	27	114		0.5	0.5	0.0	0.0	0.0	0.0	0.0	0.0	0.0	0.0	0.0	0.0	0.0	0.0	0.0	0.0	0.0	0.0	0.0	0.0	0.0	0.0	0.0	0.0	0.0	0.0	0.0	0.0	0.0	0.0	0.0	0.0	0.0	0.0	0.0
Fruit	6	1116	30	Meloen op siroop blik/glas		N	100	g	1	N	Per 100g	80	340		0.5	0.5	0.0	0.0	0.0	0.0	0.0	0.0	0.0	0.0	0.0	0.0	0.0	0.0	0.0	0.0	0.0	0.0	0.0	0.0	0.0	0.0	0.0	0.0	0.0	0.0	0.0	0.0	0.0	0.0	0.0	0.0	0.0	0.0	0.0
Fruit	6	1106	27	Meloen suiker-		N	100	g	1	N	Per 100g	30	127		0.9	0.9	0.0	0.0	0.0	0.0	0.0	0.0	0.0	0.0	0.0	0.0	0.0	0.0	0.0	0.0	0.0	0.0	0.0	0.0	0.0	0.0	0.0	0.0	0.0	0.0	0.0	0.0	0.0	0.0	0.0	0.0	0.0	0.0	0.0
Fruit	6	1105	23	Meloen water-		N	100	g	1	N	Per 100g. bevat 0,4 g organische zuren	38	163		1.0	1.0	0.0	0.0	0.0	0.0	0.0	0.0	0.0	0.0	0.0	0.0	0.0	0.0	0.0	0.0	0.0	0.0	0.0	0.0	0.0	0.0	0.0	0.0	0.0	0.0	0.0	0.0	0.0	0.0	0.0	0.0	0.0	0.0	0.0
Gebak en koek	7	2413	26	Mergpijpje		N	100	g	1	N	Per 100g. gem van o'lacy, hoogvliet, lotus, biscuiterie royale en c1000	458	1918		2.7	1.7	1.0	21.6	20.1	11.0	6.9	2.2	2.0	0.0	0.0	0.0	1.3	2.2	0.2	0.0	3.1	0.1	0.1	8.6	0.0	0.4	1.8	25.4	1.3	0.4	0.0	0.5	8.2	29.1	1.5	0.4	0.4	0.0	0.2
Kruiden en specerijen	12	1891	51	Mierikswortel rauw		N	100	g	0.45	N	Per 100g	80	335	0.7	4.5	4.5	0.0	0.3	0.2	0.1	0.2	0.0	0.0
Melk en melkproducten	13	862	42	Milkshake		N	100	g	1	N	Per 100g. bevat 0,2 g organische zuren	77	326		3.2	0.9	2.3	1.8	1.6	1.1	0.4	0.1	0.0	0.0	3.7	2.5	1.0	2.0	0.1	0.1	2.8	0.0	0.1	9.4	0.7	0.0	1.6	28.8	1.4	0.1	0.0	1.0	11.7	21.4	2.6	1.3	0.3	0.0	0.2
Kruiden en specerijen	12	2671	41	Mix voor nasi/bami onbereid		N	100	g	1	N	Per 100g. gem van knorr en conimex	277	1163		12.0	5.0	6.8	6.0	5.8	1.6
Preparaten	17	2013	18	Modifast Intensive Milkshake		N	100	g	1	N	Per 100g. gem van aardbei, chocolade, vanille en banaan	355	1499		36.8			4.9	4.7	0.7	1.1	2.7	2.6
Preparaten	17	1792	50	Modifast Intensive Muesli		N	100	g	1	N	Per 100g. appel-kaneel	358	1509		35.0	0.0	35.0	5.8	5.6	1.0	1.5	2.8	2.8
Preparaten	17	2012	13	Modifast Intensive Pudding		N	100	g	1	N	Per 100g. gem van caramel, chocolade en vanille	355	1497		36.8			4.9	4.7	0.7	1.1	2.7	2.6
Preparaten	17	3106	31	Modulen IBD poeder	Nestle	N	100	g	1	N	Per 100g	495	2075		18.0			23.0	22.1	12.5	3.7	2.3	2.3
Kruiden en specerijen	12	1216	32	Monosodium glutamate Ve-tsin		N	100	g	1	N	Per 100g	0	0		0.0	0.0	0.0	0.0	0.0	0.0	0.0	0.0	0.0	0.0	0.0	0.0	0.0	0.0	0.0	0.0	0.0	0.0	0.0	0.0	0.0	0.0	0.0	0.0	0.0	0.0	0.0	0.0	0.0	0.0	0.0	0.0	0.0	0.0	0.0
Gebak en koek	7	2395	58	Moorkop		N	100	g	1	N	Per 100g	306	1271		4.5	1.7	2.8	23.9	22.5	13.5	5.6	2.8	2.3	0.0	2.0	1.3	1.1	1.9	0.2	0.0	4.1	0.1	0.1	7.2	0.6	0.0	0.6	26.6	1.1	0.1	0.0	0.4	13.0	22.8	1.0	1.0	0.3	0.0	0.3
Fruit	6	167	48	Morellen		N	100	g	1	N	Per 100g	52	221		1.0	1.0	0.0	0.0	0.0	0.0	0.0	0.0	0.0	0.0	0.0	0.0	0.0	0.0	0.0	0.0	0.0	0.0	0.0	0.0	0.0	0.0	0.0	0.0	0.0	0.0	0.0	0.0	0.0	0.0	0.0	0.0	0.0	0.0	0.0
Vis	22	1583	47	Mosselen gebakken/gefrituurd		N	100	g	1	N	Per 100g	268	1114		17.2	0.0	17.2	19.0	18.2	2.4	7.8	7.3	0.9				0.0	0.0			0.0			0.4			0.0	9.9				0.0	2.9			4.8
Vis	22	111	9	Mosselen gekookt		N	100	g	1	N	Per 100g	125	527		17.2	0.0	17.2	3.1	2.8	1.0	0.9	0.9	0.0								0.1			3.3	0.1		1.1	23.3	10.9			1.6	4.9	7.7		0.9			0.1
Vis	22	1630	22	Mosselen in zuur glas		N	100	g	1	N	Per 100g. na uitlekken	105	444		17.2	0.0	17.2	3.1	2.8	1.0	0.9	0.9	0.0								0.1			3.3	0.1		1.1	23.3	10.9			1.6	4.9	7.7		0.9			0.1
Kruiden en specerijen	12	824	38	Mosterd		N	100	g	1	N	Per 100g	142	589		6.7	6.7	0.0	8.6	8.3	1.6	3.3	3.3	1.5
Kruiden en specerijen	12	1227	39	Mosterd Na-		N	100	g	1	N	Per 100g	126	523		6.5	6.5	0.0	9.5	9.1	1.6	3.3	3.3	1.5
Melk en melkproducten	13	767	60	Mousse chocolade-		N	100	g	1	N	Per 100g	180	757		4.9	1.3	3.7	7.4	6.9	3.9	2.6	0.5	0.3	0.0	0.0	0.1	0.0	0.0	0.0	0.0	0.0	0.0	0.0	0.2	0.0	0.0	0.0	26.3	0.9	0.0	0.0	0.2	29.3	35.6	0.0	0.2	0.0	0.0	0.8
Melk en melkproducten	13	2270	28	Mousse chocolade- light		N	100	g	1	N	Per 100g. mona	123	517		4.5	0.9	3.6	5.0	4.6	4.3	0.3	0.0	0.0
Graanproducten en bindmiddelen	8	211	11	Mout gorte-		N	100	g	1	N	Per 100g	332	1407		10.0	10.0	0.0	2.0	1.6	0.4	0.2	1.1	1.0		0.0	0.0	0.0	0.0			0.0				0.0		0.0	24.2				0.0		11.7					0.0
Graanproducten en bindmiddelen	8	213	19	Mout haver-		N	100	g	1	N	Per 100g	372	1567		12.3	12.3	0.0	7.5	7.1	1.3	2.7	3.0	2.9		0.0	0.0	0.0	0.0			0.0			0.0	0.0		0.0	17.0	0.2			0.0	1.1	38.3					0.5
Graanproducten en bindmiddelen	8	2008	36	Muesli Country Store	Kellogg's	N	100	g	1	N	Per 100g. Verrijkt met: IJzer totaal, IJzer non haem, Vitamine B1, Vitamine B2, Vitamine B6 totaal, Vitamine B12, Foliumzuur, Nicotinezuur, Folaat equivalenten.	369	1558		9.0	9.0	0.0	5.0	4.7	0.9	2.2	1.7	1.4					0.0		0.0	1.1			1.3			0.0	18.7	0.1	0.0		0.1	2.6	34.7	0.7	1.4			2.8
Graanproducten en bindmiddelen	8	3059	57	Muesli krokante Cruesli Balans		N	100	g	1	N	Per 100g. gem van naturel, appel-peer en chocolade	386	1630		7.8	7.8	0.0	5.0	4.7	1.2	2.5	1.1
Graanproducten en bindmiddelen	8	2676	62	Muesli krokante m chocolade		N	100	g	1	N	Per 100g. gem van markant, quaker cruesli, o'lacy en albert heijn	468	1963		8.5	8.5	0.0	18.2	17.2	7.9	6.8	2.4	2.1		0.0	0.0	0.4	0.2		0.0	2.2	0.0	0.0	1.3	0.0	0.0	0.0	30.1	0.2	0.0		0.1	11.1	39.0	0.0	0.6		0.0	0.5
Graanproducten en bindmiddelen	8	2675	58	Muesli krokante m noten		N	100	g	1	N	Per 100g. gem van albert heijn en quaker cruesli	479	2007	0.0	8.5	8.5	0.0	21.0	19.8	6.3	9.3	3.9	3.6		0.0	0.0	0.3	0.2		0.0	1.9	0.0	0.0	1.2	0.0		0.0	23.5	0.2	0.0		0.1	3.2	45.6	0.0	1.1	0.0	0.0	0.4
Graanproducten en bindmiddelen	8	2366	53	Muesli krokante naturel/m fruit		N	100	g	1	N	Per 100g. gem van c1000, albert heijn, jordans en quakers	438	1841		8.3	8.3	0.0	14.8	13.9	5.7	5.8	2.3	2.1		0.0	0.0	0.5	0.3		0.0	2.9	0.0	0.0	1.7	0.0		0.0	31.5	0.2			0.1	3.2	40.9	0.0	0.7		0.0	0.3
Graanproducten en bindmiddelen	8	2809	57	Muesli vruchten-		N	100	g	1	N	Per 100g. gem van c1000, tilos, euroshopper en zonnatura	357	1505		9.7	9.7	0.0	4.8	4.5	1.7	1.5	1.2	1.1		0.0	0.4	1.0	0.9		0.0	7.6	0.0	0.0	3.2	0.0		0.0	21.0	0.2			0.1	2.5	31.5	0.0	0.9		0.0	0.2
Gebak en koek	7	2239	54	Mueslireep		N	100	g	1	N	Per 100g. gem van zonnatura, jordans, gletscherkrone, ravensbergen	430	1802		7.9	7.9	0.0	19.6	18.6	4.3	9.6	4.7	4.5		0.0	0.0	0.5	0.3		0.0	2.9	0.0	0.0	1.7	0.0		0.0	31.5	0.2			0.1	3.2	40.9	0.0	0.7		0.0	0.3
Gebak en koek	7	1509	47	Mueslireep m chocolade		N	100	g	1	N	Per 100g	454	1898		7.7	7.4	0.3	22.5	21.4	10.2	8.4	2.7	2.5		0.1	0.1	0.4	0.2		0.0	2.1	0.0	0.0	1.4	0.0	0.0	0.0	29.7	0.2	0.0		0.1	12.7	38.3	0.0	0.5	0.0	0.0	0.5
Preparaten	17	2971	47	Multi-Thick	Abbott	N	100	g	1	N	Per 100g	366	1556		0.4			0.1
Alcoholische en niet-alcoholische dranken	2	405	28	Muskaatwijn		N	100	g	1	N	Per 100g	162	676		0.0	0.0	0.0	0.0	0.0	0.0	0.0	0.0	0.0	0.0	0.0	0.0	0.0	0.0	0.0	0.0	0.0	0.0	0.0	0.0	0.0	0.0	0.0	0.0	0.0	0.0	0.0	0.0	0.0	0.0	0.0	0.0	0.0	0.0	0.0
Samengestelde gerechten	18	371	31	Nasi goreng blik/diepvries		N	100	g	1	N	Per 100g. gem van blik en diepvries	128	539		4.1	3.3	0.8	2.5	2.4	0.5	0.7	0.7	0.6		0.0	0.0	0.0	0.1			0.2		0.0	0.6	0.0		0.1	12.7	0.6			0.2	7.8	30.1	15.5	1.2	0.5		0.5
Samengestelde gerechten	18	1837	54	Nasi goreng koelverse maaltijd		N	100	g	1	N	Per 100g	165	695		4.6	3.6	0.9	4.7	4.4	1.2	2.2	1.0	0.8		0.0	0.0	0.0	0.0			0.0		0.0	0.6	0.0		0.1	16.3	1.3			0.3	8.9	47.3	0.4	3.2	0.1		0.4
Samengestelde gerechten	18	471	33	Nasi goreng m ei		N	100	g	1	N	Per 100g	129	544		6.5	1.1	5.4	2.8	2.7	0.7	1.3	0.6	0.5		0.0	0.0	0.0	0.0			0.0		0.0	0.6	0.0		0.1	16.3	1.3			0.3	8.9	47.3	0.4	3.2	0.1		0.4
Noten, zaden en snacks	15	609	48	Nasibal/nasischijf diepvries bereid		N	100	g	1	N	Per 100g	298	1245		5.8	4.8	1.0	16.7	16.0	8.4	5.9	1.1	1.0								0.0			2.3				33.9					15.9
Fruit	6	1812	28	Nectarine		N	100	g	1	N	Per 100g	33	138		1.0	1.0	0.0	0.1	0.0	0.0	0.0	0.0	0.0		0.0	0.0	0.0	0.0			0.0			0.0	0.0		0.0	20.7	0.0			0.0	3.8	3.8		14.9			0.0
Preparaten	17	2165	44	Nenatal 1 p 100 ml	Nutricia	N	100	ml	1	N	Per 100ml	75	312		2.0	0.0	2.0	4.1	3.9	1.5	1.5	0.9	0.7
Preparaten	17	2164	40	Nenatal 1 poeder	Nutricia	N	100	g	1	N	Per 100g	497	2075		13.0	0.0	13.0	26.7	25.4	10.5	10.8	4.2	3.4
Preparaten	17	2167	53	Nenatal BMF p 100 ml	Nutricia	N	100	ml	1	N	Per 100ml	15	65		0.8	0.0	0.8	0.0	0.0	0.0	0.0	0.0	0.0	0.0	0.0	0.0	0.0	0.0	0.0	0.0	0.0	0.0	0.0	0.0	0.0	0.0	0.0	0.0	0.0	0.0	0.0	0.0	0.0	0.0	0.0	0.0	0.0	0.0	0.0
Preparaten	17	2166	49	Nenatal BMF poeder	Nutricia	N	100	g	1	N	Per 100g	362	1539		19.0	0.0	19.0	0.0	0.0	0.0	0.0	0.0	0.0	0.0	0.0	0.0	0.0	0.0	0.0	0.0	0.0	0.0	0.0	0.0	0.0	0.0	0.0	0.0	0.0	0.0	0.0	0.0	0.0	0.0	0.0	0.0	0.0	0.0	0.0
Preparaten	17	1270	26	Nenatal Start p 100 ml	Nutricia	N	100	ml	1	N	Per 100ml	80	336	0.4	2.4	0.0	2.4	4.4	4.2	1.9	1.6	0.7	0.5		0.0	0.2	1.3	1.0			11.5			4.2				21.5	0.1				4.1	39.6		1.3
Preparaten	17	1285	49	Nenatal Start poeder	Nutricia	N	100	g	1	N	Per 100g	495	2067	2.4	15.1	0.0	15.1	26.7	25.6	10.5	10.9	4.2	3.4		0.0	0.1	1.3	1.0			11.6			4.2				21.4	0.1				4.2	39.7		1.3
Preparaten	17	3177	57	Neocate Active p 100 ml	Nutricia	N	100	ml	1	N	Per 100ml	100	417		2.8			4.8	4.6	1.7	1.8	0.9	0.8
Preparaten	17	2991	54	Neocate Active poeder	Nutricia	N	100	g	1	N	Per 100g	475	1992		13.1			23.0	21.9	8.0
Preparaten	17	1981	49	Neocate Advance p 100 ml	Nutricia	N	100	ml	1	N	Per 100ml	100	420	0.5	2.5			3.5	3.4	1.3	1.5	0.5	0.4
Preparaten	17	1982	54	Neocate Advance poeder	Nutricia	N	100	g	1	N	Per 100g. bevat 5,9 g maltotriose	400	1683	2.0	10.0			14.0	13.4	5.1	6.1	2.0	1.6
Preparaten	17	1980	45	Neocate LCP poeder	Nutricia	N	100	g	1	N	Per 100g. bevat 5,4 g maltotriose	483	2020	2.3	13.5			24.5	23.5	7.0	10.6	4.4	4.0
Preparaten	17	1979	81	Neocate p 100 ml	Nutricia	N	100	ml	1	N	Per 100ml	72	301	0.4	2.0			3.5	3.4	1.0	1.6	0.7	0.6
Preparaten	17	2990	49	Neocate Spoon poeder	Nutricia	N	100	g	1	N	Per 100g	472	1981		8.2			18.8	17.9	6.5
Preparaten	17	2972	52	Nepro p 100 ml	Abbott	N	100	ml	1	N	Per 100ml. gem van aardbei en vanille	200	838		7.0			9.6	9.2
Vlees, vleeswaren en gevogelte	23	1903	32	Nier lams- rauw		N	100	g	0.86	N	Per 100g	91	385	2.7	17.0	0.0	17.0	2.6	1.9	0.9	0.6	0.5	0.2
Vlees, vleeswaren en gevogelte	23	1902	28	Nier runder- rauw		N	100	g	0.88	N	Per 100g	88	370	2.8	17.2	0.0	17.2	2.1	1.6	0.7	0.5	0.5	0.2
Vlees, vleeswaren en gevogelte	23	1901	24	Nier varkens- rauw		N	100	g	0.9	N	Per 100g	86	363	2.5	15.5	0.0	15.5	2.7	2.0	0.9	0.7	0.4	0.2
Kruiden en specerijen	12	825	42	Nootmuskaat		N	100	g	1	N	Per 100g	536	2231		6.0	6.0	0.0	36.0	34.6	30.0	3.5	1.2	1.0
Noten, zaden en snacks	15	2887	74	Noten amandelen z vliesje gezouten		N	100	g	1	N	Per 100g	659	2728		21.7	21.7	0.0	55.8	53.0	3.7	34.8	14.5	14.4		0.0	0.0	0.0	0.0		0.0	0.0	0.0	0.0	0.0	0.0		0.0	5.5	0.4			0.1	1.3	64.7	0.0	0.0		0.0	0.1
Noten, zaden en snacks	15	198	61	Noten amandelen z vliesje ongezouten		N	100	g	1	N	Per 100g	659	2728		21.7	21.7	0.0	55.8	53.0	3.7	34.8	14.5	14.4		0.0	0.0	0.0	0.0		0.0	0.0	0.0	0.0	0.0	0.0		0.0	5.5	0.4			0.1	1.3	64.7	0.0	0.0		0.0	0.1
Noten, zaden en snacks	15	546	46	Noten borrel-		N	100	g	1	N	Per 100g. knabbelnoten, tijgernoten	547	2281		15.4	15.4	0.0	33.2	31.5	7.6	14.3	7.6	7.6											0.0				14.4					3.5
Noten, zaden en snacks	15	2886	70	Noten cashew- gezouten		N	100	g	1	N	Per 100g	615	2552		21.2	21.2	0.0	48.9	46.9	8.8	30.6	8.0	8.0		0.0	0.0	0.0	0.0		0.0	0.0	0.0	0.0	0.1	0.0		0.0	10.1	0.3			0.1	6.6	64.4	0.0	0.1		0.0	0.5
Noten, zaden en snacks	15	199	65	Noten cashew- ongezouten		N	100	g	1	N	Per 100g	615	2552		21.2	21.2	0.0	48.9	46.9	8.8	30.6	8.0	8.0		0.0	0.0	0.0	0.0		0.0	0.0	0.0	0.0	0.1	0.0		0.0	10.1	0.3			0.1	6.6	64.4	0.0	0.1		0.0	0.5
Noten, zaden en snacks	15	1935	32	Noten gemengd gezouten		N	100	g	1	N	Per 100g	644	2664	0.0	21.3	21.3	0.0	54.9	52.2	7.3	29.3	13.6	12.6	0.0	0.0	0.0	0.0	0.0	0.0	0.0	0.0	0.0	0.0	0.1	0.0	0.0	0.0	8.1	0.2	0.0	0.0	0.0	3.2	54.7	0.0	1.8	0.0	0.0	0.5
Noten, zaden en snacks	15	207	32	Noten gemengd ongezouten		N	100	g	1	N	Per 100g	648	2683	0.0	21.4	21.4	0.0	55.3	52.6	7.4	29.5	13.7	12.7		0.0	0.0	0.0	0.0		0.0	0.0	0.0	0.0	0.1	0.0		0.0	8.1	0.2	0.0		0.0	3.2	54.7	0.0	1.8	0.0	0.0	0.5
Noten, zaden en snacks	15	200	4	Noten hazel- ongezouten		N	100	g	1	N	Per 100g	717	2959		14.0	14.0	0.0	69.0	65.6	4.9	53.4	7.3	7.1		0.0	0.0	0.0	0.0			0.0			0.3	0.0		0.0	5.2	0.3			0.0	1.8	81.1		0.2			0.2
Noten, zaden en snacks	15	2844	48	Noten macademia ongezouten		N	100	g	1	N	Per 100g	785	3239		7.8	7.8	0.0	76.1	72.3	11.9	59.3	1.5	1.4
Noten, zaden en snacks	15	203	16	Noten para- ongezouten		N	100	g	1	N	Per 100g	692	2853		15.0	15.0	0.0	67.0	64.3	17.2	22.1	25.1	25.1		0.0	0.0	0.0	0.0			0.0			0.2	0.0		0.0	15.6	0.4			0.0	10.9	33.9		0.0			0.0
Noten, zaden en snacks	15	1895	68	Noten pecan- ongezouten		N	100	g	1	N	Per 100g	700	2886	1.7	9.2	9.2	0.0	70.1	66.7	6.0	39.3	20.8	19.9															6.3					2.5	58.7		1.4			0.1
Noten, zaden en snacks	15	2048	49	Noten pinda's dry roasted		N	100	g	1	N	Per 100g	577	2390		24.0	24.0	0.0	47.0	44.7	6.9	27.2	10.6	10.5		0.0	0.0	0.0	0.0		0.0	0.0	0.0	0.0	0.1	0.0		0.0	8.8	0.1			0.1	1.7	58.8	0.0	0.1	0.1	0.0	0.8
Noten, zaden en snacks	15	876	61	Noten pinda's gezouten		N	100	g	1	N	Per 100g	626	2593		24.9	24.9	0.0	50.6	48.1	7.5	29.3	11.4	11.3		0.0	0.0	0.0	0.0		0.0	0.0	0.0	0.0	0.1	0.0		0.0	8.8	0.1			0.1	1.7	58.8	0.0	0.1	0.1	0.0	0.8
Noten, zaden en snacks	15	204	20	Noten pinda's ongezouten		N	100	g	1	N	Per 100g	631	2614		25.2	25.2	0.0	51.7	49.1	7.5	32.1	9.5	9.4		0.0	0.0	0.0	0.0		0.0	0.0	0.0	0.0	0.1	0.0		0.0	8.6	0.1			0.0	2.0	63.1	0.0	0.1	0.1	0.0	0.9
Noten, zaden en snacks	15	2345	42	Noten pinda's suiker-		N	100	g	1	N	Per 100g	539	2248		15.1	15.1	0.0	31.0	29.5	4.5	19.3	5.7	5.6	0.0	0.0	0.0	0.0	0.0	0.0	0.0	0.0	0.0	0.0	0.1	0.0	0.0	0.0	8.6	0.1	0.0	0.0	0.0	2.0	63.1	0.0	0.1	0.1	0.0	0.9
Noten, zaden en snacks	15	1896	72	Noten pistache- gezouten		N	100	g	1	N	Per 100g	592	2452		23.8	23.8	0.0	48.3	46.1	5.6	27.3	13.1	12.9		0.0	0.0	0.0	0.0		0.0	0.0	0.0	0.0	0.1	0.0		0.0	10.6	1.0			0.0	1.1	57.8	0.0	0.4		0.0	0.1
Noten, zaden en snacks	15	206	28	Noten wal- ongezouten		N	100	g	1	N	Per 100g	708	2920		15.9	15.9	0.0	68.1	64.7	6.1	13.0	45.2	37.1		0.0	0.2	0.0	0.0		0.0	0.0	0.0	0.0	0.0	0.0		0.0	6.5	0.1	0.0		0.1	2.5	19.5	0.0	11.6		0.0	0.1
Suiker, snoep, zoet beleg en zoete sauzen	20	2386	59	Nougat		N	100	g	1	N	Per 100g	478	2008		6.5	6.5	0.0	16.7	15.9	1.1	10.4	4.4	4.3	0.0	0.0	0.0	0.0	0.0	0.0	0.0	0.0	0.0	0.0	0.0	0.0	0.0	0.0	5.5	0.4	0.0	0.0	0.1	1.3	64.7	0.0	0.0	0.0	0.0	0.1
Preparaten	17	2019	44	Novasource GI control p 100 ml	Nestle	N	100	ml	1	N	Per 100ml. met guargom	110	462		4.1	0.0	4.1	3.5	3.4	1.2	1.1	0.9	0.8
Preparaten	17	2193	45	Novasource Start p 100 ml	Nestle	N	100	ml	1	N	Per 100ml	76	319		5.0	0.0	5.0	2.5	2.4	1.1	0.9	0.4
Sojaproducten en vegetarische producten	14	2951	41	Nuggets vegetarisch onbereid		N	100	g	1	N	Per 100g. tivall. Verrijkt met: IJzer totaal, IJzer non haem, Vitamine B12.	255	1064		15.0	12.9	2.1	15.0	14.3	2.3	3.3	8.7	7.8	0.0	0.0	0.0	0.0	0.0	0.0	0.0	0.0	0.0	0.0	0.1	0.0	0.0	0.0	10.9	0.1	0.0	0.0	0.1	3.8	22.8	0.0	5.9	0.0	0.0	0.4
Preparaten	17	3178	62	Nutilis Complete p 100 ml	Nutricia	N	100	ml	1	N	Per 100ml	245	1028		9.6	0.1	9.5	9.3	8.8	1.0	5.4	2.6
Preparaten	17	1768	65	Nutilis powder	Nutricia	N	100	g	1	N	Per 100g	358	1520		0.2	0.2	0.0	0.1	0.1	0.0	0.0	0.1
Preparaten	17	2092	39	Nutramigen 1 Lipil LGG p 100 ml	Mead Johnson	N	100	ml	1	N	Per 100ml	68	286		1.9			3.4	3.3	1.4	1.2	0.6	0.6
Preparaten	17	2091	35	Nutramigen 1 Lipil LGG poeder	Mead Johnson	N	100	g	1	N	Per 100g	501	2098		14.0	0.0	14.0	25.0	24.0	10.3	9.1	4.6	4.5
Preparaten	17	2094	48	Nutramigen 2 Lipil LGG p 100 ml	Mead Johnson	N	100	ml	1	N	Per 100ml	67	282		1.7			2.9	2.8	1.4	1.3	0.6	0.5
Preparaten	17	2093	43	Nutramigen 2 Lipil LGG poeder	Mead Johnson	N	100	g	1	N	Per 100g	462	1940		11.6			20.0	19.2	9.9	8.7	4.4	4.2
Preparaten	17	3010	6	Nutramigen AA m Lipil p 100 ml	Mead Johnson	N	100	ml	1	N	Per 100ml	68	284		1.9			3.6	3.5				0.6
Preparaten	17	3015	27	Nutramigen AA m Lipil poeder	Mead Johnson	N	100	g	1	N	Per 100g	494	2065		13.9			26.0	25.0				4.3
Preparaten	17	2998	84	Nutrical p 100 ml	Nutricia	N	100	ml	1	N	Per 100ml	248	1052		0.0	0.0	0.0	0.0	0.0	0.0	0.0	0.0	0.0	0.0	0.0	0.0	0.0	0.0	0.0	0.0	0.0	0.0	0.0	0.0	0.0	0.0	0.0	0.0	0.0	0.0	0.0	0.0	0.0	0.0	0.0	0.0	0.0	0.0	0.0
Preparaten	17	3179	66	Nutridrink Compact Fibre p 100 ml	Nutricia	N	100	ml	1	N	Per 100ml	239	1002		9.4	0.0	9.4	10.4	9.9	1.0	6.0	2.9
Preparaten	17	2981	50	Nutridrink Compact p 100 ml	Nutricia	N	100	ml	1	N	Per 100ml	241	1013		9.6	0.0	9.6	9.3	8.8	0.9	5.3	2.7
Preparaten	17	3181	35	Nutridrink Compact Protein p 100 ml	Nutricia	N	100	ml	1	N	Per 100ml	240	1007		14.4	0.0	14.4	9.4	8.9	0.9	5.4	2.7
Preparaten	17	1388	63	Nutridrink Creme p 100 ml	Nutricia	N	100	ml	1	N	Per 100ml. bevat 0,2 g overige koolhydraten	160	674	1.6	9.5	0.0	9.5	5.0	4.8	0.7	2.9	1.2	1.1		0.0	0.2	0.1	0.1			0.1			0.4				5.5	0.3				2.7	56.4		4.8			0.4
Preparaten	17	2982	55	Nutridrink Fruit p 100 ml	Nutricia	N	100	ml	1	N	Per 100ml	137	577		7.0			4.0	3.8	0.4	2.4	1.1
Preparaten	17	1703	27	Nutridrink Juice Style p 100 ml	Nutricia	N	100	ml	1	N	Per 100ml. bevat 0,4 g overige koolhydraten	150	638	0.7	4.0	0.0	4.0	0.0	0.0	0.0	0.0	0.0	0.0	0.0	0.0	0.0	0.0	0.0	0.0	0.0	0.0	0.0	0.0	0.0	0.0	0.0	0.0	0.0	0.0	0.0	0.0	0.0	0.0	0.0	0.0	0.0	0.0	0.0	0.0
Preparaten	17	1702	23	Nutridrink Multi Fibre p 100 ml	Nutricia	N	100	ml	1	N	Per 100ml. bevat 0,5 g overige koolhydraten	153	639	0.9	3.3	0.1	3.2	6.8	6.5	0.6	3.9	2.0	1.4		0.0	0.1	0.0	0.0			0.1			0.1				5.6	0.2				2.8	57.8		5.2			0.4
Preparaten	17	1246	41	Nutridrink p 100 ml	Nutricia	N	100	ml	1	N	Per 100ml. bevat 0,4 g overige koolhydraten	150	631	0.9	6.0	0.0	6.0	5.8	5.6	0.6	3.4	1.7	1.4		0.0	0.1	0.0	0.0			0.0			0.1				5.6	0.2				2.8	58.0		5.2			0.4
Preparaten	17	1048	45	Nutridrink Protein p 100 ml	Nutricia	N	100	ml	1	N	Per 100ml. bevat 0,1 g overige koolhydraten; Fortimel chocolade bevat 0,3 g voedingsvezel	150	632	1.6	10.0	0.0	10.0	5.3	5.0	0.6	3.0	1.4	1.2		0.0	0.5	0.1	0.3			0.3			1.0				7.2	0.4				3.3	55.8		4.8			0.4
Preparaten	17	3182	39	Nutridrink Smoothie p 100 ml	Nutricia	N	100	ml	1	N	Per 100ml	150	629		3.4			6.4	6.1	0.8	3.6	1.7
Preparaten	17	2980	46	Nutridrink Soup p 100 ml	Nutricia	N	100	ml	1	N	Per 100ml	149	622		7.5	0.0	7.5	7.0	6.7	0.7	4.1	1.9
Preparaten	17	1685	57	Nutridrink Yoghurt Style p 100 ml	Nutricia	N	100	ml	1	N	Per 100ml. bevat 1,4 g overige koolhydraten	151	636	1.2	6.0	0.0	6.0	5.8	5.5	0.7	3.3	1.5	1.1		0.0	0.4	0.1	0.2			0.3			0.7				6.5	0.4				3.1	57.5		4.9			0.4
Preparaten	17	1261	27	Nutrilon 1 p 100 ml	Nutricia	N	100	ml	1	N	Per 100ml	67	282	0.2	1.3	0.0	1.3	3.5	3.3	1.5	1.2	0.6	0.5		0.0	0.2	1.5	1.3			9.7			4.3				17.7	0.3				3.5	45.5		2.1			0.4
Preparaten	17	1282	37	Nutrilon 1 poeder	Nutricia	N	100	g	1	N	Per 100g	503	2103	1.7	10.4	0.0	10.4	25.9	24.6	10.7	10.5	3.5	2.9		0.0	0.2	1.5	1.3			9.7			4.3				17.7	0.3				3.5	45.5		2.1			0.4
Preparaten	17	1687	65	Nutrilon 2 p 100 ml	Nutricia	N	100	ml	1	N	Per 100ml	70	295	0.3	1.4	0.0	1.4	3.2	3.0	1.3	1.2	0.5	0.4		0.0	0.2	1.5	1.3			9.7			4.3				17.7	0.3				3.5	45.6		2.1			0.4
Preparaten	17	1328	45	Nutrilon 2 poeder	Nutricia	N	100	g	1	N	Per 100g	491	2055	2.0	12.5	0.0	12.5	23.5	22.3	9.7	9.5	3.1	2.7		0.0	0.2	1.5	1.3			9.7			4.3				17.7	0.3				3.5	45.6		2.1			0.4
Preparaten	17	1973	55	Nutrilon 3 p 100 ml	Nutricia	N	100	ml	1	N	Per 100ml	70	293	0.3	1.5	0.0	1.5	3.2	3.1	1.3	1.3	0.5	0.4
Preparaten	17	1974	59	Nutrilon 3 poeder	Nutricia	N	100	g	1	N	Per 100g	475	1990	1.9	11.6	0.0	11.6	20.1	19.3	8.4	8.3	2.7	2.3
Preparaten	17	1604	29	Nutrilon AR 1 p 100 ml	Nutricia	N	100	ml	1	N	Per 100ml	68	285	0.3	1.7	0.0	1.7	3.1	2.9	1.2	1.2	0.4	0.3		0.0	0.8	1.6	1.5			9.8			5.1				18.5	0.4				4.7	35.0		2.0			0.3
Preparaten	17	1636	46	Nutrilon AR 1 poeder	Nutricia	N	100	g	1	N	Per 100g	504	2106	1.9	12.1	0.4	11.7	26.4	25.1	10.9	10.0	4.3	3.5			0.8	1.6	1.5			9.8			5.1				18.5	0.4				4.7	35.0		2.0			0.3
Preparaten	17	2171	30	Nutrilon AR 2 p 100 ml	Nutricia	N	100	ml	1	N	Per 100ml	71	296		2.2	0.0	2.2	3.0	2.9				0.3
Preparaten	17	2160	23	Nutrilon AR 2 poeder	Nutricia	N	100	g	1	N	Per 100g	485	2031		11.3	0.2	11.1	22.5	21.4	9.2	8.6	3.6	3.0
Preparaten	17	2983	59	Nutrilon Dreumesmelk 4 p 100 ml	Nutricia	N	100	ml	1	N	Per 100ml	65	272		1.5	0.0	1.5	2.8	2.7	0.7	1.5	0.5	0.4
Preparaten	17	1713	30	Nutrilon Forte 1 p 100 ml	Nutricia	N	100	ml	1	N	Per 100ml	69	287	0.2	1.7	0.0	1.7	3.3	3.1	1.3	1.3	0.5	0.4		0.0	0.2	1.5	1.3			9.7			4.3				17.7	0.3				3.5	45.6		2.1			0.4
Preparaten	17	1714	34	Nutrilon Forte 1 poeder	Nutricia	N	100	g	1	N	Per 100g	480	2011	2.0	11.4	0.0	11.4	22.7	21.6	9.3	8.6	3.7	3.0		0.0	0.2	1.5	1.3			9.7			4.3				17.7	0.3				3.5	45.6		2.1			0.4
Preparaten	17	2170	26	Nutrilon Forte 2 p 100 ml	Nutricia	N	100	ml	1	N	Per 100ml	76	318		2.2	0.0	2.2	3.4	3.2	1.4	1.4	0.5	0.4
Preparaten	17	2161	27	Nutrilon Forte 2 poeder	Nutricia	N	100	g	1	N	Per 100g	477	1999		10.0	0.0	10.0	22.1	21.0	9.0	8.4	3.5	3.0
Preparaten	17	2985	68	Nutrilon Goede Nacht p 100 ml	Nutricia	N	100	ml	1	N	Per 100ml	72	301		1.4	0.0	1.4	3.0	2.9	1.3	1.2	0.5	0.4
Preparaten	17	2168	57	Nutrilon Hypo-allergeen 1 p 100 ml	Nutricia	N	100	ml	1	N	Per 100ml	69	287		1.6	0.0	1.6	3.5	3.4	1.5	1.3	0.5	0.4
Preparaten	17	2155	41	Nutrilon Hypo-allergeen 1 poeder	Nutricia	N	100	g	1	N	Per 100g	491	2052		10.8	0.2	10.6	25.4	24.4	10.8	9.8	4.0	3.3
Preparaten	17	2169	62	Nutrilon Hypo-allergeen 2 p 100 ml	Nutricia	N	100	ml	1	N	Per 100ml	72	299		1.8	0.0	1.8	3.5	3.4	1.5	1.3	0.5	0.4
Preparaten	17	2156	46	Nutrilon Hypo-allergeen 2 poeder	Nutricia	N	100	g	1	N	Per 100g	470	1969		10.9	0.2	10.7	21.6	20.7	9.8	9.2	3.0	2.8
Preparaten	17	1332	24	Nutrilon Nutriton poeder	Nutricia	N	100	g	1	N	Per 100g. bevat 87 g niet opneembare koolhydraten (gommen)	310	1304		2.4	2.4	0.0	0.4	0.3	0.1	0.1	0.2	0.2
Preparaten	17	1975	63	Nutrilon Omneo 1 p 100 ml	Nutricia	N	100	ml	1	N	Per 100ml	72	300	0.3	1.7	0.0	1.7	3.3	3.2	1.3	1.2	0.5	0.4
Preparaten	17	1976	68	Nutrilon Omneo 1 poeder	Nutricia	N	100	g	1	N	Per 100g	489	2045	1.8	10.8	0.1	10.7	25.3	24.3	10.6	9.8	3.9	3.1
Preparaten	17	1977	72	Nutrilon Omneo 2 p 100 ml	Nutricia	N	100	ml	1	N	Per 100ml	74	309	0.3	1.9	0.0	1.9	3.3	3.2	1.4	1.2	0.5	0.4
Preparaten	17	1978	76	Nutrilon Omneo 2 poeder	Nutricia	N	100	g	1	N	Per 100g	470	1966	2.0	10.8	0.2	10.6	21.6	20.7	9.5	8.1	3.2	2.6
Preparaten	17	1637	50	Nutrilon Pepti 1 p 100 ml	Nutricia	N	100	ml	1	N	Per 100ml. bevat 0,01 g overige koolhydraten	68	282	0.3	1.6	0.0	1.6	3.6	3.5	1.5	1.4	0.5	0.4		0.0	0.1	1.4	1.2			9.2			4.1				18.9	0.3				3.6	45.5		2.2			0.4
Preparaten	17	1638	54	Nutrilon Pepti 1 poeder	Nutricia	N	100	g	1	N	Per 100g	497	2076	1.9	11.6	0.0	11.6	25.6	24.6	10.9	9.6	4.1	3.4		0.0	0.1	1.4	1.2			9.2			4.1				18.9	0.3				3.6	45.5		2.2			0.4
Preparaten	17	1649	61	Nutrilon Pepti 2 per 100 ml	Nutricia	N	100	ml	1	N	Per 100ml	71	298	0.3	1.8	0.0	1.8	3.8	3.6	1.6	1.5	0.5	0.4		0.0	0.1	1.1	0.9			6.9			3.1				19.5	0.3				3.2	39.9		3.6			0.4
Preparaten	17	1681	41	Nutrilon Pepti 2 poeder	Nutricia	N	100	g	1	N	Per 100g	477	1995	2.1	11.2	0.1	11.1	21.8	20.9	9.3	8.2	3.5	2.9		0.0	0.1	1.1	0.9			6.9			3.1				19.5	0.3				3.2	39.9		3.6			0.4
Preparaten	17	2984	63	Nutrilon Peutermelk 5 p 100 ml	Nutricia	N	100	ml	1	N	Per 100ml	57	240		1.1	0.0	1.1	1.9	1.8	0.5	1.0	0.3	0.3
Preparaten	17	1715	38	Nutrilon Soya 1 p 100 ml	Nutricia	N	100	ml	1	N	Per 100ml	72	300	0.3	1.8	1.8	0.0	3.6	3.5	1.4	1.4	0.5	0.4			0.1	1.4	1.2			9.2			4.1				18.9	0.3				3.6	45.5		2.2			0.4
Preparaten	17	1304	23	Nutrilon Soya 1 poeder	Nutricia	N	100	g	1	N	Per 100g	515	2154	2.3	12.8	12.8	0.0	27.3	26.2	11.1	10.5	4.6	3.9		0.0	0.1	1.4	1.2			9.2			4.1				18.9	0.3				3.6	45.5		2.2			0.4
Preparaten	17	1331	20	Nutrilon Soya 2 p 100 ml	Nutricia	N	100	ml	1	N	Per 100ml	72	300	0.4	2.2	2.2	0.0	3.6	3.5	1.4	1.4	0.5	0.4		0.0	0.1	1.1	0.9			6.9			3.1				19.5	0.3				3.2	39.9		3.6			0.4
Preparaten	17	1330	16	Nutrilon Soya 2 poeder	Nutricia	N	100	g	1	N	Per 100g	494	2069	2.5	12.3	12.3	0.0	23.2	22.3	9.4	8.9	3.9	3.3		0.0	0.1	1.1	0.9			6.9			3.1				19.5	0.3				3.2	39.9		3.6			0.4
Preparaten	17	2128	45	Nutrini Energy Multi Fibre p 100 ml	Nutricia	N	100	ml	1	N	Per 100ml	152	637	0.6	4.0	0.0	4.0	6.7	6.4	0.6	3.9	1.9	1.6		0.0	0.0	0.0	0.0			0.0			0.1				5.4	0.2				2.7	58.7		5.2			0.4
Preparaten	17	2126	36	Nutrini Energy p 100 ml	Nutricia	N	100	ml	1	N	Per 100ml	150	630	0.6	4.0	0.0	4.0	6.7	6.4	0.6	3.9	1.9	1.6		0.0	0.0	0.0	0.0			0.0			0.1				5.4	0.2				2.2	58.7		5.2			0.4
Preparaten	17	2992	58	Nutrini Low Energy Multi Fibre p 100 ml	Nutricia	N	100	ml	1	N	Per 100ml	76	320		2.0	0.0	2.0	3.3	3.1	0.4
Preparaten	17	2127	40	Nutrini Multi Fibre p 100 ml	Nutricia	N	100	ml	1	N	Per 100ml	101	424	0.4	2.7	0.0	2.7	4.4	4.2	0.4	2.5	1.3	1.1		0.0	0.0	0.0	0.0			0.0			0.1				5.5	0.2				2.7	58.3		5.2			0.4
Preparaten	17	2125	32	Nutrini p 100 ml	Nutricia	N	100	ml	1	N	Per 100ml	100	419	0.4	2.8	0.0	2.8	4.4	4.2	0.4	2.5	1.3	1.1		0.0	0.0		0.0			0.0			0.1				5.5	0.2				2.7	58.3		5.2			0.4
Preparaten	17	2993	62	Nutrini Peptisorb p 100 ml	Nutricia	N	100	ml	1	N	Per 100ml	101	425		2.8	0.0	2.8	3.9	3.7	2.1
Preparaten	17	2119	46	NutriniDrink Multi Fibre p 100 ml	Nutricia	N	100	ml	1	N	Per 100ml	153	640	0.5	3.4	0.0	3.4	6.8	6.5	0.6	3.9	2.0	1.6			0.0	0.0	0.0			0.0			0.1				5.4	0.2				2.7	58.2		5.2			0.4
Preparaten	17	2118	41	NutriniDrink p 100 ml	Nutricia	N	100	ml	1	N	Per 100ml	150	629	0.5	3.4	0.0	3.4	6.8	6.5	0.6	3.9	2.0	1.6		0.0	0.0	0.0	0.0			0.0			0.1				5.4	0.2				2.7	58.2		5.2			0.4
Preparaten	17	2116	33	NutriniMax Energy Multi Fibre p 100 ml	Nutricia	N	100	ml	1	N	Per 100ml	152	638	0.8	4.8	0.0	4.8	6.3	6.0	0.6	3.6	1.8	1.5		0.0	0.1	0.0	0.0			0.0			0.1				5.5	0.2				2.8	58.1		5.2			0.4
Preparaten	17	2217	33	NutriniMax Energy p 100 ml	Nutricia	N	100	ml	1	N	Per 100ml	150	631	0.8	4.9	0.0	4.9	6.3	6.0	0.6	3.6	1.8	1.5		0.0	0.1	0.0	0.0			0.0			0.1				5.5	0.2				2.8	58.1		5.2			0.4
Preparaten	17	2117	37	NutriniMax Multi Fibre p 100 ml	Nutricia	N	100	ml	1	N	Per 100ml	102	429	0.5	3.3	0.1	3.2	4.2	4.0	0.4	2.4	1.2	1.0		0.0	0.1	0.0	0.0			0.0			0.1				5.5	0.2				2.8	58.1		5.2			0.4
Preparaten	17	2114	24	NutriniMax p 100 ml	Nutricia	N	100	ml	1	N	Per 100ml	100	421	0.5	3.3	0.0	3.3	4.2	4.0	0.4	2.4	1.2	1.0		0.0	0.1	0.0	0.0			0.0			0.1				5.5	0.2				2.8	58.1		5.2			0.4
Preparaten	17	2988	81	Nutrison 1000 complete MF p 100 ml	Nutricia	N	100	ml	1	N	Per 100ml	104	438		5.5	2.2	3.3	3.7	3.5	0.4
Preparaten	17	2989	85	Nutrison 1200 complete MF p 100 ml	Nutricia	N	100	ml	1	N	Per 100ml	125	524		5.5	2.2	3.3	4.3	4.1	0.4	2.4	1.2	1.0
Preparaten	17	1387	59	Nutrison Adv Peptisorb p 100 ml	Nutricia	N	100	ml	1	N	Per 100ml. bevat 1,3 g overige koolhydraten	102	430	0.6	4.0	0.0	4.0	1.7	1.6	0.9	0.2	0.5	0.4		0.0	0.0	27.5	21.1			0.0			0.0				5.3	0.0				2.0	11.2		3.6			0.3
Preparaten	17	2104	21	Nutrison Adv Peptisorb Powder p100 ml	Nutricia	N	100	ml	1	N	Per 100ml	101	427	0.6	3.7	0.0	3.7	1.7	1.6	1.0	0.2	0.5	0.4		0.0	0.2	28.2	19.9			0.2			0.2				6.2	0.1				3.3	11.4		3.1			0.2
Preparaten	17	2987	76	Nutrison Advanced Cubison p 100 ml	Nutricia	N	100	ml	1	N	Per 100ml	105	440		5.5			3.3	3.1	1.1			0.6
Preparaten	17	2986	72	Nutrison Advanced Protison p 100 ml	Nutricia	N	100	ml	1	N	Per 100ml	128	538		7.5	0.1	7.4	3.7	3.5	0.4			0.9
Preparaten	17	1689	73	Nutrison Concentrated p 100 ml	Nutricia	N	100	ml	1	N	Per 100ml	200	839	1.2	7.5	0.0	7.5	10.0	9.6	0.9	5.7	2.9	2.3		0.0	0.1	0.0	0.0			0.1			0.2				5.6	0.2				2.8	58.3		5.2			0.4
Preparaten	17	2131	18	Nutrison Energy Multi Fibre p 100 ml	Nutricia	N	100	ml	1	N	Per 100ml	154	648		6.0	0.1	5.9	5.8	5.6	0.5	3.3	1.7	1.4		0.0	0.1	0.0	0.0			0.1			0.1				5.6	0.2				2.8	57.8		5.2			0.4
Preparaten	17	1029	43	Nutrison Energy p 100 ml	Nutricia	N	100	ml	1	N	Per 100ml	149	628	0.9	6.0	0.0	6.0	5.8	5.6	1.4	3.1	1.1	0.9		0.0	0.1	0.0	0.0			0.1			0.1				5.7	0.2				2.8	57.8		5.2			0.4
Preparaten	17	1993	61	Nutrison Low Energy Multi Fibre p100ml	Nutricia	N	100	ml	1	N	Per 100ml	78	327	0.5	3.0	0.1	2.9	2.9	2.8	0.3	1.7	0.8	0.7		0.0	0.1	0.0	0.0			0.1			0.1				5.7	0.2				2.8	57.8		5.2			0.4
Preparaten	17	1341	23	Nutrison Multi Fibre p 100 ml	Nutricia	N	100	ml	1	N	Per 100ml. bevat 0,3 g overige koolhydraten	103	433	0.6	4.0	0.1	3.9	3.9	3.7	1.0	1.8	0.9	0.9		0.0	0.1	0.0	0.0			0.1			0.1				5.7	0.2				2.8	57.8		5.2			0.4
Preparaten	17	1030	10	Nutrison p 100 ml	Nutricia	N	100	ml	1	N	Per 100ml	100	422	0.6	4.0	0.0	4.0	3.9	3.7	1.0	2.1	0.7	0.5		0.0	0.1	0.0	0.0			0.1			0.1				5.7	0.2				2.8	57.8		5.2			0.4
Preparaten	17	3008	37	Nutrison Powder p 100 ml	Nutricia	N	100	ml	1	N	Per 100ml. gemaakt van 21,5 g poeder	99	418		4.0	0.0	4.0	3.9	3.7	1.7	1.3	0.8
Preparaten	17	1252	28	Nutrison Pre p 100 ml	Nutricia	N	100	ml	1	N	Per 100ml. bevat 0,3 g overige koolhydraten	51	213	0.3	2.0	0.0	2.0	2.0	1.9	0.2	1.1	0.6	0.5		0.0	0.1	0.0	0.0			0.0			0.1				5.6	0.2				2.8	58.0		5.2			0.4
Preparaten	17	2130	13	Nutrison Protein Plus Multi Fib p 100 ml	Nutricia	N	100	ml	1	N	Per 100ml	129	540		6.3	0.1	6.2	4.9	4.7	0.4	2.8	1.4	1.1		0.0	0.1	0.0	0.0			0.1			0.2				5.6	0.2				2.8	58.2		5.2			0.4
Preparaten	17	1683	49	Nutrison Protein Plus p 100 ml	Nutricia	N	100	ml	1	N	Per 100ml. bevat 0,37 g overige koolhydraten	126	530	1.0	6.3	0.0	6.3	4.9	4.7	0.5	2.8	1.4	1.2		0.0	0.1	0.0	0.0			0.1			0.2				5.7	0.2				2.8	57.7		5.2			0.4
Preparaten	17	1031	14	Nutrison Soya p 100 ml	Nutricia	N	100	ml	1	N	Per 100ml. bevat 0,4 g overige koolhydraten	100	421	0.6	4.0	4.0	0.0	3.9	3.7	0.4	2.2	1.1	0.9		0.0	0.1	0.0	0.0			0.0			0.1				5.7	0.2				2.8	57.8		5.2			0.4
Vis	22	354	37	Oesters		N	100	g	1	N	Per 100g	57	240		6.0	0.0	6.0	1.9	1.5	0.8	0.6	0.1	0.0								0.1			5.8	0.2		1.7	33.6	5.5			3.3	9.5	17.8		0.7			0.5
Groenten	9	3135	36	Okra gekookt		N	100	g	1	N	Per 100g	22	94		1.9	1.9	0.0	0.2	0.1	0.0	0.0	0.0	0.0
Groenten	9	680	36	Okra rauw		N	100	g	1	N	Per 100g	23	96		1.9	1.9	0.0	0.2	0.1	0.0	0.0	0.0	0.0	0.0	0.0	0.0	0.0	0.0	0.0	0.0	0.0	0.0	0.0	0.0	0.0	0.0	0.0	0.0	0.0	0.0	0.0	0.0	0.0	0.0	0.0	0.0	0.0	0.0	0.0
Vetten, oliën en hartige sauzen	21	308	38	Olie arachide-		N	100	g	1	N	Per 100g	900	3700		0.0	0.0	0.0	100.0	96.0	14.9	58.5	22.8	22.6		0.0	0.0	0.0	0.0		0.0	0.0	0.0	0.0	0.1	0.0		0.0	8.8	0.1			0.1	1.7	58.8	0.0	0.1	0.1	0.0	0.8
Vetten, oliën en hartige sauzen	21	606	36	Olie Becel-		N	100	g	1	N	Per 100g. Verrijkt met: Vitamine E totaal.	900	3700		0.0	0.0	0.0	100.0	96.0	11.5	20.2	64.3	64.3				0.0	0.0			0.0			0.1	0.0		0.0	6.8	0.1			0.0	4.3	17.2		0.2			0.3
Vetten, oliën en hartige sauzen	21	3051	23	Olie lijnzaad-		N	100	g	1	N	Per 100g	900	3700		0.0	0.0	0.0	100.0	96.0	9.4	20.3	66.3	12.8		0.0	0.0	0.0	0.0			0.0			0.0				5.5	0.0				4.3	21.1		55.8
Vetten, oliën en hartige sauzen	21	312	17	Olie mais-		N	100	g	1	N	Per 100g	900	3700		0.0	0.0	0.0	100.0	96.0	13.2	27.8	55.0	54.2				0.0	0.0			0.0			0.0	0.0		0.0	10.5	0.1			0.1	2.3	28.5		0.8			0.4
Vetten, oliën en hartige sauzen	21	608	44	Olie maiskiem-		N	100	g	1	N	Per 100g	900	3700		0.0	0.0	0.0	100.0	96.0	13.2	27.8	55.0	54.2				0.0	0.0			0.0			0.0	0.0		0.0	10.5	0.1			0.1	2.3	28.5		0.8			0.4
Vetten, oliën en hartige sauzen	21	601	16	Olie olijf-		N	100	g	1	N	Per 100g	900	3700		0.0	0.0	0.0	100.0	96.0	14.3	73.8	7.9	7.4				0.0	0.0			0.0			0.0	0.0		0.0	11.2	0.9			0.1	3.1	75.7		0.5			0.4
Vetten, oliën en hartige sauzen	21	607	40	Olie saffloer-		N	100	g	1	N	Per 100g	900	3700		0.0	0.0	0.0	100.0	96.0	10.2	13.7	72.1	71.9				0.0	0.0			0.0			0.1	0.0		0.0	6.9	0.0			0.0	2.8	13.7		0.2			0.4
Vetten, oliën en hartige sauzen	21	313	21	Olie soja-		N	100	g	1	N	Per 100g	894	3676		0.3	0.3	0.0	99.2	95.2	15.2	22.2	57.9	51.8				0.0	0.0			0.0			0.1	0.0	0.0	0.0	10.9	0.1	0.0		0.1	3.9	22.8	0.0	6.0			0.4
Vetten, oliën en hartige sauzen	21	2472	41	Olie wok-		N	100	g	1	N	Per 100g. gem van conimex, albert heijn, asia, rizi, lanfranchi en c1000	900	3700		0.0	0.0	0.0	100.0	96.0	14.3	33.3	46.4	45.8
Vetten, oliën en hartige sauzen	21	317	37	Olie zonnebloem-		N	100	g	1	N	Per 100g	898	3690		0.3	0.3	0.0	99.5	95.5	11.7	21.4	62.8	62.1				0.0	0.0			0.0			0.1	0.0	0.0	0.0	6.4	0.1	0.0		0.1	4.4	22.0	0.0	0.1			0.3
Gebak en koek	7	474	45	Oliebol		N	100	g	1	N	Per 100g. met rozijnen en krenten	255	1076		7.3	5.5	1.8	6.3	5.9	1.1	1.4	3.3	3.3	0.0	0.3	0.2	0.1	0.3	0.0	0.0	0.4	0.0	0.0	1.1	0.1	0.0	0.1	10.4	0.4	0.0	0.0	0.1	5.1	22.6	0.2	0.4	0.0	0.0	0.2
Fruit	6	137	39	Olijven blik/glas		N	100	g	1	N	Per 100g	113	463		0.9	0.9	0.0	11.0	10.6	1.6	8.1	0.9	0.8				0.0	0.0			0.0			0.0	0.0		0.0	11.2	0.9			0.1	3.1	75.7		0.5			0.4
Gebak en koek	7	2224	29	Ontbijtkoekreep Kapitein Koek		N	100	g	1	N	Per 100g. gemiddelde van Peijnenburg ontbijtkoekreep rozijnen, melkchocolade, vanille. Verrijkt met: Calcium, IJzer totaal, IJzer non haem, Vitamine B1, Vitamine B2, Vitamine B6 totaal, Vitamine B12, Vitamine E totaal, Nicotinezuur.	332	1406		2.9	2.9	0.0	3.0	2.8	1.2	1.2	0.4
Graanproducten en bindmiddelen	8	1991	53	Ontbijtprod Bambix Zonnige Ontbijtpap 8 granen		N	100	g	1	N	Per 100g. Verrijkt met: Calcium, Fosfor, IJzer totaal, IJzer non haem, Kalium, Jodium, Retinol, Retinol equivalenten, Vitamine B1, Vitamine B6 totaal, Vitamine B12, Vitamine D totaal, Vitamine E totaal, Vitamine C, Foliumzuur, Nicotinezuur, Retinol activ	363	1537		10.4	10.4	0.0	1.4	1.0	0.3	0.0	0.7	0.7		0.0	0.0	0.0	0.0			0.0			0.0	0.0		0.0	18.9	0.0			0.0	0.0	14.0					0.0
Graanproducten en bindmiddelen	8	224	26	Ontbijtprod Bambix Zonnige Ontbijtpap fijne granen		N	100	g	1	N	Per 100g. Verrijkt met: Calcium, Fosfor, IJzer totaal, IJzer non haem, Kalium, Jodium, Retinol, Retinol equivalenten, Vitamine B1, Vitamine B6 totaal, Vitamine B12, Vitamine D totaal, Vitamine E totaal, Foliumzuur, Nicotinezuur, Retinol activiteit equiv.	362	1532		12.4	12.4	0.0	1.5	1.2	0.2	0.2	0.7	0.6					0.1		0.0	0.0			0.0			0.0	17.1	0.0	0.0		0.0	2.6	16.7	0.0	3.8			0.0
Graanproducten en bindmiddelen	8	1338	48	Ontbijtprod Bambix Zonnige Ontbijtpap licht volk		N	100	g	1	N	Per 100g. Verrijkt met: Calcium, Fosfor, IJzer totaal, IJzer non haem, Kalium, Jodium, Retinol, Retinol equivalenten, Vitamine B1, Vitamine B6 totaal, Vitamine B12, Vitamine D totaal, Vitamine E totaal, Vitamine C, Foliumzuur, Nicotinezuur, Retinol activ	361	1527		11.4	11.4	0.0	1.5	1.1	0.3	0.0	0.8	0.8					0.1		0.0	0.0			0.0			0.0	17.1	0.0	0.0		0.0	2.6	16.7	0.0	3.8			0.0
Graanproducten en bindmiddelen	8	1804	33	Ontbijtprod Molenaar 7-granen-energie ontbijt		N	100	g	1	N	Per 100g	365	1545		11.9	11.9	0.0	1.9	1.6	0.3	0.3	1.0	0.9					0.1		0.0	0.0			0.0			0.0	17.1	0.0	0.0		0.0	2.6	16.7	0.0	3.8			0.0
Graanproducten en bindmiddelen	8	2705	38	Ontbijtproduct All-Bran flakes Kellogg's		N	100	g	1	N	Per 100g. Verrijkt met: IJzer totaal, IJzer non haem, Vitamine B1, Vitamine B2, Vitamine B6 totaal, Vitamine B12, Nicotinezuur.	356	1503		11.0	11.0	0.0	2.0	1.6	0.4	0.2	1.0	0.9
Graanproducten en bindmiddelen	8	2004	19	Ontbijtproduct All-Bran Fruit 'n Fibre	Kellogg's	N	100	g	1	N	Per 100g. bevat 2 g polyolen. Verrijkt met: IJzer totaal, IJzer non haem, Vitamine B1, Vitamine B2, Vitamine B6 totaal, Vitamine B12, Foliumzuur, Nicotinezuur, Folaat equivalenten.	385	1623		8.0	8.0	0.0	6.0	5.0	1.0	0.9	3.0	2.8					0.1		0.0	0.0			0.0			0.0	17.1	0.0	0.0		0.0	2.6	16.7	0.0	3.8			0.0
Graanproducten en bindmiddelen	8	591	41	Ontbijtproduct All-Bran Plus	Kellogg's	N	100	g	1	N	Per 100g. Verrijkt met: IJzer totaal, IJzer non haem, Vitamine B1, Vitamine B2, Vitamine B6 totaal, Vitamine B12, Foliumzuur, Nicotinezuur, Folaat equivalenten.	334	1400		14.0	14.0	0.0	3.5	2.9	0.7	0.5	1.8	1.7			0.0	0.0	0.0			0.4			0.4	0.0		0.0	17.6	0.4			0.0	0.7	15.1		5.0			0.0
Graanproducten en bindmiddelen	8	225	30	Ontbijtproduct Brinta		N	100	g	1	N	Per 100g	344	1454		11.0	11.0	0.0	2.1	1.4	0.3	0.2	0.8	0.8					0.1		0.0	0.0			0.0			0.0	17.1	0.0	0.0		0.0	2.6	16.7	0.0	3.8			0.0
Graanproducten en bindmiddelen	8	2002	10	Ontbijtproduct Choco Pops	Kellogg's	N	100	g	1	N	Per 100g. Verrijkt met: Calcium, IJzer totaal, IJzer non haem, Vitamine B1, Vitamine B2, Vitamine B6 totaal, Vitamine B12, Foliumzuur, Nicotinezuur, Folaat equivalenten.	387	1639		5.0	5.0	0.0	2.5	2.1	1.3	0.7	0.1	0.1		0.0	0.0	0.0	0.0			0.0			0.2		0.0	0.0	25.5	0.2	0.0		0.2	35.9	32.9	0.0	0.2			1.0
Graanproducten en bindmiddelen	8	2683	53	Ontbijtproduct Chocos Kellogg's		N	100	g	1	N	Per 100g. Verrijkt met: IJzer totaal, IJzer non haem, Vitamine B1, Vitamine B2, Vitamine B6 totaal, Vitamine B12, Vitamine D totaal, Foliumzuur, Nicotinezuur, Folaat equivalenten.	381	1612		9.0	9.0	0.0	2.5	2.0	0.9	0.5	0.6	0.5	0.0	0.0	0.0	0.0	0.0	0.0	0.0	0.0	0.0	0.0	0.0	0.0	0.0	0.0	22.2	0.0	0.0	0.0	0.0	20.2	26.7	0.0	1.7	0.0	0.0	0.5
Graanproducten en bindmiddelen	8	209	40	Ontbijtproduct Cornflakes	Kellogg's	N	100	g	1	N	Per 100g. Verrijkt met: IJzer totaal, IJzer non haem, Vitamine B1, Vitamine B2, Vitamine B6 totaal, Vitamine B12, Vitamine D totaal, Foliumzuur, Nicotinezuur, Folaat equivalenten.	378	1604		7.0	7.0	0.0	0.9	0.8	0.2	0.2	0.4	0.4		0.0	0.0	0.0	0.0			0.0			0.0	0.0		0.0	27.3	0.0			0.0	1.8	23.6		1.8			0.0
Graanproducten en bindmiddelen	8	2081	32	Ontbijtproduct Cornflakes		N	100	g	1	N	Per 100g	378	1604		7.0	7.0	0.0	0.9	0.8	0.2	0.1	0.3	0.3		0.0	0.0	0.0	0.0			0.0			0.0	0.0		0.0	27.3	0.0			0.0	1.8	23.6		1.8			0.0
Graanproducten en bindmiddelen	8	1999	87	Ontbijtproduct Frosties	Kellogg's	N	100	g	1	N	Per 100g. Verrijkt met: Calcium, IJzer totaal, IJzer non haem, Vitamine B1, Vitamine B2, Vitamine B6 totaal, Vitamine B12, Foliumzuur, Nicotinezuur, Folaat equivalenten.	375	1594		4.5	4.5	0.0	0.6	0.4	0.1	0.1	0.2	0.2		0.0	0.0	0.0	0.0			0.0			0.0	0.0		0.0	27.3	0.0			0.0	1.8	23.6		1.8			0.0
Graanproducten en bindmiddelen	8	2007	32	Ontbijtproduct Honey Loops	Kellogg's	N	100	g	1	N	Per 100g. Verrijkt met: Calcium, IJzer totaal, IJzer non haem, Vitamine B1, Vitamine B2, Vitamine B6 totaal, Vitamine B12, Vitamine D totaal, Foliumzuur, Nicotinezuur, Folaat equivalenten.	378	1597		9.0	9.0	0.0	3.5	3.3	0.7	1.3	1.4	1.3		0.0	0.0	0.0	0.0			0.0			0.0	0.0		0.0	17.0	0.2			0.0	1.1	38.3					0.5
Graanproducten en bindmiddelen	8	3132	23	Ontbijtproduct Pyjamapapje 8 granen		N	100	g	1	N	Per 100g. Verrijkt met: Calcium, IJzer totaal, IJzer non haem, Zink, Retinol, Retinol equivalenten, Vitamine B1, Vitamine B6 totaal, Vitamine D totaal, Vitamine E totaal, Vitamine C, Foliumzuur, Nicotinezuur, Retinol activiteit equiv.(RAE), Folaat equiva	392	1662		10.1	10.1	0.0	1.4	1.0	0.3	0.2	0.6	0.6
Graanproducten en bindmiddelen	8	3131	19	Ontbijtproduct Pyjamapapje fijne tarwe granen		N	100	g	1	N	Per 100g. Verrijkt met: Calcium, IJzer totaal, IJzer non haem, Zink, Retinol, Retinol equivalenten, Vitamine B1, Vitamine B6 totaal, Vitamine D totaal, Vitamine E totaal, Vitamine C, Foliumzuur, Nicotinezuur, Retinol activiteit equiv.(RAE), Folaat equiva	387	1642		11.0	11.0	0.0	1.5	1.1	0.2	0.2	0.6	0.6					0.1		0.0	0.0			0.0			0.0	17.1	0.0	0.0		0.0	2.6	16.7	0.0	3.8			0.0
Graanproducten en bindmiddelen	8	653	39	Ontbijtproduct Rice Krispies	Kellogg's	N	100	g	1	N	Per 100g. Verrijkt met: IJzer totaal, IJzer non haem, Vitamine B1, Vitamine B2, Vitamine B6 totaal, Vitamine B12, Vitamine D totaal, Foliumzuur, Nicotinezuur, Folaat equivalenten.	384	1628		7.0	7.0	0.0	1.5	1.4	0.7	0.3	0.3	0.3		0.0	0.0	0.0	0.0			5.2			2.6	0.0		0.0	26.0	0.0			0.0	18.2	23.4		1.3			0.0
Graanproducten en bindmiddelen	8	2006	27	Ontbijtproduct Smacks	Kellogg's	N	100	g	1	N	Per 100g. Verrijkt met: Calcium, IJzer totaal, IJzer non haem, Vitamine B1, Vitamine B2, Vitamine B6 totaal, Vitamine B12, Foliumzuur, Nicotinezuur, Folaat equivalenten.	382	1618		6.0	6.0	0.0	1.5	1.1	0.4	0.2	0.5	0.5					0.1		0.0	0.0			0.0			0.0	17.1	0.0	0.0		0.0	2.6	16.7	0.0	3.8			0.0
Graanproducten en bindmiddelen	8	2684	57	Ontbijtproduct Special K chocolade	Kellogg's	N	100	g	1	N	Per 100g. gem van pure en melk chocolade. Verrijkt met: IJzer totaal, IJzer non haem, Vitamine B1, Vitamine B2, Vitamine B6 totaal, Vitamine B12, Vitamine C, Foliumzuur, Nicotinezuur, Folaat equivalenten.	403	1703		12.0	10.8	1.2	6.5	6.1	3.6	2.0	0.6	0.4	0.0	0.3	0.2	0.1	0.1	0.0	0.0	0.3	0.0	0.0	0.8	0.1	0.0	0.1	25.1	0.3	0.0	0.0	0.2	31.1	31.7	0.1	0.3	0.0	0.0	0.9
Graanproducten en bindmiddelen	8	2005	23	Ontbijtproduct Special K Original	Kellogg's	N	100	g	1	N	Per 100g. Verrijkt met: IJzer totaal, IJzer non haem, Vitamine B1, Vitamine B2, Vitamine B6 totaal, Vitamine B12, Vitamine C, Foliumzuur, Nicotinezuur, Folaat equivalenten.	379	1606		14.0	14.0	0.0	1.5	1.4	0.4	0.4	0.6	0.6		0.0	0.0	0.0	0.0			0.0			0.0	0.0		0.0	24.4	0.0			0.0	2.4	30.5					0.0
Preparaten	17	2018	39	Oral Impact poeder	Nestle	N	100	g	1	N	Per 100g	417	1756		22.7	0.0	22.7	11.2	10.8	6.0	2.2	2.5	1.2
Kruiden en specerijen	12	1228	43	Oregano gedroogd		N	100	g	1	N	Per 100g	360	1510		11.0	11.0	0.0	10.0	7.0	2.1	0.7	3.5	1.0
Preparaten	17	1068	51	Orisel p 100 ml	Nutricia	N	100	ml	1	N	Per 100ml	9	37	0.0	0.0	0.0	0.0	0.0	0.0	0.0	0.0	0.0	0.0	0.0	0.0	0.0	0.0	0.0	0.0	0.0	0.0	0.0	0.0	0.0	0.0	0.0	0.0	0.0	0.0	0.0	0.0	0.0	0.0	0.0	0.0	0.0	0.0	0.0	0.0
Preparaten	17	1067	47	Orisel-Junior p 100 ml	Nutricia	N	100	ml	1	N	Per 100ml	9	37	0.0	0.0	0.0	0.0	0.0	0.0	0.0	0.0	0.0	0.0	0.0	0.0	0.0	0.0	0.0	0.0	0.0	0.0	0.0	0.0	0.0	0.0	0.0	0.0	0.0	0.0	0.0	0.0	0.0	0.0	0.0	0.0	0.0	0.0	0.0	0.0
Preparaten	17	2973	56	Osmolite HiCal p 100 ml	Abbott	N	100	ml	1	N	Per 100ml	151	634		6.3			4.9	4.7	1.2
Preparaten	17	1292	40	Osmolite p 100 ml	Abbott	N	100	ml	1	N	Per 100ml	101	424		4.0	0.5	3.5	3.4	3.2	0.8	1.8	0.6	0.5
Samengestelde gerechten	18	2320	14	Ovenschotel m pomtajer Pom Surinaams		N	100	g	1	N	Per 100g. bevat 0,1 g organische zuren	119	497	0.9	8.4	1.2	7.2	5.9	5.3	2.7	1.6	0.7	0.5	0.0	1.5	1.0	0.8	1.3	0.1	0.0	1.7	0.0	0.0	5.5	0.5	0.0	1.3	25.0	2.4	0.2	0.0	0.9	9.5	27.7	1.6	1.0	0.2	0.0	0.1
Preparaten	17	2974	60	Oxepa p 100 ml	Abbott	N	100	ml	1	N	Per 100ml	152	633		6.3			9.4			2.7	3.3	1.4
Vlees, vleeswaren en gevogelte	23	2898	82	Paardenrookvlees		N	100	g	1	N	Per 100g	103	436		21.7	0.0	21.7	1.4	1.1	0.4	0.4	0.3	0.0
Vlees, vleeswaren en gevogelte	23	95	47	Paardenvlees rauw		N	100	g	1	N	Per 100g. paardenbiefstuk, -rosbief, -lappen	99	418		22.4	0.0	22.4	1.0	0.8	0.3	0.3	0.2	0.0															28.4				0.5	8.1
Groenten	9	3086	54	Paksoi gekookt		N	100	g	1	N	Per 100g	13	55		1.6	1.6	0.0	0.2	0.1	0.0	0.0	0.1	0.0
Groenten	9	1892	55	Paksoi rauw		N	100	g	0.52	N	Per 100g	14	58	0.2	1.0	1.0	0.0	0.2	0.1	0.0	0.0	0.1	0.0
Vis	22	1624	35	Paling bereid in magnetron z toev		N	100	g	1	N	Per 100g	166	690		14.0	0.0	14.0	12.2	11.2	3.3	5.7	2.2	0.3				0.0	0.0			0.3			4.8	1.4		0.4	18.3	10.2			0.6	4.6	37.3		2.6			0.2
Vis	22	603	24	Paling gerookt		N	100	g	1	N	Per 100g	269	1117		17.9	0.0	17.9	22.0	20.4	5.8	10.8	3.9	0.7				0.0	0.0			0.2			4.4	0.2		0.4	18.4	11.3			0.5	4.2	38.0		3.2			0.2
Vis	22	112	13	Paling rauw		N	100	g	1	N	Per 100g	372	1537		14.0	0.0	14.0	35.1	32.3	8.7	13.0	7.7	0.9				0.0	0.0			0.3			5.7	0.1		0.4	17.0	5.7			0.2	3.0	21.6	0.1	0.8			0.1
Vis	22	1625	39	Paling zee- bereid in magnetron z toev		N	100	g	1	N	Per 100g	199	832		24.3	0.0	24.3	11.4	10.4	2.4	4.3	3.7	0.2				0.0	0.0			0.0			1.8	0.0		0.3	18.0	4.9			0.4	2.8	21.3		0.8			0.1
Graanproducten en bindmiddelen	8	1013	16	Paneermeel		N	100	g	1	N	Per 100g	378	1599		13.0	13.0	0.0	3.5	3.0	0.7	1.1	1.2	1.1		0.0	0.0		0.1			0.3		0.0	0.4				16.7	0.4			0.2	3.7	34.3	0.5	4.4	0.1		0.4
Vis	22	2765	57	Pangasius bereid in magnetron z toev		N	100	g	1	N	Per 100g	89	375		18.6	0.0	18.6	1.6	1.3	0.3	0.4	0.6	0.0											1.5				14.0	7.6				5.3	19.7	0.0	0.6			1.4
Samengestelde gerechten	18	467	54	Pannenkoek		N	100	g	1	N	Per 100g	196	826		8.3	4.5	3.8	4.9	4.6	2.1	1.1	1.4	1.2		0.5	0.4	0.9	1.0	0.0	0.0	5.8	0.0	0.0	3.8	0.2	0.0	0.2	21.3	0.5	0.0		0.2	10.1	22.4	0.4	2.1	0.1	0.0	0.3
Melk en melkproducten	13	1722	29	Pap griesmeel-		N	100	g	1	N	Per 100g	96	405		3.1	0.5	2.5	2.9	2.7	1.9	0.6	0.1	0.0		3.5	2.3	1.4	2.9	0.3	0.1	3.9	0.1	0.1	11.3	1.1	0.0	1.0	30.2	1.6	0.2		0.6	9.8	19.9	1.7	0.5	0.5		0.1
Melk en melkproducten	13	3050	19	Pap havermout- bereid m hv melk ongezoet		N	100	g	1	N	Per 100g	70	293		4.0	0.9	3.1	1.9	1.8	1.0	0.5	0.3	0.2		2.5	1.6	1.0	2.1	0.2	0.0	2.8	0.1	0.1	8.1	0.8	0.0	0.7	26.4	1.2	0.1		0.4	7.3	25.1	1.2	0.4	0.3		0.2
Melk en melkproducten	13	288	60	Pap havermout- bereid m volle melk ongezoet		N	100	g	1	N	Per 100g	73	308		3.4	0.8	2.6	3.1	2.9	1.8	0.7	0.3	0.2		3.0	1.9	1.2	2.5	0.3	0.1	3.3	0.1	0.1	9.6	0.9	0.0	0.9	28.2	1.4	0.2		0.5	8.5	22.6	1.5	0.4	0.4		0.2
Melk en melkproducten	13	290	31	Pap karnemelkse bloem-		N	100	g	1	N	Per 100g. bevat 0,7 g organische zuren	52	222		3.6	0.8	2.8	0.5	0.4	0.3	0.1	0.1	0.0		2.9	1.9	1.1	2.4	0.3	0.0	3.2	0.1	0.1	9.3	0.9	0.0	0.8	27.8	1.3	0.2		0.5	8.5	19.3	1.4	1.1	0.4		0.1
Melk en melkproducten	13	1958	70	Pap karnemelkse gorte-		N	100	g	1	N	Per 100g. bevat 0,6 g organische zuren	52	222	0.2	3.7	0.9	2.8	0.5	0.4	0.2	0.1	0.1	0.1		2.2	1.4	0.9	1.9	0.2	0.0	2.4	0.1	0.1	7.1	0.7	0.0	0.7	28.0	1.0	0.1		0.4	6.2	16.9	1.1	0.3	0.3		0.1
Melk en melkproducten	13	298	63	Pap rijste-		N	100	g	1	N	Per 100g	84	355		3.3	0.6	2.7	2.9	2.7	1.7	0.7	0.1	0.0		4.0	2.6	0.8	2.0		0.2	3.2		0.0	9.6	0.5		2.2	26.3	1.2			1.2	12.1	22.1	4.2	0.5	0.2		0.2
Fruit	6	693	51	Papaja		N	100	g	1	N	Per 100g	39	164		0.5	0.5	0.0	0.3	0.2	0.1	0.1	0.1	0.0	0.0	0.0	0.0	0.0	0.0	0.0	0.0	0.9	0.0	0.0	6.0	0.0	0.0	0.0	28.0	18.0	0.0	0.0	0.0	1.9	16.1	0.0	22.3	0.0	0.0	0.0
Groenten	9	2743	42	Paprika gekookt gem		N	100	g	1	N	Per 100g. gem van rode, groene en gele paprika	25	104		0.8	0.8	0.0	0.1	0.1	0.0	0.0	0.1	0.0	0.0	0.0	0.0	0.0	0.0	0.0	0.0	0.0	0.0	0.0	0.0	0.0	0.0	0.0	19.2	0.0	0.0	0.0	0.0	6.6	3.8	0.0	25.4	0.0	0.0	0.0
Groenten	9	2741	33	Paprika gele gekookt		N	100	g	1	N	Per 100g	27	113		0.8	0.8	0.0	0.1	0.1	0.0	0.0	0.1	0.0															19.2					6.6	3.8	0.0	25.4
Groenten	9	2740	29	Paprika gele rauw		N	100	g	1	N	Per 100g	25	105		0.7	0.7	0.0	0.2	0.1	0.0	0.0	0.1	0.1															19.2					6.6	3.8	0.0	25.4
Groenten	9	32	17	Paprika groene gekookt		N	100	g	1	N	Per 100g	17	73		0.6	0.6	0.0	0.2	0.1	0.0	0.0	0.1	0.1	0.0	0.0	0.0	0.0	0.0	0.0	0.0	0.0	0.0	0.0	0.0	0.0	0.0	0.0	19.3	0.0	0.0	0.0	0.0	6.6	3.8	0.0	25.5	0.0	0.0	0.0
Groenten	9	31	13	Paprika groene rauw		N	100	g	1	N	Per 100g	19	78		0.8	0.8	0.0	0.1	0.1	0.0	0.0	0.0	0.0	0.0	0.0	0.0	0.0	0.0	0.0	0.0	0.0	0.0	0.0	0.0	0.0	0.0	0.0	19.3	0.0	0.0	0.0	0.0	6.6	3.8	0.0	25.5	0.0	0.0	0.0
Groenten	9	3048	50	Paprika oranje rauw		N	100	g	1	N	Per 100g	28	116		0.8	0.8	0.0	0.3	0.2	0.1	0.0	0.1	0.1															19.2					6.6	3.8		25.4
Groenten	9	2742	38	Paprika rauw gem		N	100	g	1	N	Per 100g. gem van rode, groene en gele paprika	24	100		0.8	0.8	0.0	0.1	0.1	0.0	0.0	0.1	0.0	0.0	0.0	0.0	0.0	0.0	0.0	0.0	0.0	0.0	0.0	0.0	0.0	0.0	0.0	19.2	0.0	0.0	0.0	0.0	6.6	3.8	0.0	25.4	0.0	0.0	0.0
Groenten	9	885	60	Paprika rode gekookt		N	100	g	1	N	Per 100g	27	113		0.9	0.9	0.0	0.1	0.1	0.0	0.0	0.1	0.0	0.0	0.0	0.0	0.0	0.0	0.0	0.0	0.0	0.0	0.0	0.0	0.0	0.0	0.0	19.2	0.0	0.0	0.0	0.0	6.6	3.8	0.0	25.4	0.0	0.0	0.0
Groenten	9	884	56	Paprika rode rauw		N	100	g	1	N	Per 100g	25	106		0.8	0.8	0.0	0.1	0.1	0.0	0.0	0.1	0.0	0.0	0.0	0.0	0.0	0.0	0.0	0.0	0.0	0.0	0.0	0.0	0.0	0.0	0.0	19.2	0.0	0.0	0.0	0.0	6.6	3.8	0.0	25.4	0.0	0.0	0.0
Groenten	9	851	35	Paprika zoetzuur glas		N	100	g	1	N	Per 100g	16	66		0.9	0.9	0.0	0.1	0.1	0.0	0.0	0.1	0.0	0.0	0.0	0.0	0.0	0.0	0.0	0.0	0.0	0.0	0.0	0.0	0.0	0.0	0.0	19.2	0.0	0.0	0.0	0.0	6.6	3.8	0.0	25.4	0.0	0.0	0.0
Kruiden en specerijen	12	1229	47	Paprikapoeder		N	100	g	1	N	Per 100g	359	1498		15.0	15.0	0.0	13.0	9.1	1.7	0.8	6.6	6.6
Fruit	6	1074	38	Passievrucht		N	100	g	1	N	Per 100g. bevat 3 g organische zuren	52	221		2.6	2.6	0.0	0.4	0.3	0.1	0.0	0.2	0.2		0.0	0.0	0.0	0.0			0.0			0.0	0.0		0.0	20.7	0.0			0.0	3.8	3.8		14.9			0.0
Suiker, snoep, zoet beleg en zoete sauzen	20	436	41	Pasta chocolade- hazelnoot		N	100	g	1	N	Per 100g	562	2342		6.0	3.4	2.6	35.3	33.9	9.3	19.1	6.0	4.8		0.0	0.0	0.0	0.0		0.0	0.0		0.0	0.6	0.0	0.0	0.0	22.4	0.2	0.0		0.0	3.8	55.4	0.0	0.0	0.2		0.4
Suiker, snoep, zoet beleg en zoete sauzen	20	1964	56	Pasta chocolade- melk		N	100	g	1	N	Per 100g	567	2366		2.0	2.0	0.0	35.0	33.6	8.6	22.0	3.0	1.1		0.6	0.4	0.1	0.1		0.0	0.9		0.0	1.1	0.1	0.0	0.2	24.1	0.3	0.0		0.3	32.8	32.3	0.3	0.2	0.0		1.0
Suiker, snoep, zoet beleg en zoete sauzen	20	444	36	Pasta chocolade- puur		N	100	g	1	N	Per 100g. bevat 0,5 g organische zuren	578	2404		3.0	3.0	0.0	38.7	37.1	9.0	25.0	3.1	0.0		0.0	0.0	0.0	0.0		0.0	0.0	0.0	0.0	0.2	0.0	0.0	0.0	25.5	0.2	0.0		0.2	35.9	32.9	0.0	0.2		0.0	1.0
Suiker, snoep, zoet beleg en zoete sauzen	20	2930	30	Pasta chocolade- wit		N	100	g	1	N	Per 100g	601	2503		5.0	5.0	0.0	41.0	39.4	10.9	22.1	6.6	5.6		0.0	0.0	0.0	0.0		0.0	0.0	0.0	0.0	0.6	0.0	0.0	0.0	22.4	0.2	0.0		0.0	3.8	55.4	0.0	0.0	0.0	0.3	0.4
Suiker, snoep, zoet beleg en zoete sauzen	20	2657	60	Pasta duo- m chocolade		N	100	g	1	N	Per 100g. gem van 14 verschillende soorten	574	2394		1.8	1.8	0.0	36.2	34.8	8.4	19.3	7.2	4.9		0.0	0.0	0.0	0.0		0.0	0.0		0.0	0.6	0.0	0.0	0.0	22.4	0.2	0.0		0.0	3.8	55.4	0.0	0.0	0.2		0.4
Suiker, snoep, zoet beleg en zoete sauzen	20	2666	59	Pasta Duo Penotti chocolade- hazelnoot		N	100	g	1	N	Per 100g. Verrijkt met: Calcium.	572	2385		3.0	3.0	0.0	36.0	34.6	9.4	19.4	6.1	4.9		0.0	0.0	0.0	0.0		0.0	0.0		0.0	0.6	0.0	0.0	0.0	22.4	0.2	0.0		0.0	3.8	55.4	0.0	0.0	0.2		0.4
Suiker, snoep, zoet beleg en zoete sauzen	20	2658	65	Pasta duo- z chocolade		N	100	g	1	N	Per 100g. gem van c1000 bibaboerderij, perfekt jummypasta en o'lacy	567	2368		0.8	0.1	0.7	34.9	33.5	8.4	17.0	7.7	6.9	0.0	0.1	0.1	0.0	0.1	0.0	0.0	0.1	0.0	0.0	0.5	0.0	0.0	0.0	11.5	0.1	0.0	0.0	0.1	4.0	22.7	0.1	5.8	0.0	0.0	0.4
Graanproducten en bindmiddelen	8	2271	32	Pasta glutenvrij rauw	Schar	N	100	g	1	N	Per 100g. fusilli, spaghetti, penne, pipette, capelli d'angelo	358	1516		9.0	9.0	0.0	2.5	1.7	0.9	0.2	0.6	0.6															18.8					0.7	15.2		4.3			0.7
Graanproducten en bindmiddelen	8	3191	38	Pasta Honig vezelrijk rauw		N	100	g	1	N	Per 100g	336	1419		11.0	11.0	0.0	1.5	1.0	0.2	0.2	0.6	0.6					0.1		0.0	0.0			0.0			0.0	17.1	0.0	0.0		0.0	2.6	16.7	0.0	3.8			0.0
Kruiden en specerijen	12	2473	45	Pasta kruiden-/boemboe		N	100	g	1	N	Per 100g. gem van conimex en toko lien, diverse smaken	307	1278		3.6	3.6	0.0	20.6	19.7	10.0	4.8	4.8	4.3	0.0	0.0	0.0	0.0	0.0	0.0	0.0	0.0	0.0	0.0	0.1	0.0	0.0	0.0	11.1	0.1	0.0	0.0	0.1	3.8	22.7	0.0	5.9	0.0	0.0	0.4
Diversen	4	1094	44	Pasta plantaardig	Tartex	N	100	g	1	N	Per 100g	221	915		7.5	7.5	0.0	17.8	17.1	2.7	4.0	10.4	9.3				0.0	0.0			0.0			0.1	0.0	0.0	0.0	10.9	0.1	0.0		0.1	3.8	22.8	0.0	6.0			0.4
Hartig broodbeleg	10	1461	31	Pasta sesam- tahin		N	100	g	1	N	Per 100g	602	2486		21.9	21.9	0.0	51.7	49.6	7.6	19.5	22.5	22.4		0.0	0.0	0.0	0.0	0.0		0.0	0.0		0.0	0.0		0.0	8.6	0.8			0.6	5.6	38.5		0.3			0.5
Suiker, snoep, zoet beleg en zoete sauzen	20	2489	74	Pasta speculoos-		N	100	g	1	N	Per 100g. lotus	589	2452		3.0	3.0	0.0	39.0	37.4	6.7	21.2	9.2	6.9
Graanproducten en bindmiddelen	8	2157	50	Pasta volkoren gekookt		N	100	g	1	N	Per 100g	131	555		5.6	5.6	0.0	0.9	0.6	0.1	0.1	0.4	0.4	0.0	0.0	0.0	0.0	0.1	0.0	0.0	0.0	0.0	0.0	0.0	0.0	0.0	0.0	17.1	0.0	0.0	0.0	0.0	2.6	16.7	0.0	3.8	0.0	0.0	0.0
Graanproducten en bindmiddelen	8	811	23	Pasta volkoren rauw		N	100	g	1	N	Per 100g. honig	347	1469		13.0	13.0	0.0	2.0	1.4	0.1	0.2	0.9	0.8					0.1		0.0	0.0			0.0			0.0	17.1	0.0	0.0		0.0	2.6	16.7	0.0	3.8			0.0
Graanproducten en bindmiddelen	8	659	63	Pasta witte gem gekookt		N	100	g	1	N	Per 100g. gemiddelde van gekookte witte pasta m ei, witte pasta z ei en verse witte pasta	142	601		5.1	4.8	0.4	0.9	0.6	0.1	0.1	0.3	0.3					0.1		0.0	0.0			0.0			0.0	16.9	0.0	0.0		0.0	0.7	13.7	0.0	3.9			0.7
Graanproducten en bindmiddelen	8	2780	42	Pasta witte m ei gekookt		N	100	g	1	N	Per 100g	124	526		4.7	2.9	1.8	0.8	0.6	0.2	0.2	0.2	0.2
Graanproducten en bindmiddelen	8	4	16	Pasta witte rauw		N	100	g	1	N	Per 100g	359	1524		12.0	12.0	0.0	1.5	1.0	0.2	0.2	0.6	0.6					0.1		0.0	0.0			0.0			0.0	18.8	0.0	0.0		0.0	0.7	15.2	0.0	4.3			0.7
Graanproducten en bindmiddelen	8	2781	46	Pasta witte vers gekookt		N	100	g	1	N	Per 100g	129	547		4.9	3.1	1.8	1.3	0.9	0.2	0.1	0.5	0.5															18.8					0.7	15.2	0.0	4.3			0.7
Graanproducten en bindmiddelen	8	2779	78	Pasta witte z ei gekookt		N	100	g	1	N	Per 100g	146	617		5.2	5.2	0.0	0.8	0.5	0.1	0.1	0.3	0.3															18.8					0.7	15.2	0.0	4.3			0.7
Vlees, vleeswaren en gevogelte	23	335	35	Pastei lever-		N	100	g	1	N	Per 100g	318	1317		14.2	0.0	14.2	28.3	25.2	8.5	11.7	3.4	3.1		0.0	0.0	0.0	0.0			0.1		0.0	1.2	0.0		0.1	20.2	2.2			0.4	11.4	42.9	0.7	1.4	0.0		0.2
Gebak en koek	7	899	79	Pasteibakje		N	100	g	1	N	Per 100g	587	2443		8.5	8.5	0.0	41.0	39.0	18.1	12.4	3.4	2.8				0.1	0.1			0.6			1.1		0.0	0.0	37.8	0.1	0.0		0.1	6.0	31.5	13.0	0.8			0.4
Gebak en koek	7	898	75	Pasteibakje roomboter		N	100	g	1	N	Per 100g	658	2731		7.0	7.0	0.0	51.0	47.9	32.8	12.4	1.4	0.6		1.2	1.0	1.4	2.5			3.6			10.6	0.8	0.3	1.2	27.6	1.3	0.7		0.5	11.9	23.5	3.4	0.6	0.3	0.0	0.2
Groenten	9	3128	46	Pastinaak gekookt		N	100	g	1	N	Per 100g	70	295	0.3	1.6	1.6	0.0	1.2	1.0	0.2	0.5	0.2	0.2
Groenten	9	3127	41	Pastinaak rauw		N	100	g	1	N	Per 100g	71	298	0.3	1.8	1.8	0.0	1.1	0.9	0.2	0.5	0.2	0.2
Vlees, vleeswaren en gevogelte	23	642	32	Pate room-		N	100	g	1	N	Per 100g	360	1490		9.6	0.0	9.6	33.0	29.3	11.4	13.1	4.7	3.7		0.0	0.1	0.0	0.1		0.0	0.2	0.0	0.0	1.4	0.0		0.1	24.2	2.2			0.3	12.2	41.4	0.0	1.3	0.0	0.0	0.2
Vlees, vleeswaren en gevogelte	23	2381	38	Pate smeer- magere		N	100	g	1	N	Per 100g. linera; gem van ardenner, creme, mango en tuinkruiden	187	780	0.1	9.7	1.3	8.4	12.0	11.2	2.5	2.7	6.5	6.4	0.0	0.0	0.0	0.0	0.0	0.0	0.0	0.0	0.0	0.0	0.3	0.0	0.0	0.0	8.8	0.3	0.0	0.0	0.2	6.4	23.5	0.0	0.2	0.0	0.0	0.3
Vlees, vleeswaren en gevogelte	23	337	43	Patrijs rauw		N	100	g	1	N	Per 100g	248	1039		35.0	0.0	35.0	12.0	11.3	3.1	5.5	2.8	1.7		0.0	0.0	0.0	0.0			0.0			0.9	0.0			20.7	7.5			1.7	3.8	39.2					0.0
Preparaten	17	1942	41	Pediasure Fibre p 100 ml	Abbott	N	100	ml	1	N	Per 100ml	101	424		2.8			5.0	4.7	1.3	2.1	1.2
Preparaten	17	1729	57	Pediasure p 100 ml	Abbott	N	100	ml	1	N	Per 100ml	101	422		2.8	2.8	0.0	5.0	4.7	1.3	2.3	1.2	1.0
Preparaten	17	2975	64	Pediasure Plus Fibre p 100 ml	Abbott	N	100	ml	1	N	Per 100ml	152	635		4.2			7.5	7.2
Preparaten	17	2976	69	Pediasure Plus p 100 ml	Abbott	N	100	ml	1	N	Per 100ml. gem van aardbei en vanille	151	632		4.2			7.5	7.2
Fruit	6	2748	64	Peer m schil		N	100	g	1	N	Per 100g	55	231		0.2	0.2	0.0	0.3	0.2	0.1	0.0	0.2	0.1															18.9	1.4				4.6	12.4	0.0	15.7
Fruit	6	168	52	Peer z schil		N	100	g	1	N	Per 100g. bevat 0,3 g organische zuren	55	232		0.3	0.3	0.0	0.1	0.1	0.0	0.0	0.1	0.1	0.0	0.0	0.0	0.0	0.0	0.0	0.0	0.0	0.0	0.0	0.0	0.0	0.0	0.0	18.9	1.4	0.0	0.0	0.0	4.6	12.4	0.0	15.7	0.0	0.0	0.0
Vlees, vleeswaren en gevogelte	23	338	47	Pekelvlees		N	100	g	1	N	Per 100g	184	765		17.3	0.0	17.3	12.7	12.1	5.0	5.5	0.5	0.4		0.0	0.0	0.0	0.2			0.1			2.7		0.2	0.5	22.6	3.9	0.5		1.1	14.2	41.7	2.9	0.8			0.1
Kruiden en specerijen	12	1225	31	Peper cayenne- rood		N	100	g	1	N	Per 100g	379	1576		12.0	12.0	0.0	17.0	16.3	3.5	3.5	9.3	8.2
Groenten	9	2524	36	Peper Spaanse rauw		N	100	g	1	N	Per 100g	30	127		1.8	1.8	0.0	0.3	0.2	0.0	0.0	0.2	0.2											0.7				10.8	0.0				2.2	7.9	0.0	3.6
Kruiden en specerijen	12	823	34	Peper zwarte/witte		N	100	g	1	N	Per 100g	332	1393		11.0	11.0	0.0	3.0	2.9	0.7	0.7	1.4	1.0
Suiker, snoep, zoet beleg en zoete sauzen	20	453	35	Pepermunt		N	100	g	1	N	Per 100g	394	1676		0.6	0.6	0.0	0.0	0.0	0.0	0.0	0.0	0.0	0.0	0.0	0.0	0.0	0.0	0.0	0.0	0.0	0.0	0.0	0.0	0.0	0.0	0.0	0.0	0.0	0.0	0.0	0.0	0.0	0.0	0.0	0.0	0.0	0.0	0.0
Noten, zaden en snacks	15	267	50	Pepsels		N	100	g	1	N	Per 100g	382	1613		11.9	11.9	0.0	5.3	5.1	1.8	1.4	1.7	0.4				0.1	0.1			0.6			1.1		0.0	0.0	37.8	0.1	0.0		0.1	6.0	31.5	13.0	0.8			0.4
Preparaten	17	3103	18	Peptamen AF p 100 ml	Nestle	N	100	ml	1	N	Per 100ml	150	630		9.4			6.5	6.2	3.6	0.6	1.1	0.0
Preparaten	17	3102	13	Peptamen HN p 100 ml	Nestle	N	100	ml	1	N	Per 100ml	133	559		6.6			4.9	4.7	3.3	0.4	0.5
Preparaten	17	3104	22	Peptamen Junior p 100 ml	Nestle	N	100	ml	1	N	Per 100ml	101	423		3.0			4.0	3.8	2.6	0.5	0.7
Preparaten	17	3101	9	Peptamen p 100 ml	Nestle	N	100	ml	1	N	Per 100ml	100	421		4.0			3.7	3.6	2.5	0.2	0.5
Preparaten	17	1249	53	Pepti-Junior p 100 ml	Nutricia	N	100	ml	1	N	Per 100ml	67	279	0.3	1.8	0.0	1.8	3.6	3.5	2.0	0.6	0.9	0.7		0.0	0.5	30.5	18.5			0.5			0.0				5.3	0.2				1.3	16.2		0.5			0.0
Preparaten	17	1293	44	Pepti-Junior poeder	Nutricia	N	100	g	1	N	Per 100g	515	2156	2.2	14.0	0.0	14.0	27.3	26.2	15.5	6.1	4.6	3.7		0.0	0.5	30.5	18.5			0.5			0.0				5.3	0.2				1.3	16.2		0.5			0.0
Preparaten	17	1950	35	Perative p 100 ml	Abbott	N	100	ml	1	N	Per 100ml	131	552		6.7			3.7	3.6	1.5	0.9	1.1	0.7
Fruit	6	187	54	Peren gedroogd		N	100	g	1	N	Per 100g	287	1216		2.0	2.0	0.0	0.0	0.0	0.0	0.0	0.0	0.0	0.0	0.0	0.0	0.0	0.0	0.0	0.0	0.0	0.0	0.0	0.0	0.0	0.0	0.0	0.0	0.0	0.0	0.0	0.0	0.0	0.0	0.0	0.0	0.0	0.0	0.0
Fruit	6	2955	58	Peren gedroogd geweekt		N	100	g	1	N	Per 100g	83	353		0.6	0.6	0.0	0.0	0.0	0.0	0.0	0.0	0.0	0.0	0.0	0.0	0.0	0.0	0.0	0.0	0.0	0.0	0.0	0.0	0.0	0.0	0.0	0.0	0.0	0.0	0.0	0.0	0.0	0.0	0.0	0.0	0.0	0.0	0.0
Fruit	6	188	58	Peren op siroop blik/glas		N	100	g	1	N	Per 100g. inclusief vocht	64	271		0.3	0.3	0.0	0.0	0.0	0.0	0.0	0.0	0.0	0.0	0.0	0.0	0.0	0.0	0.0	0.0	0.0	0.0	0.0	0.0	0.0	0.0	0.0	0.0	0.0	0.0	0.0	0.0	0.0	0.0	0.0	0.0	0.0	0.0	0.0
Fruit	6	169	56	Perzik z schil		N	100	g	1	N	Per 100g. bevat 0,7 g organische zuren	41	172		1.0	1.0	0.0	0.0	0.0	0.0	0.0	0.0	0.0	0.0	0.0	0.0	0.0	0.0	0.0	0.0	0.0	0.0	0.0	0.0	0.0	0.0	0.0	0.0	0.0	0.0	0.0	0.0	0.0	0.0	0.0	0.0	0.0	0.0	0.0
Fruit	6	189	62	Perziken op siroop blik/glas		N	100	g	1	N	Per 100g. inclusief vocht	60	254		0.5	0.5	0.0	0.0	0.0	0.0	0.0	0.0	0.0	0.0	0.0	0.0	0.0	0.0	0.0	0.0	0.0	0.0	0.0	0.0	0.0	0.0	0.0	0.0	0.0	0.0	0.0	0.0	0.0	0.0	0.0	0.0	0.0	0.0	0.0
Vetten, oliën en hartige sauzen	21	2178	61	Pesto		N	100	g	1	N	Per 100g	433	1788	0.9	10.2	5.4	4.8	40.9	39.1	7.1	25.2	5.9	5.7	0.0	0.3	0.2	0.1	0.2	0.0	0.0	0.3	0.0	0.0	0.9	0.1	0.0	0.1	11.9	0.8	0.0	0.0	0.1	3.7	62.8	0.1	0.7	0.0	0.0	0.3
Kruiden en specerijen	12	1230	14	Peterselie gedroogd		N	100	g	1	N	Per 100g	309	1301		22.0	22.0	0.0	4.0	2.8	0.0	1.4	1.4	1.0
Kruiden en specerijen	12	128	40	Peterselie vers		N	100	g	1	N	Per 100g	30	125		4.0	4.0	0.0	0.0	0.0	0.0	0.0	0.0	0.0	0.0	0.0	0.0	0.0	0.0	0.0	0.0	0.0	0.0	0.0	0.0	0.0	0.0	0.0	0.0	0.0	0.0	0.0	0.0	0.0	0.0	0.0	0.0	0.0	0.0	0.0
Groenten	9	964	52	Peultjes gekookt		N	100	g	1	N	Per 100g	33	139		2.0	2.0	0.0	0.0	0.0	0.0	0.0	0.0	0.0	0.0	0.0	0.0	0.0	0.0	0.0	0.0	0.0	0.0	0.0	0.0	0.0	0.0	0.0	0.0	0.0	0.0	0.0	0.0	0.0	0.0	0.0	0.0	0.0	0.0	0.0
Groenten	9	35	29	Peultjes rauw		N	100	g	1	N	Per 100g	33	139		2.0	2.0	0.0	0.0	0.0	0.0	0.0	0.0	0.0	0.0	0.0	0.0	0.0	0.0	0.0	0.0	0.0	0.0	0.0	0.0	0.0	0.0	0.0	0.0	0.0	0.0	0.0	0.0	0.0	0.0	0.0	0.0	0.0	0.0	0.0
Vetten, oliën en hartige sauzen	21	454	39	Piccalilly		N	100	g	1	N	Per 100g	47	198		1.3	1.3	0.0	1.2	0.8	0.1	0.2	0.5	0.5				0.0	0.0			0.0			0.1	0.0	0.0	0.0	10.9	0.1	0.0		0.1	3.9	22.8	0.0	6.0			0.4
Noten, zaden en snacks	15	2176	52	Pijnboompitten		N	100	g	1	N	Per 100g	611	2532	4.5	24.0	24.0	0.0	50.7	48.5	5.3	19.1	21.4	20.7															7.6	0.4				3.5	36.9		1.4
Hartig broodbeleg	10	455	43	Pindakaas		N	100	g	1	N	Per 100g	675	2792		22.4	22.4	0.0	57.2	54.5	8.3	34.9	11.1	11.0	0.0	0.0	0.0	0.0	0.0	0.0	0.0	0.0	0.0	0.0	0.0	0.0	0.0	0.0	8.7	0.0	0.0	0.0	0.0	1.9	62.0	0.0	0.1	0.0	0.0	0.9
Hartig broodbeleg	10	2367	57	Pindakaas light		N	100	g	1	N	Per 100g. calvé	575	2389		18.0	18.0	0.0	41.0	39.0	5.9	24.9	7.9	7.9		0.0	0.0	0.0	0.0			0.0		0.0	0.0	0.0		0.0	8.7	0.0			0.0	1.9	62.0	0.0	0.1	0.0		0.9
Hartig broodbeleg	10	541	26	Pindakaas m stukjes noot		N	100	g	1	N	Per 100g. calvé	650	2690		20.0	20.0	0.0	55.0	52.3	8.0	33.5	10.6	10.6		0.0	0.0	0.0	0.0			0.0		0.0	0.0	0.0		0.0	8.7	0.0			0.0	1.9	62.0	0.0	0.1	0.0		0.9
Samengestelde gerechten	18	2946	59	Pizza hawaii diepvries onbereid		N	100	g	1	N	Per 100g. bevat 0,1 g organische zuren	221	929		8.5	4.1	4.4	8.2	7.7	2.4	3.4	1.7	1.7	0.0	1.2	0.8	0.3	0.7	0.0	0.0	1.0	0.0	0.0	3.2	0.2	0.0	0.5	16.1	0.9	0.0	0.0	0.4	6.5	42.2	1.0	0.6	0.1	0.0	0.3
Samengestelde gerechten	18	2942	42	Pizza m kaas en groenten diepvries onbereid		N	100	g	1	N	Per 100g. bevat 0,1 g organische zuren	249	1041	0.0	9.0	4.2	4.9	12.3	11.5	4.4	4.5	2.3	2.1	0.0	1.7	1.2	0.5	1.1	0.1	0.1	1.5	0.0	0.0	4.7	0.4	0.0	0.7	18.3	1.0	0.1	0.0	0.5	7.2	37.3	1.4	0.8	0.2	0.0	0.3
Samengestelde gerechten	18	2944	51	Pizza m vis diepvries onbereid		N	100	g	1	N	Per 100g. bevat 0,1 g organische zuren	242	1014		9.6	3.7	6.0	10.9	10.2	3.0	4.0	3.0	2.8	0.0	1.1	0.7	0.3	0.6	0.0	0.0	0.9	0.0	0.0	2.9	0.2	0.0	0.5	15.0	0.7	0.0	0.0	0.4	6.0	38.2	0.9	1.2	0.1	0.0	0.3
Samengestelde gerechten	18	2943	46	Pizza m vlees diepvries onbereid		N	100	g	1	N	Per 100g. bevat 0,1 g organische zuren	234	980	0.0	9.1	4.0	5.0	9.5	8.9	3.3	4.1	1.2	1.1	0.0	1.1	0.8	0.4	0.7	0.0	0.0	1.7	0.0	0.0	3.7	0.2	0.0	0.5	19.1	1.2	0.1	0.0	0.4	8.3	44.1	1.3	1.0	0.1	0.0	0.3
Samengestelde gerechten	18	2945	55	Pizza salami diepvries onbereid		N	100	g	1	N	Per 100g. bevat 0,1 g organische zuren	259	1087		9.9	4.3	5.6	11.8	11.1	3.9	4.9	2.1	1.9	0.0	0.8	0.6	0.2	0.5	0.0	0.0	0.7	0.0	0.0	3.3	0.2	0.0	0.4	18.2	1.2	0.0	0.0	0.4	9.1	41.8	0.9	0.6	0.1	0.0	0.3
Samengestelde gerechten	18	3042	24	Pizza Turkse z toevoegingen		N	100	g	1	N	Per 100g. zonder kaas, sla of saus	204	862		7.6	3.4	4.2	3.7	3.5	1.2	1.2	1.0	0.9				0.1	0.1			0.5			1.8	0.3	0.1	0.3	17.9	1.8	0.0		0.7	11.8	31.0	2.0	2.2			0.2
Preparaten	17	3136	40	Pku 1 mix	Milupa	N	100	g	1	N	Per 100g	489	2044		9.4			26.2	24.9
Preparaten	17	3141	22	Pku 2 mix	Milupa	N	100	g	1	N	Per 100g	448	1881		27.0			18.9	18.0
Preparaten	17	3142	26	Pku 2 prima	Milupa	N	100	g	1	N	Per 100g	280	1190		60.0			0.0	0.0	0.0	0.0	0.0	0.0	0.0	0.0	0.0	0.0	0.0	0.0	0.0	0.0	0.0	0.0	0.0	0.0	0.0	0.0	0.0	0.0	0.0	0.0	0.0	0.0	0.0	0.0	0.0	0.0	0.0	0.0
Preparaten	17	3143	30	Pku 2 shake chocoladesmaak	Milupa	N	100	g	1	N	Per 100g	393	1658		28.0			8.2	7.8
Preparaten	17	3144	35	Pku 2-fruta exotic fruits p 100 ml	Milupa	N	100	ml	1	N	Per 100ml	126	535		14.0			0.0	0.0	0.0	0.0	0.0	0.0	0.0	0.0	0.0	0.0	0.0	0.0	0.0	0.0	0.0	0.0	0.0	0.0	0.0	0.0	0.0	0.0	0.0	0.0	0.0	0.0	0.0	0.0	0.0	0.0	0.0	0.0
Preparaten	17	3145	39	Pku 2-fruta red fruits p 100 ml	Milupa	N	100	ml	1	N	Per 100ml	126	534		14.0			0.0	0.0	0.0	0.0	0.0	0.0	0.0	0.0	0.0	0.0	0.0	0.0	0.0	0.0	0.0	0.0	0.0	0.0	0.0	0.0	0.0	0.0	0.0	0.0	0.0	0.0	0.0	0.0	0.0	0.0	0.0	0.0
Preparaten	17	3148	52	Pku 3 activa tomatensmaak	Milupa	N	100	g	1	N	Per 100g	366	1548		42.0			5.3	5.0
Preparaten	17	3146	43	Pku 3 advanta	Milupa	N	100	g	1	N	Per 100g	299	1270		70.0			0.0	0.0	0.0	0.0	0.0	0.0	0.0	0.0	0.0	0.0	0.0	0.0	0.0	0.0	0.0	0.0	0.0	0.0	0.0	0.0	0.0	0.0	0.0	0.0	0.0	0.0	0.0	0.0	0.0	0.0	0.0	0.0
Preparaten	17	3147	48	Pku 3 shake sinaasappelsmaak	Milupa	N	100	g	1	N	Per 100g	350	1486		42.0			2.2	2.1
Preparaten	17	3150	21	Pku Anamix infant	Milupa	N	100	g	1	N	Per 100g	466	1950		13.1			23.0	21.9	7.5	9.4	5.0	4.1
Preparaten	17	3151	25	Pku Anamix junior LQ naturel p 100 ml	Milupa	N	100	ml	1	N	Per 100ml	95	398		8.0			3.8	3.6	0.6	2.4	0.5
Preparaten	17	3149	56	Pku Lophlex LQ 10 p 100 ml	Milupa	N	100	ml	1	N	Per 100ml	93	393		16.0			0.0	0.0	0.0	0.0	0.0	0.0	0.0	0.0	0.0	0.0	0.0	0.0	0.0	0.0	0.0	0.0	0.0	0.0	0.0	0.0	0.0	0.0	0.0	0.0	0.0	0.0	0.0	0.0	0.0	0.0	0.0	0.0
Sojaproducten en vegetarische producten	14	2262	34	Plantaardige variatie op room	Alpro Cuisine	N	100	g	1	N	Per 100g	171	704		2.0	2.0	0.0	17.3	16.6	2.1	4.1	10.4	10.1				0.0	0.0			0.0			0.1	0.0	0.0	0.0	10.9	0.1	0.0		0.1	3.9	22.8	0.0	6.0			0.4
Sojaproducten en vegetarische producten	14	3176	53	Plantaardige variatie op room	Alpro Cuisine Light	N	100	g	1	N	Per 100g	69	285		2.0	2.0	0.0	5.2	5.0	0.7	1.3	3.0	2.4				0.0	0.0			0.0			0.1	0.0	0.0	0.0	10.9	0.1	0.0		0.1	3.9	22.8	0.0	6.0			0.4
Sojaproducten en vegetarische producten	14	1953	48	Plantaardige yoghurtvariatie m vruchten/vanille	Alpro	N	100	g	1	N	Per 100g. gem van vanille, perzik, blauwe bosbes. Verrijkt met: Calcium, Vitamine B2, Vitamine B12, Vitamine D totaal.	74	314		3.7	3.7	0.0	2.0	1.9	0.3	0.4	1.1	1.0				0.0	0.0			0.0			0.1	0.0	0.0	0.0	10.9	0.1	0.0		0.1	3.9	22.8	0.0	6.0			0.4
Sojaproducten en vegetarische producten	14	2888	79	Plantaardige yoghurtvariatie naturel	Alpro	N	100	g	1	N	Per 100g. Verrijkt met: Calcium, Vitamine B12, Vitamine D totaal.	47	197		4.0	4.0	0.0	2.3	2.1	0.3	0.5	1.3	1.2				0.0	0.0			0.0			0.1	0.0	0.0	0.0	10.9	0.1	0.0		0.1	3.9	22.8	0.0	6.0			0.4
Groenten	9	681	40	Poeng rauw		N	100	g	1	N	Per 100g	31	131		1.0	1.0	0.0	0.0	0.0	0.0	0.0	0.0	0.0	0.0	0.0	0.0	0.0	0.0	0.0	0.0	0.0	0.0	0.0	0.0	0.0	0.0	0.0	0.0	0.0	0.0	0.0	0.0	0.0	0.0	0.0	0.0	0.0	0.0	0.0
Preparaten	17	2977	73	Polycose poeder	Abbott	N	100	g	1	N	Per 100g	376	1598		0.0	0.0	0.0	0.0	0.0	0.0	0.0	0.0	0.0	0.0	0.0	0.0	0.0	0.0	0.0	0.0	0.0	0.0	0.0	0.0	0.0	0.0	0.0	0.0	0.0	0.0	0.0	0.0	0.0	0.0	0.0	0.0	0.0	0.0	0.0
Groenten	9	2113	20	Pompoen gekookt		N	100	g	1	N	Per 100g	14	60	0.1	0.6	0.6	0.0	0.3	0.2	0.1	0.0	0.2	0.1															34.2						2.6	0.0	40.8
Groenten	9	682	44	Pompoen rauw		N	100	g	1	N	Per 100g	14	60	0.1	0.7	0.7	0.0	0.2	0.2	0.1	0.0	0.1	0.0	0.0	0.0	0.0	0.0	0.0	0.0	0.0	0.0	0.0	0.0	0.0	0.0	0.0	0.0	34.2	0.0	0.0	0.0	0.0	0.0	2.6	0.0	40.8	0.0	0.0	0.0
Noten, zaden en snacks	15	2806	44	Pompoenpitten		N	100	g	1	N	Per 100g	574	2377	5.7	30.3	30.3	0.0	47.2	45.1	11.1	9.6	23.7	23.6		0.0	0.0								0.1	0.0	0.0		17.1		0.0		0.1	6.5	21.3		0.3			0.4
Aardappelen	1	2315	33	Pomtajer bereid z vet		N	100	g	1	N	Per 100g	99	418		3.4	3.4	0.0	0.3	0.2	0.1		0.1	0.1
Aardappelen	1	670	33	Pomtajer rauw		N	100	g	1	N	Per 100g	136	577		2.0	2.0	0.0	0.0	0.0	0.0	0.0	0.0	0.0	0.0	0.0	0.0	0.0	0.0	0.0	0.0	0.0	0.0	0.0	0.0	0.0	0.0	0.0	0.0	0.0	0.0	0.0	0.0	0.0	0.0	0.0	0.0	0.0	0.0	0.0
Vis	22	1621	23	Poon bereid in magnetron z toev		N	100	g	1	N	Per 100g	171	718		26.1	0.0	26.1	7.4	6.1	1.8	2.3	1.9	0.1								0.1			3.4	0.3		0.4	19.5	8.9			0.4	5.6	24.8		0.5			0.2
Noten, zaden en snacks	15	630	21	Popcorn gepoft naturel		N	100	g	1	N	Per 100g	386	1633		13.0	13.0	0.0	4.0	3.4	1.0	0.8	1.7	1.6		0.0	0.0	0.0	0.0			0.0			0.0	0.0		0.0	27.3	0.0			0.0	1.8	23.6		1.8			0.0
Noten, zaden en snacks	15	2387	64	Popcorn gepoft zoet		N	100	g	1	N	Per 100g	389	1649		9.9	9.9	0.0	3.0	2.6	0.8	0.6	1.3	1.2	0.0	0.0	0.0	0.0	0.0	0.0	0.0	0.0	0.0	0.0	0.0	0.0	0.0	0.0	27.3	0.0	0.0	0.0	0.0	1.8	23.6	0.0	1.8	0.0	0.0	0.0
Alcoholische en niet-alcoholische dranken	2	407	36	Port		N	100	g	1	N	Per 100g	156	650		0.0	0.0	0.0	0.0	0.0	0.0	0.0	0.0	0.0	0.0	0.0	0.0	0.0	0.0	0.0	0.0	0.0	0.0	0.0	0.0	0.0	0.0	0.0	0.0	0.0	0.0	0.0	0.0	0.0	0.0	0.0	0.0	0.0	0.0	0.0
Groenten	9	36	33	Postelein gekookt		N	100	g	1	N	Per 100g	21	88		2.0	2.0	0.0	0.0	0.0	0.0	0.0	0.0	0.0	0.0	0.0	0.0	0.0	0.0	0.0	0.0	0.0	0.0	0.0	0.0	0.0	0.0	0.0	0.0	0.0	0.0	0.0	0.0	0.0	0.0	0.0	0.0	0.0	0.0	0.0
Groenten	9	561	32	Postelein rauw		N	100	g	1	N	Per 100g	13	54		1.0	1.0	0.0	0.0	0.0	0.0	0.0	0.0	0.0	0.0	0.0	0.0	0.0	0.0	0.0	0.0	0.0	0.0	0.0	0.0	0.0	0.0	0.0	0.0	0.0	0.0	0.0	0.0	0.0	0.0	0.0	0.0	0.0	0.0	0.0
Preparaten	17	1783	51	Pregestimil Lipil poeder	Mead Johnson	N	100	g	1	N	Per 100g	512	2141		14.0	0.0	14.0	28.0	26.9	16.1	4.4	6.2	5.6
Groenten	9	37	37	Prei gekookt		N	100	g	1	N	Per 100g	22	91		1.1	1.1	0.0	0.5	0.4	0.1	0.0	0.3	0.2					0.0		0.0	0.0			0.0			0.0	17.0	0.0	0.0		0.0	1.6	3.5	0.0	30.5			0.0
Groenten	9	562	36	Prei rauw		N	100	g	1	N	Per 100g	29	120		1.4	1.4	0.0	0.3	0.2	0.0	0.0	0.1	0.1					0.0		0.0	0.0			0.0			0.0	17.0	0.0	0.0		0.0	1.6	3.5	0.0	30.5			0.0
Preparaten	17	2132	22	PreOp p 100 ml	Nutricia	N	100	ml	1	N	Per 100ml. bevat 0,5 g overige koolhydraten	50	214		0.0	0.0	0.0	0.0	0.0	0.0	0.0	0.0	0.0	0.0	0.0	0.0	0.0	0.0	0.0	0.0	0.0	0.0	0.0	0.0	0.0	0.0	0.0	0.0	0.0	0.0	0.0	0.0	0.0	0.0	0.0	0.0	0.0	0.0	0.0
Preparaten	17	2978	77	Promote p 100 ml	Abbott	N	100	ml	1	N	Per 100ml	100	424		6.3			2.6	2.5	0.6
Preparaten	17	2979	82	ProSure p 100 ml	Abbott	N	100	ml	1	N	Per 100ml. gem van vanille, sinaasappel en banaan	127	536		6.6			2.6	2.5	0.7
Preparaten	17	76	45	Protifar poeder	Nutricia	N	100	g	1	N	Per 100g	368	1562	9.4	87.2	0.0	87.2	1.6	1.5	1.1	0.4	0.0	0.0		3.5	2.3	1.4	2.9		0.1	3.9		0.1	11.3	1.1	0.0	1.0	30.2	1.6	0.2		0.6	9.8	19.9	1.7	0.5	0.5		0.1
Fruit	6	190	29	Pruimen gedroogd		N	100	g	1	N	Per 100g	220	928		2.0	2.0	0.0	0.0	0.0	0.0	0.0	0.0	0.0	0.0	0.0	0.0	0.0	0.0	0.0	0.0	0.0	0.0	0.0	0.0	0.0	0.0	0.0	0.0	0.0	0.0	0.0	0.0	0.0	0.0	0.0	0.0	0.0	0.0	0.0
Fruit	6	2956	62	Pruimen gedroogd geweekt		N	100	g	1	N	Per 100g	64	269		0.6	0.6	0.0	0.0	0.0	0.0	0.0	0.0	0.0	0.0	0.0	0.0	0.0	0.0	0.0	0.0	0.0	0.0	0.0	0.0	0.0	0.0	0.0	0.0	0.0	0.0	0.0	0.0	0.0	0.0	0.0	0.0	0.0	0.0	0.0
Fruit	6	170	23	Pruimen m schil		N	100	g	1	N	Per 100g. bevat 1,1 g organische zuren	49	209		0.8	0.8	0.0	0.0	0.0	0.0	0.0	0.0	0.0	0.0	0.0	0.0	0.0	0.0	0.0	0.0	0.0	0.0	0.0	0.0	0.0	0.0	0.0	0.0	0.0	0.0	0.0	0.0	0.0	0.0	0.0	0.0	0.0	0.0	0.0
Fruit	6	191	33	Pruimen op siroop blik/glas		N	100	g	1	N	Per 100g. inclusief vocht	65	277		0.3	0.3	0.0		0.0	0.0	0.0	0.0	0.0	0.0	0.0	0.0	0.0	0.0	0.0	0.0	0.0	0.0	0.0	0.0	0.0	0.0	0.0	0.0	0.0	0.0	0.0	0.0	0.0	0.0	0.0	0.0	0.0	0.0	0.0
Melk en melkproducten	13	941	34	Pudding amandel- m kersensaus		N	100	g	1	N	Per 100g	107	453		2.7	0.0	2.7	1.9	1.8	1.2	0.4	0.0	0.0		3.5	2.3	1.4	2.9	0.3	0.0	3.9	0.1	0.1	11.3	1.1	0.0	1.0	30.2	1.6	0.2		0.6	9.8	19.9	1.7	0.5	0.5		0.1
Melk en melkproducten	13	933	39	Pudding caramel-		N	100	g	1	N	Per 100g	119	502		2.8	0.0	2.8	2.0	1.9	1.3	0.4	0.1	0.0		3.5	2.3	1.4	2.9	0.3	0.0	3.9	0.1	0.1	11.3	1.1	0.0	1.0	30.2	1.6	0.2		0.6	9.8	19.9	1.7	0.5	0.5		0.1
Melk en melkproducten	13	786	62	Pudding chipolata-		N	100	g	1	N	Per 100g	232	971		4.5	0.6	3.9	12.4	11.6	7.8	2.9	0.4	0.2	0.0	3.2	2.1	1.3	2.7	0.3	0.1	3.6	0.1	0.1	10.4	1.0	0.0	1.0	30.3	1.6	0.2	0.0	0.6	9.8	21.6	1.6	0.5	0.5	0.0	0.1
Melk en melkproducten	13	532	27	Pudding chocolade-		N	100	g	1	N	Per 100g	123	516		3.7	0.3	3.5	3.3	3.1	2.2	0.8	0.1	0.1		3.2	2.4	1.4	2.6		0.0	3.6		0.0	10.7	0.9	0.1	1.1	28.6	1.5	0.4		0.8	12.3	23.0	1.6	1.4	0.2		0.2
Melk en melkproducten	13	915	41	Pudding chocolade- m roomsaus		N	100	g	1	N	Per 100g. mona	122	512		3.9	0.6	3.3	3.5	3.3	2.3	0.9	0.1	0.1		3.2	2.4	1.4	2.6		0.0	3.6		0.0	10.7	0.9	0.1	1.1	28.6	1.5	0.4		0.8	12.3	23.0	1.6	1.4	0.2		0.2
Melk en melkproducten	13	1001	5	Pudding Delight Line	Ton Puts	N	100	g	1	N	Per 100g. bevat acesulfaam-k; bevat 14,1 g inuline	124	513		5.1	0.0	5.1	5.9	5.5	3.8	1.3	0.2	0.1		3.5	2.3	1.4	2.9	0.3	0.1	3.9	0.1	0.1	11.3	1.1	0.0	1.0	30.2	1.6	0.2		0.6	9.8	19.9	1.7	0.5	0.5		0.1
Melk en melkproducten	13	912	29	Pudding frambozen- m bessensaus		N	100	g	1	N	Per 100g. mona	108	456		3.3	0.0	3.3	2.3	2.2	1.5	0.5	0.1	0.0		3.3	2.5	1.4	2.9		0.0	3.8		0.3	11.5	1.0	0.0	1.3	29.6	1.6	0.0		0.8	10.6	22.1	1.5	1.4	0.2		0.0
Melk en melkproducten	13	2343	34	Pudding gelatine-		N	100	g	1	N	Per 100g	59	251		1.8	0.0	1.8	0.0	0.0	0.0	0.0	0.0	0.0	0.0	0.0	0.0	0.0	0.0	0.0	0.0	0.0	0.0	0.0	0.0	0.0	0.0	0.0	0.0	0.0	0.0	0.0	0.0	0.0	0.0	0.0	0.0	0.0	0.0	0.0
Melk en melkproducten	13	938	59	Pudding griesmeel- m rode bessensap		N	100	g	1	N	Per 100g	116	489		2.8	0.4	2.4	2.1	2.0	1.4	0.5	0.1	0.0		3.5	2.3	1.4	2.9	0.3	0.1	3.9	0.1	0.1	11.3	1.1	0.0	1.0	30.2	1.6	0.2		0.6	9.8	19.9	1.7	0.5	0.5		0.1
Melk en melkproducten	13	2269	64	Pudding light		N	100	g	1	N	Per 100g. mona; gem van aardbeienpudding m frambozensaus, vanille pudding m aardbeiensaus	83	350		3.5	0.0	3.5	1.2	1.1	0.8	0.3	0.0	0.0		3.5	2.3	1.4	2.9	0.3	0.0	3.9	0.1	0.1	11.3	1.1	0.0	1.0	30.2	1.6	0.2		0.6	9.8	19.9	1.7	0.5	0.5		0.1
Melk en melkproducten	13	2520	18	Pudding luchtige		N	100	g	1	N	Per 100g	232	969		4.7	0.6	4.1	13.0	12.1	8.1	3.0	0.4	0.2	0.0	3.2	2.1	1.3	2.7	0.3	0.1	3.6	0.1	0.1	10.4	1.0	0.0	1.0	30.3	1.6	0.2	0.0	0.6	9.8	21.6	1.6	0.5	0.5	0.0	0.1
Melk en melkproducten	13	736	47	Pudding vanille-		N	100	g	1	N	Per 100g. mona	116	489		3.9	0.0	3.9	3.4	3.2	2.2	0.8	0.1	0.1		3.3	2.5	1.4	2.9			3.8		0.3	11.5	1.0		1.3	29.6	1.6			0.8	10.6	22.1	1.5	1.4	0.2		0.0
Melk en melkproducten	13	940	30	Pudding vanille- m aardbeiensaus		N	100	g	1	N	Per 100g. mona	118	500		4.0	0.0	4.0	2.2	2.1	1.4	0.5	0.1	0.0		3.5	2.3	1.4	2.9	0.3	0.0	3.9	0.1	0.1	11.3	1.1	0.0	1.0	30.2	1.6	0.2		0.6	9.8	19.9	1.7	0.5	0.5		0.1
Graanproducten en bindmiddelen	8	216	31	Puddingpoeder		N	100	g	1	N	Per 100g	341	1449		0.0	0.0	0.0	0.0	0.0	0.0	0.0	0.0	0.0	0.0	0.0	0.0	0.0	0.0	0.0	0.0	0.0	0.0	0.0	0.0	0.0	0.0	0.0	0.0	0.0	0.0	0.0	0.0	0.0	0.0	0.0	0.0	0.0	0.0	0.0
Graanproducten en bindmiddelen	8	488	64	Puddingpoeder chocolade instant		N	100	g	1	N	Per 100g. saroma	370	1571		1.0	1.0	0.0	1.0	1.0	0.6	0.3	0.0	0.0		0.0	0.0	0.0	0.0			0.0			0.0	0.0		0.0	26.4	0.0			0.0	34.7	35.0	0.0				0.9
Graanproducten en bindmiddelen	8	622	26	Puddingpoeder overige smaken instant		N	100	g	1	N	Per 100g. saroma	377	1600		0.0	0.0	0.0	0.0	0.0	0.0	0.0	0.0	0.0	0.0	0.0	0.0	0.0	0.0	0.0	0.0	0.0	0.0	0.0	0.0	0.0	0.0	0.0	0.0	0.0	0.0	0.0	0.0	0.0	0.0	0.0	0.0	0.0	0.0	0.0
Preparaten	17	1316	34	Pulmocare p 100 ml	Abbott	N	100	ml	1	N	Per 100ml	151	631		6.3	0.0	6.3	9.3	9.0	2.3	3.9	2.6	2.6
Fruit	6	1117	34	Puree aardbeien- blik/glas		N	100	g	1	N	Per 100g	84	356		0.5	0.5	0.0	0.0	0.0	0.0	0.0	0.0	0.0	0.0	0.0	0.0	0.0	0.0	0.0	0.0	0.0	0.0	0.0	0.0	0.0	0.0	0.0	0.0	0.0	0.0	0.0	0.0	0.0	0.0	0.0	0.0	0.0	0.0	0.0
Fruit	6	1217	36	Puree frambozen-bessen- blik/glas		N	100	g	1	N	Per 100g	170	721		1.0	1.0	0.0	0.0	0.0	0.0	0.0	0.0	0.0	0.0	0.0	0.0	0.0	0.0	0.0	0.0	0.0	0.0	0.0	0.0	0.0	0.0	0.0	0.0	0.0	0.0	0.0	0.0	0.0	0.0	0.0	0.0	0.0	0.0	0.0
Groenten	9	141	18	Puree tomaten- geconcentreerd blik		N	100	g	1	N	Per 100g	75	318		3.0	3.0	0.0	0.0	0.0	0.0	0.0	0.0	0.0	0.0	0.0	0.0	0.0	0.0	0.0	0.0	0.0	0.0	0.0	0.0	0.0	0.0	0.0	0.0	0.0	0.0	0.0	0.0	0.0	0.0	0.0	0.0	0.0	0.0	0.0
Graanproducten en bindmiddelen	8	3154	38	Quinoa gekookt		N	100	g	1	N	Per 100g	114	483		4.4	4.4	0.0	1.9	1.8	0.2	0.5	1.1	1.0															10.7					0.7	25.3		4.6			0.5
Graanproducten en bindmiddelen	8	3153	34	Quinoa rauw		N	100	g	1	N	Per 100g	354	1492		14.1	14.1	0.0	6.1	5.6	0.7	1.6	3.3	3.0															10.7					0.7	25.3		4.6			0.5
Sojaproducten en vegetarische producten	14	2030	11	Quorn fijngehakt onbereid		N	100	g	1	N	Per 100g	97	406		13.0	13.0	0.0	1.5	1.4	0.2	0.7	0.6	0.5		0.0	0.0	0.0	0.0	0.0	0.0	0.0	0.0		0.2	0.0		0.0	5.9	0.2			0.0	3.2	46.3	0.1	4.1		0.0	0.6
Sojaproducten en vegetarische producten	14	2033	24	Quorn southern style burger onbereid		N	100	g	1	N	Per 100g	195	816		10.7	10.7	0.0	9.8	9.4	1.2	2.5	5.7	4.1
Sojaproducten en vegetarische producten	14	2031	15	Quorn stukjes onbereid		N	100	g	1	N	Per 100g	114	477		14.0	14.0	0.0	2.6	2.5	0.3	1.2	1.0	0.9		0.0	0.0	0.0	0.0	0.0	0.0	0.0	0.0		0.2	0.0		0.0	5.9	0.2			0.0	3.2	46.3	0.1	4.1		0.0	0.6
Groenten	9	39	45	Raapstelen gekookt		N	100	g	1	N	Per 100g	25	103		3.0	3.0	0.0	0.0	0.0	0.0	0.0	0.0	0.0	0.0	0.0	0.0	0.0	0.0	0.0	0.0	0.0	0.0	0.0	0.0	0.0	0.0	0.0	0.0	0.0	0.0	0.0	0.0	0.0	0.0	0.0	0.0	0.0	0.0	0.0
Groenten	9	38	41	Raapstelen rauw		N	100	g	1	N	Per 100g	17	69		2.0	2.0	0.0	0.0	0.0	0.0	0.0	0.0	0.0	0.0	0.0	0.0	0.0	0.0	0.0	0.0	0.0	0.0	0.0	0.0	0.0	0.0	0.0	0.0	0.0	0.0	0.0	0.0	0.0	0.0	0.0	0.0	0.0	0.0	0.0
Groenten	9	40	12	Rabarber rauw		N	100	g	1	N	Per 100g. bevat 2,4 g organische zuren	23	97		1.0	1.0	0.0	0.0	0.0	0.0	0.0	0.0	0.0	0.0	0.0	0.0	0.0	0.0	0.0	0.0	0.0	0.0	0.0	0.0	0.0	0.0	0.0	0.0	0.0	0.0	0.0	0.0	0.0	0.0	0.0	0.0	0.0	0.0	0.0
Groenten	9	538	51	Rabarbermoes m suiker		N	100	g	1	N	Per 100g	66	279		1.0	1.0	0.0	0.0	0.0	0.0	0.0	0.0	0.0	0.0	0.0	0.0	0.0	0.0	0.0	0.0	0.0	0.0	0.0	0.0	0.0	0.0	0.0	0.0	0.0	0.0	0.0	0.0	0.0	0.0	0.0	0.0	0.0	0.0	0.0
Groenten	9	124	24	Radijs rauw		N	100	g	1	N	Per 100g	22	92		1.0	1.0	0.0	0.0	0.0	0.0	0.0	0.0	0.0	0.0	0.0	0.0	0.0	0.0	0.0	0.0	0.0	0.0	0.0	0.0	0.0	0.0	0.0	0.0	0.0	0.0	0.0	0.0	0.0	0.0	0.0	0.0	0.0	0.0	0.0
Samengestelde gerechten	18	787	66	Ragout m vlees		N	100	g	1	N	Per 100g	98	410	1.2	8.3	0.7	7.6	5.5	5.2	2.2	1.4	1.6	1.4	0.0	0.0	0.0	0.8	0.6	0.0	0.0	5.6	0.0	0.0	2.6	0.0	0.0	0.1	20.3	0.7	0.0	0.0	0.2	10.9	25.4	0.2	2.1	0.0	0.0	0.4
Groenten	9	125	28	Rammenas rauw		N	100	g	1	N	Per 100g	30	127		2.0	2.0	0.0	0.0	0.0	0.0	0.0	0.0	0.0	0.0	0.0	0.0	0.0	0.0	0.0	0.0	0.0	0.0	0.0	0.0	0.0	0.0	0.0	0.0	0.0	0.0	0.0	0.0	0.0	0.0	0.0	0.0	0.0	0.0	0.0
Groenten	9	127	36	Rauwkost gem		N	100	g	1	N	Per 100g	18	76		0.9	0.9	0.0	0.4	0.3	0.1	0.0	0.2	0.1	0.0	0.0	0.0	0.0	0.0	0.0	0.0	0.0	0.0	0.0	0.4	0.0	0.0	0.0	24.8	0.6	0.0	0.0	0.0	3.0	7.9	0.0	20.2	0.0	0.0	0.0
Vlees, vleeswaren en gevogelte	23	339	51	Ree wild rauw		N	100	g	1	N	Per 100g. gem van poot en rug	122	512		22.4	0.0	22.4	3.6	3.1	2.1	1.0	0.0	0.0
Preparaten	17	2122	19	Renilon 4.0 p 100 ml	Nutricia	N	100	ml	1	N	Per 100ml	200	838	0.6	4.0	0.0	4.0	10.0	9.6	0.9	6.8	1.9	1.6			0.0	0.0	0.0			0.0			0.0				4.5	0.2				3.3	69.9		2.6			0.5
Preparaten	17	2123	23	Renilon 7.5 p 100 ml	Nutricia	N	100	ml	1	N	Per 100ml	200	838	1.2	7.5	0.0	7.5	10.0	9.6	0.9	6.8	1.9	1.6			0.0	0.0	0.0			0.0			0.1				4.6	0.2				3.3	69.8		2.6			0.5
Preparaten	17	2195	54	Resource 2.0 Fibre p 100 ml	Nestle	N	100	ml	1	N	Per 100ml	205	859		9.0	0.0	9.0	8.7	8.4	0.7	5.5	2.2	1.6
Preparaten	17	3088	63	Resource 2.0 p 100 ml	Nestle	N	100	ml	1	N	Per 100ml	200	839		9.0	0.0	9.0	8.7	8.4	0.7	5.5	2.2
Preparaten	17	1052	24	Resource Citrotene poeder	Nestle	N	100	g	1	N	Per 100g	364	1544		23.0	0.0	23.0	1.3	1.2	1.2	0.0	0.0	0.0
Preparaten	17	3090	31	Resource Dessert	Nestle	N	100	g	1	N	Per 100g	125	529		9.5	0.0	9.5	2.7	2.6	0.7	0.9	1.0
Preparaten	17	2206	32	Resource dextrine maltose poeder	Nestle	N	100	g	1	N	Per 100g	381	1618		0.1	0.2	0.0	0.0	0.0	0.0	0.0	0.0	0.0	0.0	0.0	0.0	0.0	0.0	0.0	0.0	0.0	0.0	0.0	0.0	0.0	0.0	0.0	0.0	0.0	0.0	0.0	0.0	0.0	0.0	0.0	0.0	0.0	0.0	0.0
Preparaten	17	2197	63	Resource Energy Dessert	Nestle	N	100	g	1	N	Per 100g	160	671		4.8	0.0	4.8	6.2	5.9	1.4	1.4	2.9
Preparaten	17	2198	67	Resource Energy Fruit	Nestle	N	100	g	1	N	Per 100g	164	689		5.0	0.0	5.0	5.0	4.8	0.4	3.1	1.4
Preparaten	17	2194	50	Resource Energy p 100 ml	Nestle	N	100	ml	1	N	Per 100ml	152	641		5.6	0.0	5.6	5.0	4.8	0.7	1.8	2.2
Preparaten	17	2199	71	Resource Fruit p 100 ml	Nestle	N	100	ml	1	N	Per 100ml	124	527		4.0			0.0	0.0	0.0	0.0	0.0	0.0	0.0	0.0	0.0	0.0	0.0	0.0	0.0	0.0	0.0	0.0	0.0	0.0	0.0	0.0	0.0	0.0	0.0	0.0	0.0	0.0	0.0	0.0	0.0	0.0	0.0	0.0
Preparaten	17	3091	36	Resource HP/HC p 100 ml	Nestle	N	100	ml	1	N	Per 100ml	160	671		10.0	0.0	10.0	6.2	6.0	1.0	2.1	2.5
Preparaten	17	1055	36	Resource Instant Protein poeder	Nestle	N	100	g	1	N	Per 100g	371	1575		90.3	0.0	90.3	1.0	0.9	0.7	0.3	0.0	0.0
Preparaten	17	2200	6	Resource Junior p 100 ml	Nestle	N	100	ml	1	N	Per 100ml	150	631		3.0	0.0	3.0	6.2	5.9	1.3	2.5	2.0
Preparaten	17	3100	5	Resource Meritene Complete poeder	Nestle	N	100	g	1	N	Per 100g	385	1631		22.6			3.8	3.6	1.3	1.2	0.9
Preparaten	17	1050	16	Resource Meritene poeder	Nestle	N	100	g	1	N	Per 100g	384	1627		31.0	0.0	31.0	4.0	3.8	0.8	1.0	2.0	2.0
Preparaten	17	2029	47	Resource Optifibre poeder	Nestle	N	100	g	1	N	Per 100g	220	895		1.0			0.0	0.0	0.0	0.0	0.0	0.0	0.0	0.0	0.0	0.0	0.0	0.0	0.0	0.0	0.0	0.0	0.0	0.0	0.0	0.0	0.0	0.0	0.0	0.0	0.0	0.0	0.0	0.0	0.0	0.0	0.0	0.0
Preparaten	17	2205	27	Resource Pap instant poeder	Nestle	N	100	g	1	N	Per 100g	378	1605		8.8			1.2	0.9	0.2
Preparaten	17	2202	14	Resource Protein p 100 ml	Nestle	N	100	ml	1	N	Per 100ml	125	527		9.4	0.0	9.4	3.5	3.4	0.5	2.0	0.9
Preparaten	17	3099	70	Resource Repair p 100 ml	Nestle	N	100	ml	1	N	Per 100ml	125	527		9.3	0.0	9.3	2.8	2.7				1.0
Preparaten	17	3089	67	Resource SeniorActiv p 100 ml	Nestle	N	100	ml	1	N	Per 100ml	150	627		10.0	0.0	10.0	6.5	6.2	1.0	3.3	1.2
Preparaten	17	3093	44	Resource Soup p 100 ml	Nestle	N	100	ml	1	N	Per 100ml	151	636		7.0			5.0	4.8	0.6	1.9	1.9
Preparaten	17	3092	40	Resource Support Plus p 100 ml	Nestle	N	100	ml	1	N	Per 100ml	201	843		9.2	0.0	9.2	8.7	8.4	1.4	3.6	2.2
Preparaten	17	3105	26	Resource Thicken Up Clear poeder	Nestle	N	100	g	1	N	Per 100g	313	1317		0.8			0.0	0.0	0.0	0.0	0.0	0.0	0.0	0.0	0.0	0.0	0.0	0.0	0.0	0.0	0.0	0.0	0.0	0.0	0.0	0.0	0.0	0.0	0.0	0.0	0.0	0.0	0.0	0.0	0.0	0.0	0.0	0.0
Preparaten	17	1997	79	Respifor p 100 ml	Nutricia	N	100	ml	1	N	Per 100ml. bevat 0,3 g overige koolhydraten; chocolade bevat 0,3 g voedingsvezel	150	633		7.5	0.0	7.5	3.3	3.2	0.5	1.8	0.8	0.7		0.0	0.7	0.2	0.4			0.5			1.4				8.0	0.5				3.5	54.9		4.6			0.4
Graanproducten en bindmiddelen	8	2682	48	Rijst meergranen- gekookt		N	100	g	1	N	Per 100g	140	595		3.6	3.6	0.0	0.6	0.5	0.1	0.2	0.2	0.2	0.0	0.0	0.0	0.0	0.0	0.0	0.0	0.0	0.0	0.0	0.0	0.0	0.0	0.0	24.4	0.0	0.0	0.0	0.0	2.4	30.5	0.0	0.0	0.0	0.0	0.0
Graanproducten en bindmiddelen	8	2049	53	Rijst meergranen- rauw		N	100	g	1	N	Per 100g. lassie; zilvervliesrijst, witte rijst, 22% gerst, 7% tarwe, 5% wilde rijst	351	1488		9.0	9.0	0.0	1.5	1.3	0.3	0.4	0.6	0.6		0.0	0.0	0.0	0.0			0.0				0.0		0.0	24.4				0.0	2.4	30.5
Graanproducten en bindmiddelen	8	955	53	Rijst parboiled gekookt		N	100	g	1	N	Per 100g	137	583		3.0	3.0	0.0	0.0	0.0	0.0	0.0	0.0	0.0	0.0	0.0	0.0	0.0	0.0	0.0	0.0	0.0	0.0	0.0	0.0	0.0	0.0	0.0	0.0	0.0	0.0	0.0	0.0	0.0	0.0	0.0	0.0	0.0	0.0	0.0
Graanproducten en bindmiddelen	8	658	59	Rijst witte gekookt		N	100	g	1	N	Per 100g	146	621		3.2	3.2	0.0	0.3	0.3	0.1	0.1	0.1	0.1		0.0	0.0	0.0	0.0			0.0				0.0		0.0	24.4				0.0	2.4	30.5
Graanproducten en bindmiddelen	8	5	20	Rijst witte rauw		N	100	g	1	N	Per 100g	352	1492		7.0	7.0	0.0	1.0	0.9	0.2	0.3	0.4	0.4		0.0	0.0	0.0	0.0			0.0				0.0		0.0	24.4				0.0	2.4	30.5
Graanproducten en bindmiddelen	8	1014	20	Rijst zilvervlies- gekookt		N	100	g	1	N	Per 100g	131	555		3.1	3.1	0.0	1.0	0.9	0.2	0.3	0.4	0.4		0.0	0.0	0.0	0.0			0.0				0.0		0.0	24.4				0.0	2.4	30.5
Graanproducten en bindmiddelen	8	712	25	Rijst zilvervlies- rauw		N	100	g	1	N	Per 100g	357	1511		8.3	8.3	0.0	2.6	2.4	0.6	0.7	1.0	1.0		0.0	0.0	0.0	0.0			0.0				0.0		0.0	24.4				0.0	2.4	30.5
Vis	22	2947	63	Rolmops		N	100	g	1	N	Per 100g	175	729		16.0	0.2	15.8	12.0	11.0	3.0	6.5	2.0	0.2	0.0	0.0	0.0	0.0	0.0	0.0	0.0	0.2	0.0	0.0	9.3	0.0	0.0	0.5	17.0	5.9	0.0	0.0	0.3	1.6	12.4	0.0	0.5	0.0	0.0	0.3
Melk en melkproducten	13	1469	63	Room banketbakkers-		N	100	g	1	N	Per 100g	143	604		3.7	0.6	3.2	4.0	3.6	2.1	1.2	0.2	0.1	0.0	2.3	1.6	0.9	1.9	0.2	0.0	2.5	0.1	0.1	7.5	0.7	0.0	0.7	29.5	2.1	0.1	0.0	0.5	9.8	27.9	1.1	0.4	0.3	0.0	0.1
Melk en melkproducten	13	293	43	Room koffie-		N	100	g	1	N	Per 100g	210	869		3.3	0.0	3.3	20.2	19.0	13.2	4.4	0.6	0.3		3.5	2.3	1.4	2.9	0.3	0.1	3.9	0.1	0.1	11.3	1.1	0.0	1.0	30.2	1.6	0.2		0.6	9.8	19.9	1.7	0.5	0.5		0.1
Melk en melkproducten	13	2275	50	Room kook-		N	100	g	1	N	Per 100g. albert Heijn	208	860		3.0	0.0	3.0	20.0	18.8	13.0	4.4	0.6	0.3		3.5	2.3	1.4	2.9	0.3	0.1	3.9	0.1	0.1	11.3	1.1	0.0	1.0	30.2	1.6	0.2		0.6	9.8	19.9	1.7	0.5	0.5		0.1
Melk en melkproducten	13	2279	67	Room kook- Blue Band Finesse voor koken		N	100	g	1	N	Per 100g	160	661		1.9	0.0	1.9	15.0	14.4	4.8	6.7	2.9	2.9
Melk en melkproducten	13	2276	54	Room kook- light		N	100	g	1	N	Per 100g. gem van Campina en Albert Heijn	102	424		3.0	0.0	3.0	7.8	7.3	5.1	1.7	0.2	0.1		3.5	2.3	1.4	2.9	0.3	0.1	3.9	0.1	0.1	11.3	1.1	0.0	1.0	30.2	1.6	0.2		0.6	9.8	19.9	1.7	0.5	0.5		0.1
Melk en melkproducten	13	1916	49	Room slag- geklopt m suiker		N	100	g	1	N	Per 100g	351	1453		2.0	0.0	2.0	30.8	29.0	20.1	6.7	0.8	0.4	0.0	3.5	2.3	1.4	2.9	0.3	0.1	3.9	0.1	0.1	11.3	1.1	0.0	1.0	30.2	1.6	0.2	0.0	0.6	9.8	19.9	1.7	0.5	0.5	0.0	0.1
Melk en melkproducten	13	299	67	Room slag- onbereid		N	100	g	1	N	Per 100g	343	1414		2.3	0.0	2.3	35.7	33.6	23.3	7.8	1.0	0.5		3.5	2.3	1.4	2.9	0.3	0.1	3.9	0.1	0.1	11.3	1.1	0.0	1.0	30.2	1.6	0.2		0.6	9.8	19.9	1.7	0.5	0.5		0.1
Melk en melkproducten	13	1503	23	Room slank- 25% vet onbereid		N	100	g	1	N	Per 100g	253	1044		3.0	0.0	3.0	25.0	23.5	16.3	5.5	0.7	0.3		3.5	2.3	1.4	2.9	0.3	0.1	3.9	0.1	0.1	11.3	1.1	0.0	1.0	30.2	1.6	0.2		0.6	9.8	19.9	1.7	0.5	0.5		0.1
Melk en melkproducten	13	1791	46	Room spuitbus m suiker		N	100	g	1	N	Per 100g	305	1261		2.3	0.0	2.3	28.0	26.3	18.3	6.1	0.8	0.4		3.5	2.3	1.4	2.9	0.3	0.1	3.9	0.1	0.1	11.3	1.1	0.0	1.0	30.2	1.6	0.2		0.6	9.8	19.9	1.7	0.5	0.5		0.1
Melk en melkproducten	13	812	27	Room zure		N	100	g	1	N	Per 100g	198	817		3.1	0.0	3.1	19.2	18.0	12.5	4.2	0.5	0.3		3.5	2.3	1.4	2.9	0.3	0.1	3.9	0.1	0.1	11.3	1.1	0.0	1.0	30.2	1.6	0.2		0.6	9.8	19.9	1.7	0.5	0.5		0.1
Aardappelen	1	948	62	Rosti bereid z vet		N	100	g	1	N	Per 100g. gem van aviko en iglo	149	626		1.9	1.9	0.0	5.1	4.9	0.6	1.1	3.2	3.2				0.0	0.0			0.0			0.1	0.0	0.0	0.0	6.4	0.1	0.0		0.1	4.4	22.0	0.0	0.1			0.3
Aardappelen	1	856	55	Rosti onbereid		N	100	g	1	N	Per 100g	123	518		2.5	2.5	0.0	2.5	2.4	0.3	0.5	1.6	1.6				0.0	0.0			0.0			0.1	0.0	0.0	0.0	6.4	0.1	0.0		0.1	4.4	22.0	0.0	0.1			0.3
Samengestelde gerechten	18	2312	20	Roti		N	100	g	1	N	Per 100g	311	1308		7.3	7.3	0.0	8.7	8.1	1.0	1.8	5.3	5.2	0.0	0.0	0.0	0.0	0.0	0.0	0.0	0.0	0.0	0.0	0.1	0.0	0.0	0.0	7.1	0.1	0.0	0.0	0.1	4.3	21.7	0.0	0.3	0.0	0.0	0.3
Samengestelde gerechten	18	2318	46	Roti met aardappelvulling		N	100	g	1	N	Per 100g	260	1097		6.1	6.1	0.0	6.8	6.4	0.8	1.4	4.2	4.1	0.0	0.0	0.0	0.0	0.0	0.0	0.0	0.0	0.0	0.0	0.1	0.0	0.0	0.0	7.2	0.1	0.0	0.0	0.1	4.3	21.5	0.0	0.7	0.0	0.0	0.3
Kruiden en specerijen	12	1231	18	Rozemarijn gedroogd		N	100	g	1	N	Per 100g	374	1563		5.0	5.0	0.0	15.0	10.5	0.7	4.2	5.6	4.0
Fruit	6	33	21	Rozijnen gedroogd		N	100	g	1	N	Per 100g	326	1382		3.1	3.1	0.0	0.5	0.3	0.2	0.0	0.1	0.1	0.0	0.0	0.0	0.0	0.0	0.0	0.0	0.0	0.0	0.0	1.3	0.0	0.0	0.0	42.4	0.0	0.0	0.0	0.0	5.6	6.1	0.0	10.4	0.0	0.0	0.0
Fruit	6	2379	69	Rozijnen geweekt		N	100	g	1	N	Per 100g	270	1147		2.5	2.5	0.0	0.4	0.3	0.1	0.0	0.1	0.1	0.0	0.0	0.0	0.0	0.0	0.0	0.0	0.0	0.0	0.0	1.3	0.0	0.0	0.0	42.4	0.0	0.0	0.0	0.0	5.6	6.1	0.0	10.4	0.0	0.0	0.0
Suiker, snoep, zoet beleg en zoete sauzen	20	2372	39	Rozijnen omhuld m chocolade melk-		N	100	g	1	N	Per 100g	439	1844		5.0	3.5	1.5	17.3	16.6	10.4	5.3	0.7	0.6	0.0	0.6	0.4	0.2	0.2	0.0	0.0	0.7	0.0	0.0	1.4	0.1	0.0	0.2	25.5	0.4	0.0	0.0	0.3	32.3	31.5	0.1	0.2	0.0	0.0	1.0
Alcoholische en niet-alcoholische dranken	2	408	40	Rum		N	100	g	1	N	Per 100g	234	969		0.0	0.0	0.0	0.0	0.0	0.0	0.0	0.0	0.0	0.0	0.0	0.0	0.0	0.0	0.0	0.0	0.0	0.0	0.0	0.0	0.0	0.0	0.0	0.0	0.0	0.0	0.0	0.0	0.0	0.0	0.0	0.0	0.0	0.0	0.0
Vlees, vleeswaren en gevogelte	23	1548	55	Runder doorregen lappen bereid		N	100	g	1	N	Per 100g. bereid met vloeibaar bak- en braadvet	212	891	5.5	34.6	0.0	34.6	8.2	7.6	3.0	3.2	0.9	0.8				0.1	0.2			0.3			2.3	0.4	0.2	0.4	20.6	2.9	0.5		1.0	14.0	38.0	3.2	1.1		0.0	0.1
Vlees, vleeswaren en gevogelte	23	1413	24	Runder doorregen lappen rauw		N	100	g	1	N	Per 100g	147	615	3.3	20.6	0.0	20.6	7.2	6.8	2.8	3.2	0.3	0.2		0.0	0.0	0.0	0.2			0.1			2.7	0.6	0.2	0.5	22.6	3.9	0.5		1.1	14.2	41.7	2.9	0.8		0.0	0.1
Vlees, vleeswaren en gevogelte	23	2905	42	Runder ribeye steak bereid		N	100	g	1	N	Per 100g. bereid met vloeibaar bak- en braadvet	214	895		29.6	0.0	29.6	10.6	10.1	4.5	3.7	1.0	1.0	0.0	0.0	0.0	0.0	0.1	0.0	0.0	0.1	0.0	0.0	2.5	0.4	0.0	0.5	22.1	2.5	0.4	0.0	1.0	17.9	33.7	3.6	0.4	0.0	0.0	0.2
Vlees, vleeswaren en gevogelte	23	3032	21	Runder ribeye steak rauw		N	100	g	1	N	Per 100g	170	709	3.4	21.2	0.0	21.2	9.4	9.0	4.5	3.5	0.2	0.2				0.0	0.1			0.1			2.9	0.5	0.0	0.6	25.1	3.0	0.5		1.2	20.2	34.6	4.2	0.0		0.0	0.1
Vlees, vleeswaren en gevogelte	23	2904	38	Runder T-bone steak bereid		N	100	g	1	N	Per 100g. bereid met vloeibaar bak- en braadvet	254	1063		33.6	0.0	33.6	13.3	12.7	5.2	5.5	1.1	1.1	0.0	0.0	0.0	0.0	0.1	0.0	0.0	0.1	0.0	0.0	3.0	0.9	0.2	0.5	23.9	4.1	0.3	0.0	0.8	12.3	37.9	2.3	0.3	0.0	0.0	0.1
Vlees, vleeswaren en gevogelte	23	3033	25	Runder T-bone steak rauw		N	100	g	1	N	Per 100g	189	787	3.5	22.0	0.0	22.0	11.2	10.6	4.8	4.8	0.2	0.2				0.0	0.1			0.1			3.5	1.1	0.3	0.6	26.7	4.7	0.4		0.9	13.4	39.3	2.6	0.0		0.0	0.1
Vlees, vleeswaren en gevogelte	23	1539	56	Runderbaklappen bereid		N	100	g	1	N	Per 100g. bereid met vloeibaar bak- en braadvet	140	590		27.5	0.0	27.5	3.3	3.1	0.8	1.2	0.9	0.9	0.0	0.0	0.0	0.1	0.2	0.0	0.0	0.5	0.0	0.0	1.2	0.2	0.0	0.1	15.9	1.4	0.0	0.0	0.4	8.4	36.0	0.8	1.5	0.0	0.0	0.3
Vlees, vleeswaren en gevogelte	23	1404	25	Runderbaklappen rauw		N	100	g	1	N	Per 100g	103	436	3.4	21.2	0.0	21.2	2.0	1.9	0.8	0.9	0.2	0.1		0.0	0.0	0.1	0.3			0.9			2.2	0.4	0.1	0.3	24.5	2.6	0.1		0.7	11.2	42.3	1.3	0.8		0.0	0.2
Vlees, vleeswaren en gevogelte	23	1536	44	Runderbiefstuk bereid		N	100	g	1	N	Per 100g. bereid met vloeibaar bak- en braadvet	146	616	4.7	29.3	0.0	29.3	3.2	3.0	0.9	1.3	0.6	0.6		0.0	0.0	0.1	0.2			0.6		0.0	1.3	0.2	0.0	0.2	18.3	1.9	0.3		0.6	8.9	39.5	0.8	0.0	0.0	0.0	0.2
Vlees, vleeswaren en gevogelte	23	1400	9	Runderbiefstuk rauw		N	100	g	1	N	Per 100g	108	455	3.7	22.9	0.0	22.9	1.8	1.6	0.7	0.7	0.1	0.1		0.0	0.0	0.1	0.1			0.3			2.3	0.4	0.0	0.4	25.0	3.4	0.5		0.9	14.0	41.6	1.7	0.0		0.0	0.1
Vlees, vleeswaren en gevogelte	23	1401	13	Runderbiefstuk van de haas rauw		N	100	g	1	N	Per 100g	116	489		23.7	0.0	23.7	2.3	2.1	0.9	1.0	0.1	0.1		0.0	0.0	0.0	0.2			0.1			2.7		0.2	0.5	22.6	3.9	0.5		1.1	14.2	41.7	2.9	0.8			0.1
Vlees, vleeswaren en gevogelte	23	2902	29	Runderborstlappen bereid		N	100	g	1	N	Per 100g. bereid met vloeibaar bak- en braadvet	217	911		36.8	0.0	36.8	7.7	7.2	2.7	3.2	0.9	0.7	0.0	0.0	0.0	0.0	0.1	0.0	0.0	0.1	0.0	0.0	2.3	0.5	0.2	0.4	20.3	3.2	0.4	0.0	0.9	13.3	39.9	2.5	1.0	0.0	0.0	0.1
Vlees, vleeswaren en gevogelte	23	3028	43	Runderborstlappen rauw		N	100	g	1	N	Per 100g	152	637	3.6	22.3	0.0	22.3	7.0	6.6	2.8	3.1	0.3	0.2				0.0	0.1			0.2			2.7	0.6	0.2	0.5	22.7	3.8	0.5		1.1	14.7	41.8	2.9	0.7		0.0	0.1
Vlees, vleeswaren en gevogelte	23	2901	25	Runderbraadworst bereid		N	100	g	1	N	Per 100g. bereid met vloeibaar bak- en braadvet	228	950		23.8	0.0	23.8	14.6	13.8	5.3	6.6	1.2	1.1	0.0	0.0	0.0	0.1	0.1	0.0	0.0	0.2	0.0	0.0	2.8	0.8	0.1	0.4	21.7	9.2	0.3	0.0	0.7	11.7	37.6	1.5	0.7	0.0	0.0	0.1
Vlees, vleeswaren en gevogelte	23	3030	12	Runderbraadworst rauw		N	100	g	1	N	Per 100g	207	863	2.9	18.1	0.0	18.1	14.6	13.8	5.7	6.9	0.5	0.4				0.1	0.2			0.3			3.2	1.0	0.2	0.4	23.6	10.3	0.3		0.8	12.5	38.7	1.7	0.5		0.0	0.1
Vlees, vleeswaren en gevogelte	23	1538	52	Runderentrecote bereid		N	100	g	1	N	Per 100g. bereid met vloeibaar bak- en braadvet	192	806	5.0	31.0	0.0	31.0	7.5	7.0	2.7	3.1	0.9	0.8		0.0	0.0	0.0	0.1			0.2		0.0	2.9	0.8	0.0	0.4	22.1	3.7	0.3		1.0	10.9	37.5	2.5	0.0	0.3	0.0	0.1
Vlees, vleeswaren en gevogelte	23	1402	17	Runderentrecote rauw		N	100	g	1	N	Per 100g	165	691	3.7	23.0	0.0	23.0	8.1	7.7	3.5	3.4	0.2	0.2		0.0	0.0	0.1	0.1			0.4			3.4	0.8	0.0	0.6	25.3	4.2	0.4		1.2	13.9	39.0	3.3	0.0		0.0	0.1
Vlees, vleeswaren en gevogelte	23	1541	27	Runderklapstuk bereid		N	100	g	1	N	Per 100g. bereid met vloeibaar bak- en braadvet	187	785		29.6	0.0	29.6	7.6	7.1	2.7	2.9	1.1	1.0	0.0	0.0	0.0	0.0	0.1	0.0	0.0	0.3	0.0	0.0	2.6	0.6	0.2	0.4	20.2	2.9	0.3	0.0	0.7	12.8	37.7	2.0	0.9	0.0	0.0	0.2
Vlees, vleeswaren en gevogelte	23	1406	33	Runderklapstuk rauw		N	100	g	1	N	Per 100g	137	573	3.4	19.8	0.0	19.8	6.4	6.1	2.7	2.7	0.2	0.2		0.0	0.0	0.1	0.2			0.4			3.3	0.7	0.2	0.5	24.1	3.7	0.3		0.9	14.9	40.2	2.5	0.5		0.0	0.1
Vlees, vleeswaren en gevogelte	23	1543	35	Runderpoelet bereid		N	100	g	1	N	Per 100g. bereid met vloeibaar bak- en braadvet	216	905		30.9	0.0	30.9	10.2	9.7	1.6	3.1	4.7	4.5	0.0	0.0	0.0	0.0	0.0	0.0	0.0	0.1	0.0	0.0	0.4	0.1	0.0	0.0	8.6	0.5	0.0	0.0	0.1	6.1	30.3	0.4	2.0	0.0	0.0	0.3
Vlees, vleeswaren en gevogelte	23	1408	41	Runderpoelet rauw		N	100	g	1	N	Per 100g	106	449	3.5	22.1	0.0	22.1	2.0	1.8	0.8	0.8	0.1	0.1		0.0	0.0	0.1	0.2			0.5			2.6	0.6	0.0	0.4	25.9	4.4	0.4		0.8	12.8	41.0	1.5	0.0		0.0	0.1
Vlees, vleeswaren en gevogelte	23	1547	51	Runderriblappen bereid		N	100	g	1	N	Per 100g. bereid met vloeibaar bak- en braadvet	230	965		34.1	0.0	34.0	10.4	9.9	4.2	4.1	0.9	0.8	0.0	0.0	0.0	0.0	0.1	0.0	0.0	0.1	0.0	0.0	2.4	0.4	0.2	0.5	21.7	2.8	0.5	0.0	1.0	16.3	37.6	2.5	0.8	0.0	0.0	0.1
Vlees, vleeswaren en gevogelte	23	1412	20	Runderriblappen rauw		N	100	g	1	N	Per 100g	166	692	3.2	20.1	0.0	20.1	9.5	9.0	4.2	3.8	0.3	0.2		0.0	0.0	0.0	0.2			0.1			2.7	0.5	0.2	0.5	23.6	3.2	0.6		1.2	17.7	38.7	2.9	0.7		0.0	0.1
Vlees, vleeswaren en gevogelte	23	1544	39	Runderrollade bereid		N	100	g	1	N	Per 100g. bereid met vloeibaar bak- en braadvet	157	663		33.5	0.0	33.5	2.3	2.2	0.7	0.8	0.6	0.5	0.0	0.0	0.0	0.2	0.3	0.0	0.0	1.2	0.0	0.0	1.6	0.2	0.1	0.2	14.8	0.4	0.3	0.0	0.7	11.0	34.9	1.4	1.1	0.0	0.0	0.3
Vlees, vleeswaren en gevogelte	23	1409	45	Runderrollade rauw		N	100	g	1	N	Per 100g	109	463	3.7	23.2	0.0	23.2	1.7	1.5	0.7	0.6	0.1	0.1		0.0	0.0	0.4	0.4			2.0			2.7	0.4	0.1	0.4	21.3	0.6	0.5		1.2	15.4	39.4	2.4	0.2		0.0	0.1
Vlees, vleeswaren en gevogelte	23	340	18	Runderrookvlees		N	100	g	1	N	Per 100g	108	457		22.0	0.0	22.0	2.0	1.9	0.8	0.9	0.1	0.1		0.0	0.0	0.1	0.1			0.3		0.0	2.3	0.4		0.4	25.0	3.4	0.5		0.9	14.0	41.6	1.7	0.0	0.0	0.0	0.1
Vlees, vleeswaren en gevogelte	23	2883	57	Runderrookvlees licht gezouten		N	100	g	1	N	Per 100g. gem van Stegeman, AH en Jumbo	116	491		22.8	0.0	22.8	2.5	2.3	1.0	1.1	0.1	0.1		0.0	0.0	0.1	0.1			0.3		0.0	2.3	0.4		0.4	25.0	3.4			0.9	14.0	41.6	1.7	0.0	0.0		0.1
Vlees, vleeswaren en gevogelte	23	1545	43	Runderrosbief bereid		N	100	g	1	N	Per 100g. bereid met margarine	156	656		27.2	0.0	27.2	5.1	4.8	2.2	2.0	0.3	0.2					0.3			2.3			3.4	0.4		0.3	25.8	2.8			0.7	13.3	37.9		1.2			0.1
Vlees, vleeswaren en gevogelte	23	1410	12	Runderrosbief rauw		N	100	g	1	N	Per 100g	122	513		22.9	0.0	22.9	3.4	3.1	1.3	1.4	0.1	0.1		0.0	0.0	0.0	0.2			0.1			2.7		0.2	0.5	22.6	3.9	0.5		1.1	14.2	41.7	2.9	0.8			0.1
Vlees, vleeswaren en gevogelte	23	1546	47	Runderschenkel bereid		N	100	g	1	N	Per 100g. bereid met vloeibaar bak- en braadvet	140	589		27.5	0.0	27.5	3.3	3.0	1.4	1.2	0.2	0.1	0.0	0.0	0.0	0.0	0.3	0.0	0.0	1.8	0.0	0.0	3.2	0.6	0.0	0.5	24.6	2.8	0.0	0.0	0.9	13.8	37.0	0.0	0.9	0.2	0.0	0.3
Vlees, vleeswaren en gevogelte	23	1411	16	Runderschenkel rauw		N	100	g	1	N	Per 100g	113	478		22.6	0.0	22.6	2.6	2.3	1.0	1.1	0.1	0.1		0.0	0.0	0.0	0.2			0.1			2.7		0.2	0.5	22.6	3.9	0.5		1.1	14.2	41.7	2.9	0.8			0.1
Vlees, vleeswaren en gevogelte	23	1549	59	Rundersukadelappen bereid		N	100	g	1	N	Per 100g. bereid met vloeibaar bak- en braadvet	189	794		33.4	0.0	33.4	6.1	5.7	2.1	2.4	0.8	0.7	0.0	0.0	0.0	0.0	0.1	0.0	0.0	0.1	0.0	0.0	2.3	0.5	0.2	0.5	19.6	3.2	0.3	0.0	1.0	13.0	37.4	3.1	1.1	0.0	0.0	0.1
Vlees, vleeswaren en gevogelte	23	1414	28	Rundersukadelappen rauw		N	100	g	1	N	Per 100g	135	566	3.4	21.3	0.0	21.3	5.5	5.3	2.2	2.3	0.2	0.2		0.0	0.0	0.0	0.1			0.1			2.8	0.6	0.2	0.6	22.5	3.9	0.4		1.2	14.7	39.3	3.7	0.9		0.0	0.1
Vlees, vleeswaren en gevogelte	23	1550	26	Rundertartaar bereid		N	100	g	1	N	Per 100g. bereid met vloeibaar bak- en braadvet	186	782		30.0	0.0	30.1	7.2	6.7	2.5	2.8	1.1	1.0	0.0	0.0	0.0	0.0	0.1	0.0	0.0	0.1	0.0	0.0	2.2	0.6	0.1	0.3	20.8	3.1	0.0	0.0	0.7	12.1	38.2	1.3	1.0	0.0	0.0	0.2
Vlees, vleeswaren en gevogelte	23	1415	32	Rundertartaar rauw		N	100	g	1	N	Per 100g	137	577	3.4	21.1	0.0	21.1	5.7	5.5	2.4	2.5	0.2	0.2		0.0	0.0	0.0	0.2			0.1			2.8	0.7	0.2	0.4	25.3	4.0	0.0		0.9	14.2	41.1	1.7	0.6		0.0	0.1
Vlees, vleeswaren en gevogelte	23	1416	36	Rundertong rauw		N	100	g	1	N	Per 100g	188	782		17.3	0.0	17.3	13.2	12.4	5.6	6.1	0.7	0.6		0.0	0.0	0.0	0.0			0.0			3.7	0.7			24.9	3.9				16.2	43.4		0.9			0.0
Vlees, vleeswaren en gevogelte	23	1665	51	Rundvlees <10 g vet bereid gem		N	100	g	1	N	Per 100g	161	679	2.1	29.7	0.0	29.7	4.7	4.3	1.5	1.8	0.8	0.7	0.0	0.0	0.0	0.0	0.2	0.0	0.0	0.5	0.0	0.0	2.0	0.4	0.1	0.3	19.7	2.6	0.2	0.0	0.7	11.0	38.0	1.4	0.8	0.0	0.0	0.2
Vlees, vleeswaren en gevogelte	23	1663	43	Rundvlees <5 g vet rauw gem		N	100	g	1	N	Per 100g	109	459	3.0	22.6	0.0	22.6	2.0	1.9	0.8	0.8	0.1	0.1		0.0	0.0	0.1	0.2			0.5			2.4	0.3	0.1	0.4	24.2	3.3	0.4		0.9	13.4	41.7	2.0	0.4		0.0	0.1
Vlees, vleeswaren en gevogelte	23	1666	55	Rundvlees >10 g vet bereid gem		N	100	g	1	N	Per 100g	277	1153	0.1	25.3	0.3	25.0	18.5	17.6	6.2	7.4	3.1	2.9	0.0	0.0	0.0	0.0	0.1	0.0	0.0	0.1	0.0	0.0	2.3	0.7	0.1	0.3	19.8	3.5	0.4	0.0	0.7	11.4	37.4	1.5	1.1	0.0	0.0	0.2
Vlees, vleeswaren en gevogelte	23	1664	47	Rundvlees >5 g vet rauw gem		N	100	g	1	N	Per 100g	212	883	3.0	18.6	0.0	18.6	14.8	14.1	6.2	6.6	0.5	0.4		0.0	0.0	0.0	0.2			0.2			3.2	0.9	0.2	0.4	25.0	4.9	0.5		1.0	13.9	40.6	2.0	0.5		0.0	0.1
Vlees, vleeswaren en gevogelte	23	699	75	Rundvlees gezouten gedroogd Surinaams		N	100	g	1	N	Per 100g	305	1290		65.0	0.0	65.0	5.0	4.6	1.9	2.1	0.2	0.1		0.0	0.0	0.0	0.2			0.1			2.7		0.2	0.5	22.6	3.9	0.5		1.1	14.2	41.7	2.9	0.8			0.1
Vlees, vleeswaren en gevogelte	23	2313	24	Rundvlees gezouten gekookt Surinaams		N	100	g	1	N	Per 100g	271	1130		27.4	0.0	27.4	17.9	17.0	7.1	7.8	0.8	0.5		0.0	0.0	0.0	0.2			0.1			2.7		0.2	0.5	22.6	3.9	0.5		1.1	14.2	41.7	2.9	0.8			0.1
Vlees, vleeswaren en gevogelte	23	698	71	Rundvlees gezouten rauw Surinaams		N	100	g	1	N	Per 100g	201	833		14.5	0.0	14.5	15.8	15.0	6.2	6.9	0.7	0.5		0.0	0.0	0.0	0.2			0.1			2.7		0.2	0.5	22.6	3.9	0.5		1.1	14.2	41.7	2.9	0.8			0.1
Noten, zaden en snacks	15	3175	49	Salade coleslaw		N	100	g	1	N	Per 100g	200	825		1.5	1.4	0.0	17.9	17.2	2.5	13.0	1.5	1.4	0.0	0.0	0.0	0.0	0.0	0.0	0.0	0.0	0.0	0.0	0.0	0.0	0.0	0.0	11.1	0.9	0.0	0.0	0.1	3.1	74.7	0.0	0.6	0.0	0.0	0.4
Noten, zaden en snacks	15	1499	72	Salade ei- lunch/borrel		N	100	g	1	N	Per 100g. gem van albert heijn, hema, johma	252	1042		7.4	0.0	7.4	22.0	19.8	4.4	9.3	5.9	4.9		0.0	0.1	0.0	0.0		0.0	0.0	0.0	0.0	0.2	0.0		0.0	16.0	1.3			0.1	5.2	43.5	0.0	4.0	0.1	0.1	0.3
Samengestelde gerechten	18	2948	68	Salade ei- maaltijd		N	100	g	1	N	Per 100g	191	794		4.4	1.2	3.2	14.2	13.2	2.3	6.6	4.2	3.7	0.0	0.0	0.0	0.0	0.0	0.0	0.0	0.0	0.0	0.0	0.1	0.0	0.0	0.0	11.7	0.6	0.0	0.0	0.1	3.2	47.8	0.0	3.2	0.0	0.1	0.5
Noten, zaden en snacks	15	1497	64	Salade ham-prei-		N	100	g	1	N	Per 100g. gem van albert heijn, hema, johma	243	1005		3.4	0.6	2.7	21.3	20.1	2.7	8.5	8.8	7.5	0.0	0.0	0.0	0.0	0.0	0.0	0.0	0.0	0.0	0.0	0.2	0.0	0.0	0.0	9.3	0.3	0.0	0.0	0.1	2.7	40.4	0.0	6.1	0.0	0.2	0.4
Samengestelde gerechten	18	577	59	Salade huzaren-		N	100	g	1	N	Per 100g. gem van johma en smul	148	618		2.1	1.6	0.5	9.1	8.4	0.7	5.0	2.5	1.2					0.0		0.0	0.0			0.4			0.0	8.4	0.3	0.0		0.1	3.6	37.7	0.1	6.9			0.4
Noten, zaden en snacks	15	1498	68	Salade kip-kerrie-		N	100	g	1	N	Per 100g. gem van albert heijn, hema, johma	278	1153	0.7	8.4	0.0	8.4	23.6	22.0	3.4	9.0	9.2	7.9	0.0	0.0	0.0	0.1	0.0	0.0	0.0	0.0	0.0	0.0	0.2	0.0	0.0	0.3	10.6	0.6	0.0	0.0	0.3	3.2	39.3	0.1	5.5	0.0	0.2	0.3
Noten, zaden en snacks	15	1876	66	Salade komkommer-		N	100	g	1	N	Per 100g. bevat 0,1 g organische zuren	237	980		0.8	0.4	0.4	23.0	22.0	1.9	13.4	6.7	6.4	0.0	0.0	0.0	0.0	0.0	0.0	0.0	0.0	0.0	0.0	0.2	0.0	0.0	0.0	9.0	0.2	0.0	0.0	0.1	2.3	52.7	0.0	0.2	0.1	0.0	0.7
Noten, zaden en snacks	15	852	39	Salade selderij-		N	100	g	1	N	Per 100g	190	786		1.0	0.8	0.2	15.9	15.2	2.7	6.3	6.2	4.9	0.0	0.0	0.0	0.0	0.0	0.0	0.0	0.9	0.0	0.0	5.2	0.0	0.0	0.0	8.2	0.8	0.0	0.0	0.3	2.2	39.3	0.0	7.1	0.1	0.0	0.5
Noten, zaden en snacks	15	1496	60	Salade vis- lunch/borrel		N	100	g	1	N	Per 100g. gem van albert heijn, hema, johma (garnalen-, krab-, tonijn-, zalmsalade)	280	1161		8.7	1.4	7.3	24.0	22.7	3.9	12.0	6.4	6.0	0.0	0.0	0.0	0.0	0.0	0.0	0.0	0.0	0.0	0.0	0.2	0.0	0.0	0.0	10.4	0.5	0.0	0.0	0.1	2.9	50.2	0.0	0.1	0.1	0.0	0.6
Noten, zaden en snacks	15	1877	70	Salade vlees- lunch/borrel		N	100	g	1	N	Per 100g. bevat 0,4 g organische zuren	257	1065		5.0	0.9	4.1	22.7	21.6	2.9	11.9	6.4	4.0	0.0	0.0	0.0	0.0	0.1	0.0	0.0	0.1	0.0	0.0	0.7	0.0	0.0	0.0	13.3	0.9	0.1	0.0	0.2	5.0	53.7	0.2	0.3	0.1	0.0	0.6
Samengestelde gerechten	18	2950	36	Salade vlees- maaltijd		N	100	g	1	N	Per 100g	166	690	0.0	3.7	0.9	2.7	10.0	9.5	2.0	4.7	2.5	2.4	0.0	0.0	0.0	0.0	0.0	0.0	0.0	0.0	0.0	0.0	0.8	0.2	0.0	0.1	12.3	1.2	0.1	0.0	0.3	5.1	46.9	0.4	1.0	0.1	0.0	0.5
Samengestelde gerechten	18	2949	72	Salade zalm- maaltijd		N	100	g	1	N	Per 100g	193	803		3.3	1.0	2.3	12.6	12.0	1.9	6.7	3.4	3.0	0.0	0.0	0.0	0.0	0.0	0.0	0.0	0.0	0.0	0.0	0.6	0.0	0.0	0.0	9.4	1.0	0.0	0.0	0.1	2.1	50.1	0.0	0.7	0.1	0.0	0.7
Kruiden en specerijen	12	1234	30	Sambal gebakken		N	100	g	1	N	Per 100g. conimex; sambal badjak, brandal, manis	354	1465		5.0	5.0	0.0	30.0	28.8	4.6	6.7	17.4	15.7				0.0	0.0			0.0			0.1	0.0		0.0	10.9	0.1			0.1	3.8	22.8		6.0			0.4
Kruiden en specerijen	12	1232	22	Sambal oelek		N	100	g	1	N	Per 100g. gem van conimex en van oordt	28	118		1.8	1.8	0.0	0.5	0.5	0.0	0.0	0.5	0.5	0.0	0.0	0.0	0.0	0.0	0.0	0.0	0.0	0.0	0.0	0.0	0.0	0.0	0.0	0.0	0.0	0.0	0.0	0.0	0.0	0.0	0.0	0.0	0.0	0.0	0.0
Kruiden en specerijen	12	1233	26	Sambal oelek Na-		N	100	g	1	N	Per 100g. conimex	48	199		3.0	3.0	0.0	2.0	1.4	0.0	0.0	1.4	1.4
Diversen	4	809	52	Santen kokoscreme vast		N	100	g	1	N	Per 100g	669	2759	1.1	6.0	6.0	0.0	68.6	64.5	52.3	8.6	3.4	3.4		0.0	0.0	4.5	3.5			37.3			21.0	0.0		0.0	13.1	0.0			0.0	1.7	13.4		0.0			0.0
Alcoholische en niet-alcoholische dranken	2	1462	35	Sap ananas-		N	100	g	1	N	Per 100g	47	198		0.6	0.6	0.0	0.0	0.0	0.0	0.0	0.0	0.0	0.0	0.0	0.0	0.0	0.0	0.0	0.0	0.0	0.0	0.0	0.0	0.0	0.0	0.0	0.0	0.0	0.0	0.0	0.0	0.0	0.0	0.0	0.0	0.0	0.0	0.0
Alcoholische en niet-alcoholische dranken	2	383	42	Sap appel-		N	100	g	1	N	Per 100g	46	197		0.1	0.1	0.0	0.0	0.0	0.0	0.0	0.0	0.0	0.0	0.0	0.0	0.0	0.0	0.0	0.0	0.0	0.0	0.0	2.3	0.0	0.0	0.0	27.3	0.0	0.0	0.0	0.0	3.4	6.8	0.0	10.2	0.0	0.0	0.0
Alcoholische en niet-alcoholische dranken	2	2148	51	Sap appel- Appelsientje Groeifruit appel		N	100	g	1	N	Per 100g. Verrijkt met: IJzer totaal, IJzer non haem, Vitamine B1, Vitamine B2, Vitamine B6 totaal, Vitamine B12, Vitamine C.	40	172		0.1	0.1	0.0	0.0	0.0	0.0	0.0	0.0	0.0	0.0	0.0	0.0	0.0	0.0	0.0	0.0	0.0	0.0	0.0	0.0	0.0	0.0	0.0	0.0	0.0	0.0	0.0	0.0	0.0	0.0	0.0	0.0	0.0	0.0	0.0
Alcoholische en niet-alcoholische dranken	2	2144	34	Sap appel- m vit C		N	100	g	1	N	Per 100g. appelsientje appel-troebel, super appelsap m vit C. Verrijkt met: Vitamine C.	43	184		0.1	0.1	0.0	0.0	0.0	0.0	0.0	0.0	0.0	0.0	0.0	0.0	0.0	0.0	0.0	0.0	0.0	0.0	0.0	0.0	0.0	0.0	0.0	0.0	0.0	0.0	0.0	0.0	0.0	0.0	0.0	0.0	0.0	0.0	0.0
Alcoholische en niet-alcoholische dranken	2	861	38	Sap bieten-		N	100	g	1	N	Per 100g	34	146		0.9	0.9	0.0	0.0	0.0	0.0	0.0	0.0	0.0	0.0	0.0	0.0	0.0	0.0	0.0	0.0	0.0	0.0	0.0	0.0	0.0	0.0	0.0	0.0	0.0	0.0	0.0	0.0	0.0	0.0	0.0	0.0	0.0	0.0	0.0
Fruit	6	1127	37	Sap citroen- vers		N	100	g	1	N	Per 100g. bevat 4,4 g organische zuren	47	199		0.4	0.4	0.0	0.0	0.0	0.0	0.0	0.0	0.0	0.0	0.0	0.0	0.0	0.0	0.0	0.0	0.0	0.0	0.0	0.0	0.0	0.0	0.0	0.0	0.0	0.0	0.0	0.0	0.0	0.0	0.0	0.0	0.0	0.0	0.0
Alcoholische en niet-alcoholische dranken	2	396	57	Sap druiven-		N	100	g	1	N	Per 100g	64	270		0.2	0.2	0.0	0.0	0.0	0.0	0.0	0.0	0.0	0.0	0.0	0.0	0.0	0.0	0.0	0.0	0.0	0.0	0.0	0.0	0.0	0.0	0.0	0.0	0.0	0.0	0.0	0.0	0.0	0.0	0.0	0.0	0.0	0.0	0.0
Alcoholische en niet-alcoholische dranken	2	664	46	Sap grapefruit-		N	100	g	1	N	Per 100g. bevat 0,5 g organische zuren	34	143		0.5	0.5	0.0	0.0	0.0	0.0	0.0	0.0	0.0															27.5	2.4				3.9	19.6		9.8
Alcoholische en niet-alcoholische dranken	2	2507	42	Sap multivruchten-		N	100	g	1	N	Per 100g. bevat 0,2 g organische zuren	46	196		0.3	0.3	0.0	0.0	0.0	0.0	0.0	0.0	0.0	0.0	0.0	0.0	0.0	0.0	0.0	0.0	0.0	0.0	0.0	1.1	0.0	0.0	0.0	23.9	1.9	0.0	0.0	0.0	3.5	15.4	0.0	12.2	0.0	0.0	0.0
Alcoholische en niet-alcoholische dranken	2	923	36	Sap peren-		N	100	g	1	N	Per 100g	35	150		0.1	0.1	0.0	0.0	0.0	0.0	0.0	0.0	0.0	0.0	0.0	0.0	0.0	0.0	0.0	0.0	0.0	0.0	0.0	0.0	0.0	0.0	0.0	0.0	0.0	0.0	0.0	0.0	0.0	0.0	0.0	0.0	0.0	0.0	0.0
Alcoholische en niet-alcoholische dranken	2	388	62	Sap rode bessen-		N	100	g	1	N	Per 100g	42	178		0.2	0.2	0.0	0.0	0.0	0.0	0.0	0.0	0.0	0.0	0.0	0.0	0.0	0.0	0.0	0.0	0.0	0.0	0.0	0.0	0.0	0.0	0.0	0.0	0.0	0.0	0.0	0.0	0.0	0.0	0.0	0.0	0.0	0.0	0.0
Alcoholische en niet-alcoholische dranken	2	2149	55	Sap sinaasappel- Appelsientje Groeifruit sin		N	100	g	1	N	Per 100g. Verrijkt met: IJzer totaal, IJzer non haem, Retinol equivalenten, Beta-caroteen, Vitamine B1, Vitamine B2, Vitamine B6 totaal, Vitamine B12, Vitamine C, Retinol activiteit equiv.(RAE).	43	182		0.7	0.7	0.0	0.0	0.0	0.0	0.0	0.0	0.0	0.0	0.0	0.0	0.0	0.0	0.0	0.0	0.0	0.0	0.0	0.0	0.0	0.0	0.0	0.0	0.0	0.0	0.0	0.0	0.0	0.0	0.0	0.0	0.0	0.0	0.0
Alcoholische en niet-alcoholische dranken	2	410	11	Sap sinaasappel- gepasteuriseerd		N	100	g	1	N	Per 100g. bevat 1,2 g organische zuren	44	185		0.6	0.6	0.0	0.0	0.0	0.0	0.0	0.0	0.0	0.0	0.0	0.0	0.0	0.0	0.0	0.0	0.0	0.0	0.0	0.0	0.0	0.0	0.0	21.0	3.5	0.0	0.0	0.0	3.5	22.9	0.0	14.0	0.0	0.0	0.0
Alcoholische en niet-alcoholische dranken	2	2143	29	Sap sinaasappel- m calcium	Appelsientje	N	100	g	1	N	Per 100g. Verrijkt met: Calcium.	38	161		0.7	0.7	0.0	0.0	0.0	0.0	0.0	0.0	0.0	0.0	0.0	0.0	0.0	0.0	0.0	0.0	0.0	0.0	0.0	0.0	0.0	0.0	0.0	0.0	0.0	0.0	0.0	0.0	0.0	0.0	0.0	0.0	0.0	0.0	0.0
Alcoholische en niet-alcoholische dranken	2	1932	38	Sap sinaasappel- m vruchtvlees		N	100	g	1	N	Per 100g. appelsientje sinaasappel m extra vruchtvlees, super sinaasappelsap m vruchtvlees	39	166		0.7	0.7	0.0	0.0	0.0	0.0	0.0	0.0	0.0	0.0	0.0	0.0	0.0	0.0	0.0	0.0	0.0	0.0	0.0	0.0	0.0	0.0	0.0	0.0	0.0	0.0	0.0	0.0	0.0	0.0	0.0	0.0	0.0	0.0	0.0
Alcoholische en niet-alcoholische dranken	2	2755	54	Sap sinaasappel- vers geperst		N	100	g	1	N	Per 100g	45	192		0.6	0.6	0.0	0.1	0.1	0.0	0.0	0.0	0.0															21.0	3.5				3.5	22.9	0.0	14.0
Alcoholische en niet-alcoholische dranken	2	413	23	Sap tomaten-		N	100	g	1	N	Per 100g	16	67		0.7	0.7	0.0	0.0	0.0	0.0	0.0	0.0	0.0	0.0	0.0	0.0	0.0	0.0	0.0	0.0	0.0	0.0	0.0	0.0	0.0	0.0	0.0	0.0	0.0	0.0	0.0	0.0	0.0	0.0	0.0	0.0	0.0	0.0	0.0
Alcoholische en niet-alcoholische dranken	2	1934	46	Sap tomaten- Appelsientje Zontomaat		N	100	g	1	N	Per 100g. Verrijkt met: Vitamine C.	16	68		0.9	0.9	0.0	0.0	0.0	0.0	0.0	0.0	0.0	0.0	0.0	0.0	0.0	0.0	0.0	0.0	0.0	0.0	0.0	0.0	0.0	0.0	0.0	0.0	0.0	0.0	0.0	0.0	0.0	0.0	0.0	0.0	0.0	0.0	0.0
Alcoholische en niet-alcoholische dranken	2	1132	20	Sap tomatengroenten-		N	100	g	1	N	Per 100g	21	90		1.0	1.0	0.0	0.0	0.0	0.0	0.0	0.0	0.0	0.0	0.0	0.0	0.0	0.0	0.0	0.0	0.0	0.0	0.0	0.0	0.0	0.0	0.0	0.0	0.0	0.0	0.0	0.0	0.0	0.0	0.0	0.0	0.0	0.0	0.0
Alcoholische en niet-alcoholische dranken	2	1933	42	Sap tomatengroenten-	Appelsientje Tomaat-Groente	N	100	g	1	N	Per 100g. Verrijkt met: Vitamine C.	14	60		0.9	0.9	0.0	0.0	0.0	0.0	0.0	0.0	0.0	0.0	0.0	0.0	0.0	0.0	0.0	0.0	0.0	0.0	0.0	0.0	0.0	0.0	0.0	0.0	0.0	0.0	0.0	0.0	0.0	0.0	0.0	0.0	0.0	0.0	0.0
Alcoholische en niet-alcoholische dranken	2	1156	42	Sap tomatengroenten- Na-		N	100	g	1	N	Per 100g	21	90		1.0	1.0	0.0	0.0	0.0	0.0	0.0	0.0	0.0	0.0	0.0	0.0	0.0	0.0	0.0	0.0	0.0	0.0	0.0	0.0	0.0	0.0	0.0	0.0	0.0	0.0	0.0	0.0	0.0	0.0	0.0	0.0	0.0	0.0	0.0
Alcoholische en niet-alcoholische dranken	2	2145	38	Sap vruchten- Appelsientje MultiVitamientje oranje		N	100	g	1	N	Per 100g. Verrijkt met: Retinol equivalenten, Beta-caroteen, Vitamine B6 totaal, Vitamine E totaal, Nicotinezuur, Retinol activiteit equiv.(RAE).	42	179		0.6	0.6	0.0	0.0	0.0	0.0	0.0	0.0	0.0	0.0	0.0	0.0	0.0	0.0	0.0	0.0	0.0	0.0	0.0	0.0	0.0	0.0	0.0	0.0	0.0	0.0	0.0	0.0	0.0	0.0	0.0	0.0	0.0	0.0	0.0
Alcoholische en niet-alcoholische dranken	2	2151	24	Sap vruchten- Coolbest Vitaday original		N	100	g	1	N	Per 100g. Verrijkt met: Retinol equivalenten, Beta-caroteen, Vitamine B1, Vitamine B2, Vitamine B6 totaal, Vitamine B12, Vitamine E totaal, Vitamine C, Nicotinezuur, Retinol activiteit equiv.(RAE).	44	185		0.3	0.3	0.0	0.0	0.0	0.0	0.0	0.0	0.0	0.0	0.0	0.0	0.0	0.0	0.0	0.0	0.0	0.0	0.0	0.0	0.0	0.0	0.0	0.0	0.0	0.0	0.0	0.0	0.0	0.0	0.0	0.0	0.0	0.0	0.0
Alcoholische en niet-alcoholische dranken	2	2150	20	Sap vruchten- Coolbest Vitaday tropical		N	100	g	1	N	Per 100g. Verrijkt met: Vitamine B1, Vitamine B2, Vitamine B6 totaal, Vitamine B12, Vitamine E totaal, Nicotinezuur.	42	180		0.3	0.3	0.0	0.0	0.0	0.0	0.0	0.0	0.0	0.0	0.0	0.0	0.0	0.0	0.0	0.0	0.0	0.0	0.0	0.0	0.0	0.0	0.0	0.0	0.0	0.0	0.0	0.0	0.0	0.0	0.0	0.0	0.0	0.0	0.0
Alcoholische en niet-alcoholische dranken	2	2564	49	Sap vruchten- Hero Fruit&Co		N	100	g	1	N	Per 100g. gem van 6 smaken; bevat 0,2 g organische zuren. Verrijkt met: Voedingsvezel totaal, Beta-caroteen, Vitamine E totaal, Vitamine C.	52	220		0.4	0.4	0.0	0.1	0.1	0.0	0.0	0.0	0.0	0.0	0.0	0.0	0.0	0.0	0.0	0.0	0.0	0.0	0.0	1.1	0.0	0.0	0.0	23.9	1.9	0.0	0.0	0.0	3.5	15.4	0.0	12.2	0.0	0.0	0.0
Alcoholische en niet-alcoholische dranken	2	2851	39	Sap vruchten- mild multifruit m vit C		N	100	g	1	N	Per 100g. Verrijkt met: Vitamine C.	49	208		0.4	0.4	0.0	0.0	0.0	0.0	0.0	0.0	0.0	0.0	0.0	0.0	0.0	0.0	0.0	0.0	0.0	0.0	0.0	0.0	0.0	0.0	0.0	21.0	3.5	0.0	0.0	0.0	3.5	22.9	0.0	14.0	0.0	0.0	0.0
Alcoholische en niet-alcoholische dranken	2	1656	52	Sap wortel-		N	100	g	1	N	Per 100g	29	122		0.4	0.4	0.0	0.2	0.1	0.0	0.0	0.1	0.1	0.0	0.0	0.0	0.0	0.0	0.0	0.0	0.0	0.0	0.0	0.0	0.0	0.0	0.0	22.9	0.0	0.0	0.0	0.0	1.8	1.8	0.0	9.1	0.0	0.0	0.0
Alcoholische en niet-alcoholische dranken	2	1657	56	Sap zuurkool-		N	100	g	1	N	Per 100g	7	31		0.7	0.7	0.0	0.0	0.0	0.0	0.0	0.0	0.0	0.0	0.0	0.0	0.0	0.0	0.0	0.0	0.0	0.0	0.0	0.0	0.0	0.0	0.0	0.0	0.0	0.0	0.0	0.0	0.0	0.0	0.0	0.0	0.0	0.0	0.0
Vis	22	355	41	Sardines in olie blik		N	100	g	1	N	Per 100g. na uitlekken	231	961		21.7	0.0	21.7	16.0	15.0	3.6	4.0	7.4	4.3				0.0	0.0			0.0			3.1	0.0		0.3	15.2	4.4			0.3	4.2	20.5		3.3			0.4
Noten, zaden en snacks	15	865	54	Sate kip- m saus bereid		N	100	g	1	N	Per 100g. gem van hebro, iglo, van geloven	199	830		13.8	3.4	10.4	12.3	11.1	2.1	5.4	3.6	3.6								0.2			1.1			0.1	16.8				0.3	7.5						1.0
Noten, zaden en snacks	15	893	55	Sate varkens- m saus bereid		N	100	g	1	N	Per 100g. gem van beckers, hebro, iglo, van geloven	215	897		14.5	3.9	10.6	14.2	13.4	2.4	5.6	3.3	3.3								0.1			1.2			0.1	19.3				0.2	10.5						0.8
Vetten, oliën en hartige sauzen	21	428	46	Saus barbecue-		N	100	g	1	N	Per 100g. gem van calvé en remia	95	402		0.9	0.9	0.0	0.0	0.0	0.0	0.0	0.0	0.0	0.0	0.0	0.0	0.0	0.0	0.0	0.0	0.0	0.0	0.0	0.0	0.0	0.0	0.0	0.0	0.0	0.0	0.0	0.0	0.0	0.0	0.0	0.0	0.0	0.0	0.0
Vetten, oliën en hartige sauzen	21	1912	31	Saus Chinese zoetzure huishoudelijk bereid		N	100	g	1	N	Per 100g	33	138		0.3	0.3	0.0	0.4	0.3	0.2	0.1	0.0	0.0	0.0	0.0	0.0	0.0	0.0	0.0	0.0	0.0	0.0	0.0	0.0	0.0	0.0	0.0	41.7	0.0	0.0	0.0	0.0	7.1	41.6	0.0	0.1	0.0	0.0	0.0
Vetten, oliën en hartige sauzen	21	2651	34	Saus cocktail/party/tafel- >25% olie		N	100	g	1	N	Per 100g. gem van remia, calve, ah, c1000, heinz en perfekt	374	1547		1.2	0.0	1.2	33.9	32.6	3.3	17.5	11.8	9.2		0.0	0.0	0.0	0.0		0.0	0.0	0.0	0.0	0.1	0.0		0.0	6.9	0.2			0.1	2.0	51.6	0.0	7.0	0.5	0.0	0.5
Vetten, oliën en hartige sauzen	21	437	45	Saus cocktail/party/tafel- 25% olie		N	100	g	1	N	Per 100g. gem van remia, calve, ah, 1 de beste, c1000 en perfekt	293	1212		0.7	0.8	0.0	26.1	25.0	2.8	10.7	10.9	9.7				0.0	0.0			0.0			0.1	0.0	0.0	0.0	10.9	0.1	0.0		0.1	3.8	22.8	0.0	6.0			0.4
Vetten, oliën en hartige sauzen	21	465	46	Saus frites- 25% olie		N	100	g	1	N	Per 100g. calvé, remia, albert heijn, C1000	297	1226		0.5	0.0	0.5	27.5	26.1	3.9	11.4	10.5	8.9		0.0	0.2	0.1	0.0		0.0	0.0	0.0	0.0	0.1	0.0		0.0	10.3	0.2			0.1	2.8	41.4	0.0	4.6	0.5	0.0	0.5
Vetten, oliën en hartige sauzen	21	466	50	Saus frites- 35% olie		N	100	g	1	N	Per 100g	372	1536		0.0	0.0	0.0	36.0	34.2	3.5	18.4	12.4	9.6		0.0	0.0	0.0	0.0		0.0	0.0	0.0	0.0	0.1	0.0		0.0	6.9	0.2			0.1	2.0	51.6	0.0	7.0	0.5	0.0	0.5
Vetten, oliën en hartige sauzen	21	2470	32	Saus frites- 5% olie		N	100	g	1	N	Per 100g. remia friteslijn	100	415		0.7	0.0	0.7	5.3	5.0	0.7	2.2	2.0	1.7		0.0	0.2	0.1	0.0		0.0	0.0	0.0	0.0	0.1	0.0		0.0	10.3	0.2			0.1	2.8	41.4	0.0	4.6	0.5	0.0	0.5
Vetten, oliën en hartige sauzen	21	2611	22	Saus Joppie-		N	100	g	1	N	Per 100g. elite	346	1437		0.8	0.8	0.0	28.0	26.6	2.7	14.3	9.6	7.5		0.0	0.0	0.0	0.0		0.0	0.0	0.0	0.0	0.1	0.0		0.0	6.9	0.2			0.1	2.0	51.6	0.0	7.0	0.5	0.0	0.5
Vetten, oliën en hartige sauzen	21	2419	52	Saus kaas- op basis roux bereid		N	100	g	1	N	Per 100g. bevat 0,2 g organische zuren	127	529		5.6	0.6	5.0	9.1	8.6	5.0	1.9	1.5	1.3	0.0	2.0	1.3	1.2	2.0	0.2	0.0	5.3	0.0	0.0	7.7	0.6	0.0	0.6	25.4	0.9	0.1	0.0	0.4	10.1	20.2	1.1	1.4	0.3	0.0	0.3
Sojaproducten en vegetarische producten	14	3138	49	Saus ketjap-		N	100	g	1	N	Per 100g. conimex	253	1076		1.6	1.6	0.0	0.1	0.1	0.0	0.0	0.1	0.1	0.0	0.0	0.0	0.0	0.0	0.0	0.0	0.0	0.0	0.0	0.1	0.0	0.0	0.0	10.9	0.1	0.0	0.0	0.1	3.9	22.8	0.0	6.0	0.0	0.0	0.4
Vetten, oliën en hartige sauzen	21	2573	47	Saus knoflook- 20% olie		N	100	g	1	N	Per 100g. gem van albert heijn, c1000, perfekt en remia	247	1024		0.9	0.0	0.9	21.0	20.0	2.0	10.7	7.2	5.6		0.0	0.0	0.0	0.0		0.0	0.0	0.0	0.0	0.1	0.0		0.0	6.9	0.2			0.1	2.0	51.6	0.0	7.0	0.5	0.0	0.5
Samengestelde gerechten	18	2319	50	Saus m gele spilterwten Dahl Surinaams		N	100	g	1	N	Per 100g	151	634		7.7	7.7	0.0	4.2	4.0	0.7	2.8	0.3	0.3	0.0	0.0	0.0	0.0	0.0	0.0	0.0	0.0	0.0	0.0	0.2	0.0	0.0	0.0	12.7	1.1	0.0	0.0	0.1	4.1	68.4	0.0	0.4	0.0	0.0	0.3
Vetten, oliën en hartige sauzen	21	1803	29	Saus oosterse kant-en-klaar glas/zak		N	100	g	1	N	Per 100g. onder andere roerbaksaus	64	272		1.5	1.3	0.1	0.4	0.4	0.1	0.1	0.2	0.2				0.0	0.0			0.0			0.1	0.0	0.0	0.0	10.9	0.1	0.0		0.1	3.9	22.8	0.0	6.0			0.4
Vetten, oliën en hartige sauzen	21	1516	38	Saus op basis groentenat/melk bereid z vet		N	100	g	1	N	Per 100g	46	194		2.2	0.2	2.0	0.9	0.8	0.6	0.2	0.0	0.0	0.0	3.4	2.2	1.4	2.9	0.3	0.1	3.8	0.1	0.1	11.1	1.1	0.0	1.0	29.9	1.5	0.2	0.0	0.6	9.7	19.8	1.7	0.5	0.5	0.0	0.1
Vetten, oliën en hartige sauzen	21	1517	42	Saus op basis pakje <3% vet bereid		N	100	g	1	N	Per 100g	55	230		1.6	0.7	0.9	1.4	1.3	0.2	0.3	0.8	0.7				0.0	0.0			0.0			0.1	0.0	0.0	0.0	10.9	0.1	0.0		0.1	3.9	22.8	0.0	6.0			0.4
Vetten, oliën en hartige sauzen	21	1518	46	Saus op basis pakje >3% vet bereid		N	100	g	1	N	Per 100g	76	318		1.2	0.9	0.4	4.4	4.2	0.7	1.0	2.6	2.3				0.0	0.0			0.0			0.1	0.0	0.0	0.0	10.9	0.1	0.0		0.1	3.9	22.8	0.0	6.0			0.4
Vetten, oliën en hartige sauzen	21	1515	34	Saus op basis roux bereid		N	100	g	1	N	Per 100g	85	353		2.6	0.7	1.9	5.3	5.1	2.3	1.1	1.6	1.4	0.0	0.5	0.4	1.1	1.1	0.0	0.0	6.7	0.0	0.0	4.2	0.2	0.0	0.2	20.6	0.3	0.1	0.0	0.2	10.4	20.6	0.4	2.3	0.1	0.0	0.4
Vetten, oliën en hartige sauzen	21	1913	36	Saus sate- huishoudelijk bereid m water m vet		N	100	g	1	N	Per 100g	303	1255		8.7	8.7	0.0	23.6	22.5	3.5	13.4	5.5	5.3	0.0	0.0	0.0	0.0	0.0	0.0	0.0	0.0	0.0	0.0	0.0	0.0	0.0	0.0	9.0	0.0	0.0	0.0	0.0	2.1	57.8	0.0	0.7	0.0	0.0	0.8
Vetten, oliën en hartige sauzen	21	1938	64	Saus sate- op basis pakje bereid		N	100	g	1	N	Per 100g	148	622		4.2	4.2	0.0	5.6	5.3	0.8	3.0	1.5	1.4																							1.7
Vetten, oliën en hartige sauzen	21	616	39	Saus sate- op basis potje bereid		N	100	g	1	N	Per 100g	272	1138		8.0	8.0	0.0	15.0	14.3	2.2	9.1	2.9	2.9	0.0	0.0	0.0	0.0	0.0	0.0	0.0	0.0	0.0	0.0	0.0	0.0	0.0	0.0	8.9	0.0	0.0	0.0	0.0	2.0	61.8	0.0	0.1	0.0	0.0	0.9
Vetten, oliën en hartige sauzen	21	548	54	Saus schaschlik-		N	100	g	1	N	Per 100g. calvé	109	461		0.8	0.8	0.0	0.0	0.0	0.0	0.0	0.0	0.0	0.0	0.0	0.0	0.0	0.0	0.0	0.0	0.0	0.0	0.0	0.0	0.0	0.0	0.0	0.0	0.0	0.0	0.0	0.0	0.0	0.0	0.0	0.0	0.0	0.0	0.0
Vetten, oliën en hartige sauzen	21	458	55	Saus sla- 25% olie		N	100	g	1	N	Per 100g. calvé en albert heijn	278	1147		0.4	0.0	0.4	26.7	25.4	2.6	13.6	9.2	7.2		0.0	0.0	0.0	0.0		0.0	0.0	0.0	0.0	0.1	0.0		0.0	6.9	0.2			0.1	2.0	51.6	0.0	7.0	0.5	0.0	0.5
Vetten, oliën en hartige sauzen	21	1524	33	Saus tomaten- kant-en-klaar glas		N	100	g	1	N	Per 100g	61	253		1.6	1.6	0.0	2.5	2.4	0.4	1.7	0.3	0.3	0.0	0.0	0.0	0.0	0.0	0.0	0.0	0.0	0.0	0.0	0.0	0.0	0.0	0.0	12.1	0.9	0.0	0.0	0.1	3.1	69.4	0.0	1.0	0.0	0.0	0.4
Vetten, oliën en hartige sauzen	21	2418	48	Saus warm vloeibaar kant-en-klaar <12% vet		N	100	g	1	N	Per 100g. gem van knorr en remia	98	409		1.3	0.9	0.3	7.3	7.0	1.1	1.6	4.3	3.8	0.0	0.0	0.0	0.0	0.0	0.0	0.0	0.0	0.0	0.0	0.1	0.0	0.0	0.0	10.9	0.1	0.0	0.0	0.1	3.9	22.8	0.0	6.0	0.0	0.0	0.4
Vetten, oliën en hartige sauzen	21	2420	16	Saus warm vloeibaar kant-en-klaar >12% vet		N	100	g	1	N	Per 100g. knorr; gem van 6 smaken	181	746		1.2	0.8	0.3	17.0	16.3	2.6	3.8	9.9	8.9				0.0	0.0			0.0			0.1	0.0	0.0	0.0	10.9	0.1	0.0		0.1	3.9	22.8	0.0	6.0			0.4
Preparaten	17	2120	10	Scandishake Mix poeder	Nutricia	N	100	g	1	N	Per 100g. bevat 5,7 g overige koolhydraten	509	2132		4.9			24.5	23.5	10.6	9.4	3.6	3.4			0.2	3.6	2.9			15.5			5.3				9.3					8.1	39.9		0.9
Vlees, vleeswaren en gevogelte	23	2058	52	Schapenvlees <10 g vet gem rauw		N	100	g	1	N	Per 100g	160	670		20.5	0.0	20.5	8.7	8.3	4.2	2.9	0.4	0.2		0.0	0.0	0.0	0.2			0.6			5.2		0.0	1.0	22.9	1.3	0.2		1.4	18.9	34.2	5.1	0.7			0.1
Vlees, vleeswaren en gevogelte	23	99	63	Schapenvlees >10 g vet rauw gem		N	100	g	1	N	Per 100g	293	1214		17.0	0.0	17.0	25.0	23.8	11.9	8.4	1.0	0.4		0.0	0.0	0.0	0.2			0.6			5.2		0.0	1.0	22.9	1.3	0.2		1.4	18.9	34.2	5.1	0.7			0.1
Vis	22	1618	48	Schar/tongschar bereid in magnetron z toev		N	100	g	1	N	Per 100g	119	504		23.9	0.0	23.9	2.6	2.2	0.6	0.7	0.9	0.0				0.0	0.0			0.0			3.5	0.1		0.7	17.7	10.5			0.5	3.7	17.5		0.6			0.0
Vis	22	1614	32	Schelvis bereid in magnetron z toev		N	100	g	1	N	Per 100g	100	424		22.3	0.0	22.3	1.2	1.0	0.2	0.3	0.5	0.0								0.1			0.8	0.1		0.3	14.0	4.2			0.4	5.9	14.6		0.3			0.3
Sojaproducten en vegetarische producten	14	2286	57	Schijf vegetarisch onbereid		N	100	g	1	N	Per 100g. gem van tivall en vivera. Verrijkt met: IJzer totaal, IJzer non haem, Vitamine B12.	216	904		11.6	10.2	1.4	9.4	9.1	1.2	2.3	5.4	5.1		0.0	0.0	0.1	0.0	0.0	0.0	0.0	0.0		0.1	0.0		0.0	9.1	0.1			0.0	3.3	24.8	0.0	3.3		0.0	0.2
Sojaproducten en vegetarische producten	14	1512	22	Schnitzel vegetarisch onbereid		N	100	g	1	N	Per 100g. gem van tivall en vivera. Verrijkt met: IJzer totaal, IJzer non haem, Vitamine B12.	208	867		15.6	13.2	2.4	10.6	10.2	1.3	2.8	5.9	5.6	0.0	0.0	0.0	0.0	0.0	0.0	0.0	0.0	0.0	0.0	0.1	0.0	0.0	0.0	8.4	0.1	0.0	0.0	0.0	3.2	27.2	0.1	3.2	0.0	0.0	0.3
Vis	22	1617	44	Schol bereid in magnetron z toev		N	100	g	1	N	Per 100g	140	591		29.0	0.0	29.0	2.6	2.4	0.6	0.8	0.8	0.0				0.0	0.0		0.0	0.0			4.4	0.1		0.7	16.3	12.8	0.7		0.5	4.2	15.8	0.6	1.9			0.1
Vis	22	817	47	Schol gebakken		N	100	g	1	N	Per 100g. met paneermeel in sojaolie	194	810		22.0	1.0	21.0	10.9	10.4	3.7	4.5	1.8	1.2				0.0	0.0			0.0			0.8	0.0		0.2	10.7	1.9			0.2	3.5	36.3		4.4			0.5
Vis	22	918	53	Schol gekookt		N	100	g	1	N	Per 100g	98	414		19.0	0.0	19.0	2.0	1.8	0.5	0.6	0.6	0.0				0.0	0.0		0.0	0.0			4.4	0.1		0.7	16.3	12.8	0.7		0.5	4.2	15.8	0.6	1.9			0.1
Vis	22	813	31	Schol rauw		N	100	g	1	N	Per 100g	93	393		19.0	0.0	19.0	1.9	1.7	0.4	0.5	0.6	0.0				0.0	0.0		0.0	0.0			3.6	0.1		0.6	16.3	12.5	0.7		0.4	3.0	9.1	0.7	0.4			0.1
Vis	22	1310	10	Scholfilet gebakken/gestoofd		N	100	g	1	N	Per 100g. in margarine	112	470		18.9	0.0	18.9	3.8	3.4	1.1	0.5	1.2	0.5		0.0	0.0	0.0	0.0			0.1		0.0	2.5	0.1		0.2	15.0	0.6			0.4	9.5	13.4	15.6	1.7	0.5		2.1
Groenten	9	960	36	Schorseneren gekookt		N	100	g	1	N	Per 100g	84	357		1.0	1.0	0.0	1.0	0.7	0.2	0.2	0.4	0.4
Groenten	9	45	32	Schorseneren rauw		N	100	g	1	N	Per 100g	76	323		1.0	1.0	0.0	1.0	0.7	0.2	0.2	0.4	0.4
Gebak en koek	7	2410	13	Schuimzoenen		N	100	g	1	N	Per 100g. buys	382	1601		2.2	1.9	0.4	15.3	14.7	11.4	0.6	0.2	0.2	0.0	0.0	0.0	0.4	0.3	0.0	0.0	2.9	0.0	0.0	1.2	0.0	0.0	0.0	13.3	0.1	0.0	0.0	0.1	9.6	22.7	0.1	1.1	0.0	0.0	0.4
Graanproducten en bindmiddelen	8	1458	56	Seitan		N	100	g	1	N	Per 100g	92	391		19.6	19.6	0.0	0.0	0.0	0.0	0.0	0.0	0.0	0.0	0.0	0.0	0.0	0.0	0.0	0.0	0.0	0.0	0.0	0.0	0.0	0.0	0.0	0.0	0.0	0.0	0.0	0.0	0.0	0.0	0.0	0.0	0.0	0.0	0.0
Kruiden en specerijen	12	1235	34	Selderij blad- vers		N	100	g	1	N	Per 100g	16	65		1.0	1.0	0.0	0.0	0.0	0.0	0.0	0.0	0.0	0.0	0.0	0.0	0.0	0.0	0.0	0.0	0.0	0.0	0.0	0.0	0.0	0.0	0.0	0.0	0.0	0.0	0.0	0.0	0.0	0.0	0.0	0.0	0.0	0.0	0.0
Groenten	9	13	15	Selderij bleek- gekookt		N	100	g	1	N	Per 100g	14	60		1.0	1.0	0.0	0.0	0.0	0.0	0.0	0.0	0.0	0.0	0.0	0.0	0.0	0.0	0.0	0.0	0.0	0.0	0.0	0.0	0.0	0.0	0.0	0.0	0.0	0.0	0.0	0.0	0.0	0.0	0.0	0.0	0.0	0.0	0.0
Groenten	9	557	53	Selderij bleek- rauw		N	100	g	1	N	Per 100g	14	60		1.0	1.0	0.0	0.0	0.0	0.0	0.0	0.0	0.0	0.0	0.0	0.0	0.0	0.0	0.0	0.0	0.0	0.0	0.0	0.0	0.0	0.0	0.0	0.0	0.0	0.0	0.0	0.0	0.0	0.0	0.0	0.0	0.0	0.0	0.0
Groenten	9	26	30	Selderij knol- gekookt		N	100	g	1	N	Per 100g	42	175		2.0	2.0	0.0	0.0	0.0	0.0	0.0	0.0	0.0	0.0	0.0	0.0	0.0	0.0	0.0	0.0	0.0	0.0	0.0	0.0	0.0	0.0	0.0	0.0	0.0	0.0	0.0	0.0	0.0	0.0	0.0	0.0	0.0	0.0	0.0
Groenten	9	558	57	Selderij knol- rauw		N	100	g	1	N	Per 100g	38	158		2.0	2.0	0.0	0.0	0.0	0.0	0.0	0.0	0.0	0.0	0.0	0.0	0.0	0.0	0.0	0.0	0.0	0.0	0.0	0.0	0.0	0.0	0.0	0.0	0.0	0.0	0.0	0.0	0.0	0.0	0.0	0.0	0.0	0.0	0.0
Kruiden en specerijen	12	1236	38	Serehpoeder		N	100	g	1	N	Per 100g. conimex	216	901		5.0	5.0	0.0	3.0	2.9	1.4	0.0	1.4	0.0
Noten, zaden en snacks	15	838	57	Sesamzaad		N	100	g	1	N	Per 100g	629	2603		26.0	26.0	0.0	55.0	52.8	8.1	20.7	24.0	23.8		0.0	0.0	0.0	0.0	0.0		0.0	0.0		0.0	0.0		0.0	8.6	0.8			0.6	5.6	38.5		0.3			0.5
Alcoholische en niet-alcoholische dranken	2	3009	41	Shandy		N	100	g	1	N	Per 100g	44	186		0.0	0.0	0.0	0.0	0.0	0.0	0.0	0.0	0.0	0.0	0.0	0.0	0.0	0.0	0.0	0.0	0.0	0.0	0.0	0.0	0.0	0.0	0.0	0.0	0.0	0.0	0.0	0.0	0.0	0.0	0.0	0.0	0.0	0.0	0.0
Alcoholische en niet-alcoholische dranken	2	409	44	Sherry		N	100	g	1	N	Per 100g	111	460		0.0	0.0	0.0	0.0	0.0	0.0	0.0	0.0	0.0	0.0	0.0	0.0	0.0	0.0	0.0	0.0	0.0	0.0	0.0	0.0	0.0	0.0	0.0	0.0	0.0	0.0	0.0	0.0	0.0	0.0	0.0	0.0	0.0	0.0	0.0
Vlees, vleeswaren en gevogelte	23	2906	46	Shoarmavlees varkens- bereid		N	100	g	1	N	Per 100g. bereid met vloeibaar bak- en braadvet	239	1000		28.2	0.0	28.2	13.8	12.9	2.6	4.7	5.3	5.1	0.0	0.0	0.0	0.0	0.1	0.0	0.0	0.1	0.0	0.0	0.6	0.0	0.0	0.0	11.1	0.8	0.0	0.0	0.1	6.9	34.3	0.2	1.5	0.0	0.0	0.3
Vlees, vleeswaren en gevogelte	23	3027	39	Shoarmavlees varkens- rauw		N	100	g	1	N	Per 100g	146	611	3.2	19.9	0.0	19.9	7.0	6.5	2.2	3.2	0.9	0.8				0.0	0.2			0.3			1.5	0.0	0.0	0.1	21.1	2.4	0.0		0.3	10.4	45.2	0.1	0.0		0.0	0.2
Fruit	6	171	27	Sinaasappel		N	100	g	1	N	Per 100g. bevat 1,2 g organische zuren	51	215		0.8	0.8	0.0	1.0	0.8	0.2	0.2	0.4	0.3	0.0	0.0	0.0	0.0	0.0	0.0	0.0	0.0	0.0	0.0	0.0	0.0	0.0	0.0	21.0	3.5	0.0	0.0	0.0	3.5	22.9	0.0	14.0	0.0	0.0	0.0
Suiker, snoep, zoet beleg en zoete sauzen	20	3063	35	Siroop ahorn-		N	100	g	1	N	Per 100g	269	1145		0.0	0.0	0.0	0.1	0.1	0.0	0.0	0.0
Alcoholische en niet-alcoholische dranken	2	1135	32	Siroop limonade- m zoetstof		N	100	g	1	N	Per 100g. diaran; gem van cassis, framboos en sinaasappel; bevat cyclamaat en sacharine	2	9		0.0	0.0	0.0	0.0	0.0	0.0	0.0	0.0	0.0	0.0	0.0	0.0	0.0	0.0	0.0	0.0	0.0	0.0	0.0	0.0	0.0	0.0	0.0	0.0	0.0	0.0	0.0	0.0	0.0	0.0	0.0	0.0	0.0	0.0	0.0
Alcoholische en niet-alcoholische dranken	2	498	67	Siroop Roosvicee Fruitkracht Ferro		N	100	g	1	N	Per 100g. Verrijkt met: IJzer totaal, IJzer non haem, Vitamine C.	222	944		0.2	0.2	0.0	0.0	0.0	0.0	0.0	0.0	0.0	0.0	0.0	0.0	0.0	0.0	0.0	0.0	0.0	0.0	0.0	0.0	0.0	0.0	0.0	0.0	0.0	0.0	0.0	0.0	0.0	0.0	0.0	0.0	0.0	0.0	0.0
Alcoholische en niet-alcoholische dranken	2	500	10	Siroop Roosvicee Fruitkracht Laxo		N	100	g	1	N	Per 100g. Verrijkt met: Vitamine C.	225	957		0.2	0.2	0.0	0.0	0.0	0.0	0.0	0.0	0.0	0.0	0.0	0.0	0.0	0.0	0.0	0.0	0.0	0.0	0.0	0.0	0.0	0.0	0.0	0.0	0.0	0.0	0.0	0.0	0.0	0.0	0.0	0.0	0.0	0.0	0.0
Alcoholische en niet-alcoholische dranken	2	738	55	Siroop Roosvicee Fruitkracht Low Cal		N	100	g	1	N	Per 100g. bevat 22,4 g polyolen. Verrijkt met: Vitamine C.	71	298		0.2	0.2	0.0	0.0	0.0	0.0	0.0	0.0	0.0	0.0	0.0	0.0	0.0	0.0	0.0	0.0	0.0	0.0	0.0	0.0	0.0	0.0	0.0	0.0	0.0	0.0	0.0	0.0	0.0	0.0	0.0	0.0	0.0	0.0	0.0
Alcoholische en niet-alcoholische dranken	2	1881	47	Siroop Roosvicee Multivit bosvr/perzik		N	100	g	1	N	Per 100g. Verrijkt met: Retinol equivalenten, Beta-caroteen, Vitamine B1, Vitamine B2, Vitamine B6 totaal, Vitamine B12, Vitamine E totaal, Vitamine C, Nicotinezuur, Retinol activiteit equiv.(RAE).	183	776		0.1	0.1	0.0	0.1	0.1	0.1	0.0	0.0	0.0	0.0	0.0	0.0	0.0	0.0	0.0	0.0	0.0	0.0	0.0	0.0	0.0	0.0	0.0	0.0	0.0	0.0	0.0	0.0	0.0	0.0	0.0	0.0	0.0	0.0	0.0
Alcoholische en niet-alcoholische dranken	2	497	63	Siroop Roosvicee Original		N	100	g	1	N	Per 100g. gem van Roosvicee aardbei, vruchtenmix en bosvruchtenmix. Verrijkt met: Vitamine C.	185	784		0.3	0.3	0.0	0.0	0.0	0.0	0.0	0.0	0.0	0.0	0.0	0.0	0.0	0.0	0.0	0.0	0.0	0.0	0.0	0.0	0.0	0.0	0.0	0.0	0.0	0.0	0.0	0.0	0.0	0.0	0.0	0.0	0.0	0.0	0.0
Alcoholische en niet-alcoholische dranken	2	2831	32	Siroop vruchtenlim m suiker en zoetst 10-15g KH		N	100	g	1	N	Per 100g. gem van sinaasappel, reine claude en frambozen	47	199		0.0	0.0	0.0	0.0	0.0	0.0	0.0	0.0	0.0	0.0	0.0	0.0	0.0	0.0	0.0	0.0	0.0	0.0	0.0	0.0	0.0	0.0	0.0	0.0	0.0	0.0	0.0	0.0	0.0	0.0	0.0	0.0	0.0	0.0	0.0
Alcoholische en niet-alcoholische dranken	2	2534	39	Siroop vruchtenlim m suiker en zoetst 5-10g KH		N	100	g	1	N	Per 100g. raak multivruchten, frambozen, cassis, sinaasappel, granaatappel en reine claude	22	94		0.0	0.0	0.0	0.0	0.0	0.0	0.0	0.0	0.0	0.0	0.0	0.0	0.0	0.0	0.0	0.0	0.0	0.0	0.0	0.0	0.0	0.0	0.0	0.0	0.0	0.0	0.0	0.0	0.0	0.0	0.0	0.0	0.0	0.0	0.0
Alcoholische en niet-alcoholische dranken	2	2288	66	Siroop vruchtenlim m suiker en zoetst m vit C		N	100	g	1	N	Per 100g. gem van burg limo framboos, burg limo sinaas, burg limo reine claude. Verrijkt met: Vitamine C.	170	721		0.0	0.0	0.0	0.0	0.0	0.0	0.0	0.0	0.0	0.0	0.0	0.0	0.0	0.0	0.0	0.0	0.0	0.0	0.0	0.0	0.0	0.0	0.0	0.0	0.0	0.0	0.0	0.0	0.0	0.0	0.0	0.0	0.0	0.0	0.0
Alcoholische en niet-alcoholische dranken	2	1810	20	Siroop vruchtenlimonade-	Karvan Cevitam	N	100	g	1	N	Per 100g. gem van 6 smaken. Verrijkt met: Vitamine B6 totaal, Vitamine E totaal, Vitamine C, Nicotinezuur.	237	1009		0.1	0.1	0.0	0.0	0.0	0.0	0.0	0.0	0.0	0.0	0.0	0.0	0.0	0.0	0.0	0.0	0.0	0.0	0.0	0.0	0.0	0.0	0.0	0.0	0.0	0.0	0.0	0.0	0.0	0.0	0.0	0.0	0.0	0.0	0.0
Alcoholische en niet-alcoholische dranken	2	463	38	Siroop vruchtenlimonade-		N	100	g	1	N	Per 100g	233	989		0.0	0.0	0.0	0.0	0.0	0.0	0.0	0.0	0.0	0.0	0.0	0.0	0.0	0.0	0.0	0.0	0.0	0.0	0.0	0.0	0.0	0.0	0.0	0.0	0.0	0.0	0.0	0.0	0.0	0.0	0.0	0.0	0.0	0.0	0.0
Alcoholische en niet-alcoholische dranken	2	2389	72	Siroop vruchtenlimonade- blik	Albert Heijn	N	100	g	1	N	Per 100g. gem van 7 smaken. Verrijkt met: Vitamine B6 totaal, Vitamine E totaal, Vitamine C, Nicotinezuur.	247	1049		0.1	0.1	0.0	0.0	0.0	0.0	0.0	0.0	0.0	0.0	0.0	0.0	0.0	0.0	0.0	0.0	0.0	0.0	0.0	0.0	0.0	0.0	0.0	0.0	0.0	0.0	0.0	0.0	0.0	0.0	0.0	0.0	0.0	0.0	0.0
Alcoholische en niet-alcoholische dranken	2	2289	70	Siroop vruchtenlimonade- light		N	100	g	1	N	Per 100g. gem van burg limo light framboos, burg limo light sinaasappel, burg limo light aardbei; bevat cyclaamzuur, aspartaam, sacharine	2	8		0.1	0.1	0.0	0.0	0.0	0.0	0.0	0.0	0.0	0.0	0.0	0.0	0.0	0.0	0.0	0.0	0.0	0.0	0.0	0.0	0.0	0.0	0.0	0.0	0.0	0.0	0.0	0.0	0.0	0.0	0.0	0.0	0.0	0.0	0.0
Alcoholische en niet-alcoholische dranken	2	2388	68	Siroop vruchtenlimonade- m 10-15 mg vit C		N	100	g	1	N	Per 100g. gem van c1000 framboos, aardbei en grenadine. Verrijkt met: Vitamine C.	249	1060		0.0	0.0	0.0	0.0	0.0	0.0	0.0	0.0	0.0		0.0	0.0	0.0	0.0	0.0	0.0	0.0	0.0	0.0	0.0	0.0	0.0	0.0	0.0	0.0	0.0	0.0	0.0	0.0	0.0	0.0	0.0	0.0	0.0	0.0
Alcoholische en niet-alcoholische dranken	2	2390	37	Siroop vruchtenlimonade- m 15-20 mg vit C		N	100	g	1	N	Per 100g. Verrijkt met: Vitamine C.	252	1071		0.6	0.6	0.0	0.0	0.0	0.0	0.0	0.0	0.0	0.0	0.0	0.0	0.0	0.0	0.0	0.0	0.0	0.0	0.0	0.0	0.0	0.0	0.0	0.0	0.0	0.0	0.0	0.0	0.0	0.0	0.0	0.0	0.0	0.0	0.0
Alcoholische en niet-alcoholische dranken	2	2287	62	Siroop vruchtenlimonade- m suiker en zoetstof		N	100	g	1	N	Per 100g. burg limo multivruchten; bevat cyclaamzuur, aspartaam, acesulfaam-k, sacharine	170	721		0.0	0.0	0.0	0.0	0.0	0.0	0.0	0.0	0.0	0.0	0.0	0.0	0.0	0.0	0.0	0.0	0.0	0.0	0.0	0.0	0.0	0.0	0.0	0.0	0.0	0.0	0.0	0.0	0.0	0.0	0.0	0.0	0.0	0.0	0.0
Alcoholische en niet-alcoholische dranken	2	3068	56	Siroop vruchtenlimonade- Vruchtenmix		N	100	g	1	N	Per 100g. gem van diverse merken. Verrijkt met: Vitamine C.	223	947		0.3	0.3	0.0	0.0	0.0	0.0	0.0	0.0	0.0	0.0	0.0	0.0	0.0	0.0	0.0	0.0	0.0	0.0	0.0	0.0	0.0	0.0	0.0	0.0	0.0	0.0	0.0	0.0	0.0	0.0	0.0	0.0	0.0	0.0	0.0
Groenten	9	2346	47	Sla gem rauw		N	100	g	1	N	Per 100g	16	65		1.3	1.3	0.0	0.3	0.2	0.0	0.0	0.2	0.1	0.0	0.0	0.0	0.0	0.0	0.0	0.0	0.0	0.0	0.0	0.0	0.0	0.0	0.0	18.9	1.1	0.0	0.0	0.0	1.8	3.6	0.0	47.7	0.0	0.0	0.0
Groenten	9	1399	70	Sla ijsberg- rauw		N	100	g	1	N	Per 100g	15	62		0.9	0.9	0.0	0.3	0.2	0.0	0.0	0.1	0.0	0.0	0.0	0.0	0.0	0.0	0.0	0.0	0.0	0.0	0.0	0.0	0.0	0.0	0.0	17.1	1.4	0.0	0.0	0.0	1.4	4.3	0.0	54.3	0.0	0.0	0.0
Groenten	9	47	40	Sla krop- gekookt		N	100	g	1	N	Per 100g	26	109		3.0	3.0	0.0	0.4	0.3	0.1	0.0	0.2	0.1	0.0	0.0	0.0	0.0	0.0	0.0	0.0	0.0	0.0	0.0	0.0	0.0	0.0	0.0	20.3	0.9	0.0	0.0	0.0	2.2	3.0	0.0	42.7	0.0	0.0	0.0
Groenten	9	46	36	Sla krop- rauw		N	100	g	1	N	Per 100g	13	52		1.4	1.4	0.0	0.4	0.3	0.1	0.0	0.2	0.1	0.0	0.0	0.0	0.0	0.0	0.0	0.0	0.0	0.0	0.0	0.0	0.0	0.0	0.0	20.3	0.9	0.0	0.0	0.0	2.2	3.0	0.0	42.7	0.0	0.0	0.0
Groenten	9	1087	53	Sla mol- rauw		N	100	g	1	N	Per 100g	56	234		3.0	3.0	0.0	1.0	0.7	0.2	0.0	0.5	0.2															20.3	0.9				2.2	3.0	0.0	42.7
Groenten	9	2708	51	Sla rode rauw		N	100	g	1	N	Per 100g	18	76		1.3	1.3	0.0	0.2	0.2	0.0	0.0	0.1	0.0		0.0	0.0	0.0	0.0	0.0	0.0	0.0	0.0	0.0	0.0	0.0	0.0	0.0	20.3	0.9	0.0	0.0	0.0	2.2	3.0	0.0	42.7	0.0	0.0	0.0
Groenten	9	2736	52	Sla rucola rauw		N	100	g	1	N	Per 100g	23	98		3.5	3.5	0.0	0.5	0.4	0.1	0.0	0.3	0.1															20.3	0.9				2.2	3.0	0.0	42.7
Groenten	9	66	42	Sla veld- gekookt		N	100	g	1	N	Per 100g	40	170		3.0	3.0	0.0	0.4	0.3	0.1	0.0	0.2	0.1	0.0	0.0	0.0	0.0	0.0	0.0	0.0	0.0	0.0	0.0	0.0	0.0	0.0	0.0	20.3	0.9	0.0	0.0	0.0	2.2	3.0	0.0	42.7	0.0	0.0	0.0
Groenten	9	65	38	Sla veld- rauw		N	100	g	1	N	Per 100g	28	119		2.0	2.0	0.0	0.4	0.3	0.1	0.0	0.2	0.1	0.0	0.0	0.0	0.0	0.0	0.0	0.0	0.0	0.0	0.0	0.0	0.0	0.0	0.0	20.3	0.9	0.0	0.0	0.0	2.2	3.0	0.0	42.7	0.0	0.0	0.0
Vis	22	1101	7	Slakken wijngaard-		N	100	g	1	N	Per 100g	85	358		16.0	0.0	16.0	1.4	0.9	0.4	0.3	0.3	0.0
Vetten, oliën en hartige sauzen	21	880	40	Smeltjus onbereid pakje		N	100	g	1	N	Per 100g	650	2675		1.0	1.0	0.0	70.0	67.2	38.4	15.4	12.5	8.5
Alcoholische en niet-alcoholische dranken	2	2639	63	Smoothie vruchten		N	100	g	1	N	Per 100g. gem van albert heijn, c1000, naturis en innocent; bevat 0,1 g organische zuren	54	231		0.6	0.7	0.0	0.2	0.1	0.0	0.0	0.1	0.1	0.0	0.0	0.0	0.0	0.0	0.0	0.0	0.0	0.0	0.0	0.2	0.0	0.0	0.0	21.3	0.3	0.0	0.0	0.0	3.8	5.8	0.0	14.4	0.0	0.0	0.0
Alcoholische en niet-alcoholische dranken	2	2640	27	Smoothie vruchten m zuivel		N	100	g	1	N	Per 100g. gem van albert heijn en super; bevat 0,3 g organische zuren	50	211		1.3	0.5	0.8	0.0	0.0	0.0	0.0	0.0	0.0	0.0	2.5	1.6	1.0	2.1	0.2	0.0	2.7	0.1	0.1	8.3	0.8	0.0	0.7	28.4	1.7	0.1	0.0	0.4	8.0	18.6	1.2	3.9	0.3	0.0	0.1
Groenten	9	48	44	Snijbiet gekookt		N	100	g	1	N	Per 100g	29	122		3.0	3.0	0.0	0.0	0.0	0.0	0.0	0.0	0.0	0.0	0.0	0.0	0.0	0.0	0.0	0.0	0.0	0.0	0.0	0.0	0.0	0.0	0.0	0.0	0.0	0.0	0.0	0.0	0.0	0.0	0.0	0.0	0.0	0.0	0.0
Groenten	9	563	40	Snijbiet rauw		N	100	g	1	N	Per 100g	29	122		3.0	3.0	0.0	0.0	0.0	0.0	0.0	0.0	0.0	0.0	0.0	0.0	0.0	0.0	0.0	0.0	0.0	0.0	0.0	0.0	0.0	0.0	0.0	0.0	0.0	0.0	0.0	0.0	0.0	0.0	0.0	0.0	0.0	0.0	0.0
Suiker, snoep, zoet beleg en zoete sauzen	20	866	58	Snoep op pectinebasis vruchten-		N	100	g	1	N	Per 100g. bevat 16 g pectinegom	341	1451		0.3	0.3	0.0	0.3	0.2	0.0	0.0	0.2	0.0	0.0	0.0	0.0	0.0	0.0	0.0	0.0	0.0	0.0	0.0	0.0	0.0	0.0	0.0	0.0	0.0	0.0	0.0	0.0	0.0	0.0	0.0	0.0	0.0	0.0	0.0
Suiker, snoep, zoet beleg en zoete sauzen	20	2659	69	Snoep schuim-/gum-		N	100	g	1	N	Per 100g. gem van katja, haribo, en look-o-look	336	1427		4.9	4.9	0.0	0.2	0.2	0.2	0.0	0.0	0.0
Suiker, snoep, zoet beleg en zoete sauzen	20	3067	52	Snoepje room- hard		N	100	g	1	N	Per 100g. gem van werthers original classic en werthers original caramel creme	414	1751		0.5	0.1	0.4	8.5	8.0	5.6	1.9	0.2	0.1	0.0	3.5	2.3	1.4	2.9	0.3	0.1	3.9	0.1	0.1	11.3	1.1	0.0	1.0	30.2	1.6	0.2	0.0	0.6	9.8	19.9	1.7	0.5	0.5	0.0	0.1
Soepen	19	2932	39	Soep Cup-a-soup bereid		N	100	g	1	N	Per 100g	37	154	0.3	0.9	0.9	0.0	1.3	1.3	0.6	0.4	0.2	0.2		0.0	0.0	0.0	0.0			0.1		0.0	0.9	0.0		0.1	34.2	0.4			0.1	6.2	34.1	4.2	0.8	0.2		0.4
Soepen	19	763	44	Soep gebonden m groente		N	100	g	1	N	Per 100g	35	147		0.8	0.8	0.0	2.3	2.1	0.9	0.5	0.7	0.6	0.0	0.0	0.0	0.9	0.7	0.0	0.0	6.5	0.0	0.0	2.8	0.0	0.0	0.2	19.5	0.3	0.0	0.0	0.3	10.8	22.9	0.4	2.4	0.1	0.0	0.4
Soepen	19	764	48	Soep gebonden m vlees		N	100	g	1	N	Per 100g	63	264	0.5	5.1	0.5	4.6	3.9	3.5	1.4	1.0	1.0	0.9	0.0	0.0	0.0	0.8	0.5	0.0	0.0	4.0	0.0	0.0	2.1	0.1	0.0	0.7	21.2	1.3	0.0	0.0	0.6	9.6	26.9	0.5	1.9	0.0	0.0	0.3
Soepen	19	792	49	Soep gebonden m vlees en groente		N	100	g	1	N	Per 100g	48	201	0.4	2.9	0.4	2.5	2.5	2.3	0.9	0.6	0.7	0.6	0.0	0.0	0.0	0.7	0.4	0.0	0.0	4.0	0.0	0.0	2.0	0.1	0.0	0.7	21.2	1.2	0.0	0.0	0.5	9.5	26.4	0.5	2.4	0.0	0.0	0.3
Soepen	19	2561	36	Soep gebonden z vulling		N	100	g	1	N	Per 100g	41	172		0.6	0.5	0.1	3.1	2.9	1.9	0.7	0.1	0.1	0.0	3.0	2.0	1.2	2.6	0.3	0.1	3.4	0.1	0.1	9.8	0.9	0.0	0.9	31.6	1.4	0.2	0.0	0.5	9.5	22.6	1.5	0.5	0.4	0.0	0.1
Soepen	19	759	65	Soep heldere m groente		N	100	g	1	N	Per 100g	9	38		0.5	0.5	0.0	0.2	0.2	0.1	0.1	0.0	0.0	0.0	0.0	0.0	0.0	0.1	0.0	0.0	0.1	0.0	0.0	2.2	0.1	0.0	1.2	24.8	3.1	0.0	0.0	1.8	13.6	42.3	2.4	0.6	0.2	0.0	0.1
Soepen	19	791	45	Soep heldere m vermicelli		N	100	g	1	N	Per 100g	14	61		0.6	0.6	0.0	0.3	0.3	0.1	0.1	0.0	0.0	0.0	0.0	0.0	0.0	0.0	0.0	0.0	0.0	0.0	0.0	0.0	0.0	0.0	0.0	38.6	0.0	0.0	0.0	0.0	6.5	38.5	0.0	0.6	0.0	0.0	0.0
Soepen	19	757	57	Soep heldere m vermicelli en groente		N	100	g	1	N	Per 100g	17	70		0.8	0.8	0.0	0.3	0.2	0.1	0.1	0.0	0.0	0.0	0.0	0.0	0.0	0.1	0.0	0.0	0.1	0.0	0.0	0.9	0.0	0.0	0.1	19.7	2.4	0.0	0.0	0.5	10.5	48.2	1.3	0.7	0.2	0.0	0.2
Soepen	19	760	32	Soep heldere m vermicelli en vlees		N	100	g	1	N	Per 100g	45	190	0.5	5.2	0.5	4.7	1.9	1.7	0.6	0.6	0.4	0.3	0.0	0.0	0.0	0.4	0.1	0.0	0.0	0.1	0.0	0.0	1.0	0.2	0.0	1.6	24.0	2.7	0.1	0.0	1.1	8.5	34.1	1.0	1.2	0.0	0.0	0.0
Soepen	19	758	61	Soep heldere m vlees		N	100	g	1	N	Per 100g	38	160	0.5	5.0	0.2	4.8	1.9	1.7	0.6	0.6	0.3	0.3	0.0	0.0	0.0	0.4	0.1	0.0	0.0	0.2	0.0	0.0	1.1	0.2	0.0	1.6	24.1	2.8	0.1	0.0	1.1	8.6	34.4	1.0	1.1	0.0	0.0	0.0
Soepen	19	761	36	Soep heldere m vlees en groente		N	100	g	1	N	Per 100g	35	147	0.4	4.2	0.4	3.8	1.6	1.4	0.5	0.5	0.3	0.2	0.0	0.0	0.0	0.4	0.1	0.0	0.0	0.1	0.0	0.0	1.0	0.2	0.0	1.5	24.0	2.6	0.1	0.0	1.1	8.3	33.2	1.0	2.2	0.0	0.0	0.0
Soepen	19	762	40	Soep heldere m vlees/vermicelli/groente		N	100	g	1	N	Per 100g	41	173	0.4	4.4	0.6	3.8	1.6	1.4	0.5	0.5	0.3	0.2	0.0	0.0	0.0	0.4	0.1	0.0	0.0	0.1	0.0	0.0	1.0	0.2	0.0	1.5	23.9	2.6	0.1	0.0	1.1	8.3	33.1	1.0	2.2	0.0	0.0	0.0
Soepen	19	1373	40	Soep linzen- Turks bereid pakje		N	100	g	1	N	Per 100g	50	210		1.6	1.6	0.0	2.6	2.5	0.3	0.6	1.6	1.6
Soepen	19	803	28	Soep maaltijd- bereid blik		N	100	g	1	N	Per 100g	65	272		3.0	1.0	2.0	3.0	2.9	0.9	1.5	0.4	0.3		0.0	0.0	0.0	0.1			0.1		0.0	1.4	0.0		0.1	21.8	3.8			0.5	8.7	47.4	0.6	2.0	0.1		0.1
Soepen	19	766	56	Soep maaltijd- m peulvruchten en vlees		N	100	g	1	N	Per 100g	98	411		6.3	3.9	2.4	3.3	3.1	1.3	1.2	0.6	0.4	0.0	0.0	0.0	0.1	0.2	0.0	0.0	1.1	0.0	0.0	1.8	0.1	0.0	0.3	24.5	2.2	0.0	0.0	0.6	12.0	35.9	0.5	3.1	0.0	0.0	0.2
Soepen	19	765	52	Soep maaltijd- m peulvruchten z vlees		N	100	g	1	N	Per 100g	60	251		3.5	3.5	0.0	1.0	0.9	0.4	0.2	0.3	0.2	0.0	0.0	0.0	0.5	0.4	0.0	0.0	3.6	0.0	0.0	1.9	0.0	0.0	0.0	24.1	0.4	0.0	0.0	0.1	9.1	24.5	0.1	8.2	0.0	0.0	0.2
Soepen	19	2540	25	Soep noodle- bereid		N	100	g	1	N	Per 100g. gem unox, nissin foods en yumyum, diverse smaken	85	356		1.6	1.6	0.0	3.4	3.2	0.4	0.7	2.1	2.1	0.0	0.0	0.0	0.0	0.0	0.0	0.0	0.0	0.0	0.0	0.1	0.0	0.0	0.0	7.2	0.1	0.0	0.0	0.1	4.2	21.9	0.0	0.3	0.0	0.0	0.3
Soepen	19	800	16	Soep op groentebasis bereid blik/zak/pak		N	100	g	1	N	Per 100g	43	182		1.1	1.2	0.0	1.7	1.6	0.7	0.4	0.1	0.1		0.0	0.0	0.0	0.1			0.4		0.0	1.2	0.0		0.1	33.8	0.1			0.1	4.9	24.2	29.0	0.2	0.1		0.3
Soepen	19	797	69	Soep op groentebasis bereid pakje		N	100	g	1	N	Per 100g	15	62	0.5	0.5	0.5	0.0	0.4	0.4	0.2	0.1	0.1	0.0		0.0	0.0	0.0	0.0			0.1		0.0	0.9	0.0		0.1	38.1	0.3			0.1	5.4	38.4	0.9	0.5	0.2		0.4
Soepen	19	995	65	Soep op groentebasis Na- bereid		N	100	g	1	N	Per 100g	22	95		0.8	0.8	0.0	0.2	0.2	0.1	0.1	0.0	0.0		0.0	0.0	0.0	0.0			0.1		0.0	0.9	0.0		0.1	38.1	0.3			0.1	5.4	38.4	0.9	0.5	0.2		0.4
Soepen	19	802	24	Soep op peulvruchtenbasis bereid blik/zak/pak		N	100	g	1	N	Per 100g	65	273		3.2	3.2	0.0	2.1	2.0	0.7	1.1	0.3	0.2		0.0	0.0	0.0	0.1			0.1		0.0	1.4	0.0		0.1	21.8	3.8			0.5	8.7	47.4	0.6	2.0	0.1		0.1
Soepen	19	799	77	Soep op peulvruchtenbasis bereid pakje		N	100	g	1	N	Per 100g	45	190		2.7	2.7	0.0	0.5	0.5	0.2	0.2	0.1	0.1		0.0	0.0	0.0	0.1			0.4		0.1	0.9	0.0		0.1	28.4	0.3			0.2	5.7	31.0	10.8	2.3	0.4		0.5
Soepen	19	801	20	Soep op vleesbasis bereid blik/zak/pak		N	100	g	1	N	Per 100g	29	123		1.1	0.0	1.1	1.3	1.2	0.5	0.3	0.0	0.0		0.0	0.0	0.0	0.1			0.2		0.0	1.5	0.1		0.3	30.5	0.5			0.4	10.2	25.6	23.7	0.2	0.3		0.3
Soepen	19	798	73	Soep op vleesbasis bereid pakje		N	100	g	1	N	Per 100g	23	98		1.1	0.0	1.1	0.4	0.4	0.1	0.1	0.1	0.1		0.0	0.0	0.0	0.1			0.2		0.0	0.8	0.0		0.1	28.0	0.6			0.2	7.4	27.2	9.4	1.3	0.1		0.3
Soepen	19	1374	44	Soep tarhana Turks bereid pakje		N	100	g	1	N	Per 100g	51	212		0.7	0.0	0.7	2.8	2.7	1.0	0.7	0.9	0.9
Vlees, vleeswaren en gevogelte	23	908	50	Soepballetjes blik		N	100	g	1	N	Per 100g	189	786		10.0	4.3	5.7	15.0	14.1	6.0	6.0	1.9	1.5		0.0	0.0	0.0	0.1			0.2			2.1	0.2	0.0	0.4	25.7	3.1			0.9	12.6	38.6	0.7	1.4			0.2
Brood	3	2369	66	Soepstengel		N	100	g	1	N	Per 100g. gem van star grissini en bedo	401	1694		12.4	12.5	0.0	6.6	5.7	2.4	1.5	1.3	1.2		0.0	0.0	1.1	0.3		0.0	8.9		0.0	4.6	0.0		0.0	22.4	0.4	0.0		0.1	9.5	25.1	6.0	1.5	0.1		0.4
Gebak en koek	7	1915	44	Soes ongevuld		N	100	g	1	N	Per 100g	225	936		6.4	2.5	4.0	15.9	14.8	6.2	3.8	4.7	4.3	0.0	0.0	0.0	0.9	0.6	0.0	0.0	6.0	0.0	0.0	2.4	0.0	0.0	0.0	20.4	0.5	0.0	0.0	0.1	10.4	24.3	0.1	2.2	0.0	0.0	0.4
Gebak en koek	7	1475	50	Soes slagroom-		N	100	g	1	N	Per 100g	286	1185		4.3	1.3	3.0	23.1	21.6	12.9	5.2	2.8	2.4	0.0	2.3	1.5	1.2	2.1	0.2	0.0	4.6	0.1	0.1	8.2	0.7	0.0	0.7	26.7	1.2	0.1	0.0	0.4	10.0	21.5	1.2	1.1	0.3	0.0	0.2
Noten, zaden en snacks	15	1506	35	Soesje kaas-		N	100	g	1	N	Per 100g. bevat 0,1 g organische zuren	317	1312		6.3	1.5	4.8	28.5	26.7	16.0	6.4	3.4	2.9	0.0	2.3	1.5	1.2	2.2	0.2	0.0	4.6	0.1	0.1	8.3	0.7	0.0	0.7	26.9	1.2	0.1	0.0	0.4	10.0	21.4	1.2	1.1	0.3	0.0	0.2
Sojaproducten en vegetarische producten	14	871	41	Sojapasta miso		N	100	g	1	N	Per 100g	130	542		11.7	11.7	0.0	5.0	4.7	0.7	1.1	2.8	2.5				0.0	0.0			0.0			0.1	0.0	0.0	0.0	10.9	0.1	0.0		0.1	3.8	22.8	0.0	6.0			0.4
Preparaten	17	3107	35	Sondalis G p 100 ml	Nestle	N	100	ml	1	N	Per 100ml	101	421		3.8			4.4	4.2	0.6	2.9	0.7
Groenten	9	3134	32	Sopropo gekookt		N	100	g	1	N	Per 100g	18	76		0.8	0.8	0.0	0.2	0.1	0.0	0.0	0.1	0.0
Groenten	9	683	48	Sopropo rauw		N	100	g	1	N	Per 100g	15	61		1.0	1.0	0.0	0.2	0.1	0.0	0.0	0.1	0.1	0.0	0.0	0.0	0.0	0.0	0.0	0.0	0.0	0.0	0.0	0.0	0.0	0.0	0.0	0.0	0.0	0.0	0.0	0.0	0.0	0.0	0.0	0.0	0.0	0.0	0.0
Samengestelde gerechten	18	646	48	Spaghetti Bolognaise diepvries		N	100	g	1	N	Per 100g. iglo	121	507		5.7	3.4	2.3	5.5	5.2	2.4	2.2	0.3	0.2		0.0	0.0	0.0	0.4			2.8		0.0	3.1	0.3		0.5	23.8	2.9			0.8	14.6	39.3	4.2	1.0	0.2		0.3
Vlees, vleeswaren en gevogelte	23	2908	55	Spareribs varkens- bereid		N	100	g	1	N	Per 100g. bereid met vloeibaar bak- en braadvet	249	1039		29.5	0.0	29.5	14.5	13.5	5.0	5.9	2.4	2.1	0.0	0.0	0.0	0.0	0.2	0.0	0.0	0.3	0.0	0.0	1.4	0.0	0.0	0.1	22.0	2.3	0.0	0.0	0.3	12.3	40.3	0.2	1.1	0.0	0.0	0.2
Vlees, vleeswaren en gevogelte	23	3031	16	Spareribs varkens- rauw		N	100	g	1	N	Per 100g	200	835	3.3	20.4	0.0	20.4	13.0	12.1	4.9	5.5	1.6	1.3				0.0	0.2			0.3			1.6	0.0	0.0	0.1	24.2	2.6	0.0		0.3	13.2	41.9	0.2	0.9		0.0	0.1
Gebak en koek	7	261	26	Speculaas gem		N	100	g	1	N	Per 100g. gem van zonder roomboter en met roomboter	475	1993		5.3	5.3	0.0	20.9	19.7	11.1	6.5	1.9	1.5		1.5	1.1	0.7	1.2		0.0	2.4	0.0	0.0	5.3	0.4	0.0	0.5	36.2	0.7	0.0		0.4	6.7	31.7	0.5	1.1	0.3	0.0	0.3
Gebak en koek	7	855	51	Speculaas gevulde		N	100	g	1	N	Per 100g. bevat 0,1 g organische zuren	481	2012		8.2	7.1	1.2	25.9	24.6	7.1	9.5	7.9	7.4	0.0	0.0	0.0	0.6	0.4	0.0	0.0	4.3	0.0	0.0	1.7	0.0	0.0	0.0	14.1	0.3	0.0	0.0	0.1	7.0	38.0	0.1	1.5	0.0	0.0	0.3
Gebak en koek	7	2763	48	Speculaas m roomboter		N	100	g	1	N	Per 100g	484	2027		5.5	5.5	0.0	21.7	20.3	12.7	5.6	1.3	1.1		2.9	2.1	1.2	2.2			3.0			8.8	0.8	0.0	0.9	31.6	1.3	0.0		0.6	9.1	25.8	1.0	1.2			0.2
Gebak en koek	7	2764	53	Speculaas z roomboter		N	100	g	1	N	Per 100g	467	1959		5.0	5.0	0.0	20.1	19.2	9.5	7.4	2.2	2.0		0.0	0.1	0.2	0.2		0.0	1.8	0.0	0.0	1.5	0.0		0.1	41.1	0.1			0.1	4.2	37.9	0.0	1.0		0.0	0.3
Vlees, vleeswaren en gevogelte	23	3002	11	Spek katen-		N	100	g	1	N	Per 100g	309	1277		14.0	0.0	14.0	27.6	26.2	10.4	12.1	3.3	2.9		0.0	0.0	0.0	0.2			0.2			1.7		0.0	0.1	24.5	2.6	0.0		0.4	12.6	42.7	0.2	0.9			0.2
Vlees, vleeswaren en gevogelte	23	1391	38	Spek mager bereid		N	100	g	1	N	Per 100g. speklappen vers, magere spekblokjes; bereid in eigen vet	424	1756		25.7	0.0	25.7	35.5	33.7	11.6	14.6	5.6	5.1		0.0	0.0	0.0	0.0			0.1		0.0	1.2	0.0		0.1	19.9	1.7			0.4	12.6	40.3	0.7	1.4	0.0		0.2
Vlees, vleeswaren en gevogelte	23	639	57	Spek ontbijt-		N	100	g	1	N	Per 100g	312	1291		15.7	0.0	15.7	27.4	26.1	9.8	12.0	2.9	2.6		0.0	0.0	0.0	0.0			0.1		0.0	1.1	0.0		0.1	21.2	1.9			0.3	14.5	43.1	0.5	1.2	0.0		0.3
Vlees, vleeswaren en gevogelte	23	1775	56	Spek ontbijt- gegrild		N	100	g	1	N	Per 100g	261	1083		15.2	0.0	15.2	22.1	21.0	7.9	9.7	2.4	2.1		0.0	0.0	0.0	0.0			0.1		0.0	1.1	0.0		0.1	21.2	1.9			0.3	14.5	43.1	0.5	1.2	0.0		0.3
Vlees, vleeswaren en gevogelte	23	2907	51	Spek rook- mager bereid		N	100	g	1	N	Per 100g. bereid met vloeibaar bak- en braadvet	379	1572		23.1	0.0	23.1	31.9	30.3	11.8	13.8	4.0	3.8	0.0	0.0	0.0	0.0	0.1	0.0	0.0	0.2	0.0	0.0	1.6	0.0	0.0	0.1	24.1	2.5	0.0	0.0	0.3	12.4	42.4	0.1	0.1	0.0	0.0	0.2
Vlees, vleeswaren en gevogelte	23	3025	31	Spek rook- mager rauw		N	100	g	1	N	Per 100g	325	1346	2.5	15.3	0.0	15.3	29.4	27.9	11.3	13.0	3.0	2.8				0.0	0.2			0.2			1.7	0.0	0.0	0.1	25.1	2.6	0.0		0.3	12.8	43.2	0.1	0.0		0.0	0.2
Vlees, vleeswaren en gevogelte	23	1297	60	Spek vers vet bereid		N	100	g	1	N	Per 100g. rugspek, wangspek/kinnebak, broekvet, nekspek	505	2090		25.0	0.0	25.0	45.0	42.8	18.1	18.3	5.8	4.5		0.0	0.0	0.0	0.1			0.2			2.1	0.2	0.0	0.4	25.7	3.1			0.9	12.6	38.6	0.7	1.4			0.2
Vlees, vleeswaren en gevogelte	23	343	30	Spek vers vet rauw		N	100	g	1	N	Per 100g. rugspek, wangspek/kinnebak, broekvet, nekspek	678	2792	0.8	5.0	0.0	5.0	73.2	69.5	28.4	32.8	7.4	6.2		0.0	0.0	0.0	0.2			0.3			1.8	0.0	0.0	0.1	24.6	2.0	0.0		0.4	13.2	44.0	0.2	0.5		0.0	0.3
Suiker, snoep, zoet beleg en zoete sauzen	20	482	40	Spekkie		N	100	g	1	N	Per 100g	338	1434		3.6	0.0	3.6	0.5	0.4	0.1	0.2	0.1	0.1	0.0	0.0	0.0	0.0	0.0	0.0	0.0	0.0	0.0	0.0	0.0	0.0	0.0	0.0	22.0	2.0	0.0	0.0	0.0	8.0	42.0	0.0	0.0	0.0	0.0	0.0
Gebak en koek	7	2399	76	Spekkoek		N	100	g	1	N	Per 100g	422	1753		5.5	1.1	4.3	33.3	30.9	20.6	7.8	1.1	0.6	0.0	3.2	2.1	1.3	2.7	0.3	0.1	3.5	0.1	0.1	10.4	1.0	0.0	1.0	30.0	1.7	0.2	0.0	0.6	9.8	21.8	1.6	0.5	0.4	0.0	0.1
Vlees, vleeswaren en gevogelte	23	3026	35	Speklap bereid		N	100	g	1	N	Per 100g. bereid in eigen vet	435	1804	4.7	29.1	0.0	29.1	35.4	33.7	13.5	15.5	4.0	3.7				0.0	0.2			0.2			1.6	0.0	0.0	0.1	24.8	2.6	0.0		0.3	12.6	42.6	0.1	0.0		0.0	0.2
Vlees, vleeswaren en gevogelte	23	1432	26	Speklap rauw		N	100	g	1	N	Per 100g. speklappen (buikspek), magere spekblokjes	320	1325	2.6	16.5	0.0	16.5	28.2	26.8	10.7	12.4	3.4	2.9		0.0	0.0	0.0	0.2			0.2			1.7	0.0	0.0	0.1	24.5	2.6	0.0		0.4	12.6	42.7	0.2	0.9		0.0	0.2
Diversen	4	2807	49	Spijs gem		N	100	g	1	N	Per 100g. gem van amandelspijs en banketspijs (imitatiespijs)	431	1801	1.9	9.9	9.9	0.0	22.0	21.0	1.9	13.9	5.0	4.9		0.0	0.0										0.0		7.1	0.5	0.0			2.0	65.5		0.3			0.1
Groenten	9	651	31	Spinazie a la creme diepvries gekookt		N	100	g	1	N	Per 100g	75	310		3.0	2.9	0.2	4.0	3.7	1.9	0.7	0.9	0.4	0.0	2.0	1.3	1.0	1.9	0.2	0.0	3.9	0.1	0.1	7.2	0.6	0.0	0.6	24.5	1.4	0.1	0.0	0.4	8.2	17.1	1.1	13.3	0.3	0.0	0.2
Groenten	9	140	14	Spinazie blik/glas		N	100	g	1	N	Per 100g	34	141		3.5	3.5	0.0	0.6	0.5	0.1	0.0	0.1	0.0	0.0	0.0	0.0	0.0	0.0	0.0	0.0	0.0	0.0	0.0	1.3	0.0	0.0	0.0	22.7	0.0	0.0	0.0	0.0	2.8	6.3	0.0	28.2	0.0	0.0	0.0
Groenten	9	146	38	Spinazie diepvries gekookt		N	100	g	1	N	Per 100g	28	117		2.0	2.0	0.0	0.6	0.5	0.1	0.0	0.4	0.1	0.0	0.0	0.0	0.0	0.0	0.0	0.0	0.0	0.0	0.0	0.0	0.0	0.0	0.0	13.8	2.5	0.0	0.0	0.0	0.5	4.6	0.0	64.8	0.0	0.0	0.0
Groenten	9	52	23	Spinazie gekookt		N	100	g	1	N	Per 100g	25	105		2.9	2.9	0.0	0.9	0.7	0.1	0.1	0.6	0.1	0.0	0.0	0.0	0.0	0.0	0.0	0.0	0.0	0.0	0.0	0.0	0.0	0.0	0.0	13.8	2.5	0.0	0.0	0.0	0.5	4.6	0.0	64.8	0.0	0.0	0.0
Groenten	9	1146	39	Spinazie gesneden diepvries onbereid		N	100	g	1	N	Per 100g. iglo	20	82		1.8	1.8	0.0	0.2	0.2	0.0	0.0	0.1	0.1	0.0	0.0	0.0	0.0	0.0	0.0	0.0	0.0	0.0	0.0	1.3	0.0	0.0	0.0	22.7	0.0	0.0	0.0	0.0	2.8	6.3	0.0	28.2	0.0	0.0	0.0
Groenten	9	51	19	Spinazie rauw		N	100	g	1	N	Per 100g	26	108		3.2	3.2	0.0	0.6	0.5	0.1	0.0	0.4	0.1	0.0	0.0	0.0	0.0	0.0	0.0	0.0	0.0	0.0	0.0	0.0	0.0	0.0	0.0	13.8	2.5	0.0	0.0	0.0	0.5	4.6	0.0	64.8	0.0	0.0	0.0
Alcoholische en niet-alcoholische dranken	2	2646	53	Sportdrank	Aquarius	N	100	g	1	N	Per 100g. gem van red blast, lemon, orange, grapefruit en blue ice. Verrijkt met: Vitamine B6 totaal, Vitamine B12, Vitamine E totaal, Nicotinezuur.	28	118		0.0	0.0	0.0	0.0	0.0	0.0	0.0	0.0	0.0		0.0	0.0	0.0	0.0	0.0	0.0	0.0	0.0	0.0	0.0	0.0	0.0	0.0	0.0	0.0	0.0	0.0	0.0	0.0	0.0	0.0	0.0	0.0	0.0	0.0
Alcoholische en niet-alcoholische dranken	2	2042	23	Sportdrank AA-Drink High Energy		N	100	g	1	N	Per 100g	66	281		0.0	0.0	0.0	0.0	0.0	0.0	0.0	0.0	0.0	0.0	0.0	0.0	0.0	0.0	0.0	0.0	0.0	0.0	0.0	0.0	0.0	0.0	0.0	0.0	0.0	0.0	0.0	0.0	0.0	0.0	0.0	0.0	0.0	0.0	0.0
Alcoholische en niet-alcoholische dranken	2	2041	19	Sportdrank AA-Drink Isotone		N	100	g	1	N	Per 100g	23	97		0.0	0.0	0.0	0.0	0.0	0.0	0.0	0.0	0.0	0.0	0.0	0.0	0.0	0.0	0.0	0.0	0.0	0.0	0.0	0.0	0.0	0.0	0.0	0.0	0.0	0.0	0.0	0.0	0.0	0.0	0.0	0.0	0.0	0.0	0.0
Alcoholische en niet-alcoholische dranken	2	2043	27	Sportdrank AA-Drink Multi Nine		N	100	g	1	N	Per 100g. Verrijkt met: Retinol equivalenten, Beta-caroteen, Vitamine B1, Vitamine B6 totaal, Vitamine B12, Vitamine E totaal, Nicotinezuur, Retinol activiteit equiv.(RAE).	52	221		0.0	0.0	0.0	0.0	0.0	0.0	0.0	0.0	0.0	0.0	0.0	0.0	0.0	0.0	0.0	0.0	0.0	0.0	0.0	0.0	0.0	0.0	0.0	0.0	0.0	0.0	0.0	0.0	0.0	0.0	0.0	0.0	0.0	0.0	0.0
Alcoholische en niet-alcoholische dranken	2	2040	14	Sportdrank AA-Drink Sportwater		N	100	g	1	N	Per 100g	0	0		0.0	0.0	0.0	0.0	0.0	0.0	0.0	0.0	0.0	0.0	0.0	0.0	0.0	0.0	0.0	0.0	0.0	0.0	0.0	0.0	0.0	0.0	0.0	0.0	0.0	0.0	0.0	0.0	0.0	0.0	0.0	0.0	0.0	0.0	0.0
Alcoholische en niet-alcoholische dranken	2	2218	43	Sportdrank Extran Energy		N	100	g	1	N	Per 100g. gem van orange en cranberry. Verrijkt met: Vitamine C.	59	250		0.0	0.0	0.0	0.0	0.0	0.0	0.0	0.0	0.0	0.0	0.0	0.0	0.0	0.0	0.0	0.0	0.0	0.0	0.0	0.0	0.0	0.0	0.0	0.0	0.0	0.0	0.0	0.0	0.0	0.0	0.0	0.0	0.0	0.0	0.0
Alcoholische en niet-alcoholische dranken	2	2219	48	Sportdrank Extran Hydro		N	100	g	1	N	Per 100g. gem van citrus en lemon ice	29	124		0.0	0.0	0.0	0.0	0.0	0.0	0.0	0.0	0.0	0.0	0.0	0.0	0.0	0.0	0.0	0.0	0.0	0.0	0.0	0.0	0.0	0.0	0.0	0.0	0.0	0.0	0.0	0.0	0.0	0.0	0.0	0.0	0.0	0.0	0.0
Alcoholische en niet-alcoholische dranken	2	2443	36	Sportdrank River Powerdrink/Freeway		N	100	g	1	N	Per 100g. river powerdrink vruchten, citrus, sinaasappel, freeway power generation orange, bluecrystal. Verrijkt met: Vitamine B6 totaal, Vitamine E totaal, Nicotinezuur.	32	134			0.0	0.0		0.0		0.0	0.0	0.0		0.0	0.0	0.0	0.0	0.0	0.0	0.0	0.0	0.0	0.0	0.0	0.0	0.0	0.0	0.0	0.0	0.0	0.0	0.0	0.0	0.0	0.0	0.0	0.0	0.0
Hartig broodbeleg	10	575	51	Spread sandwich- naturel		N	100	g	1	N	Per 100g	235	975		1.6	0.5	1.1	19.0	18.2	1.2	5.9	11.1	9.9				0.0	0.0			0.0			0.1	0.0	0.0	0.0	10.9	0.1	0.0		0.1	3.8	22.8	0.0	6.0			0.4
Hartig broodbeleg	10	3174	44	Spread sandwich- overige smaken		N	100	g	1	N	Per 100g. heinz, gem van 6 smaken	186	775		1.6	0.5	1.1	13.2	12.7	0.9	4.0	7.7
Gebak en koek	7	262	30	Spritsstukken		N	100	g	1	N	Per 100g. nobo en gekocht bij de bakker	526	2201		5.0	4.2	0.8	28.2	26.8	16.2	8.7	2.1	2.1		0.0	0.0	0.6	0.8			3.1		0.0	4.9	0.2	0.0	0.8	21.0	0.8	0.3		0.5	9.8	24.8	15.4	1.0	0.5		0.7
Gebak en koek	7	2409	49	Spritsstukken m chocolade		N	100	g	1	N	Per 100g	539	2254		4.9	3.4	1.5	30.1	28.6	13.0	7.8	2.8	2.1		0.1	0.1	0.5	0.7		0.0	2.7		0.0	4.4	0.2	0.0	0.7	21.6	0.8	0.3		0.4	13.1	25.8	13.2	0.9	0.4		0.7
Vis	22	1607	41	Sprotfilet gerookt		N	100	g	1	N	Per 100g	212	883		19.9	0.0	19.9	14.8	13.6	5.1	6.6	1.7	0.1								0.2			7.2	0.0		0.6	24.6	7.1			0.5	3.5	22.5		0.6			0.4
Groenten	9	1147	43	Spruitjes diepvries gekookt		N	100	g	1	N	Per 100g	45	189		2.3	2.3	0.0	0.7	0.5	0.1	0.0	0.3	0.1	0.0	0.0	0.0	0.0	0.0	0.0	0.0	0.0	0.0	0.0	0.0	0.0	0.0	0.0	16.9	1.3	0.0	0.0	0.0	2.2	6.2	0.0	46.0	0.0	0.0	0.0
Groenten	9	55	35	Spruitjes gekookt		N	100	g	1	N	Per 100g	45	189		2.3	2.3	0.0	0.7	0.5	0.1	0.0	0.3	0.1					0.0		0.0	0.0			0.0			0.0	16.9	1.3	0.0		0.0	2.2	6.2	0.0	46.0			0.0
Groenten	9	564	44	Spruitjes rauw		N	100	g	1	N	Per 100g	44	186		2.3	2.3	0.0	0.7	0.5	0.1	0.0	0.3	0.1	0.0	0.0	0.0	0.0	0.0	0.0	0.0	0.0	0.0	0.0	0.0	0.0	0.0	0.0	16.9	1.3	0.0	0.0	0.0	2.2	6.2	0.0	46.0	0.0	0.0	0.0
Samengestelde gerechten	18	647	52	Stamppot boerenkool m worst		N	100	g	1	N	Per 100g	125	521		4.3	1.9	2.4	6.9	6.5	2.5	2.5	1.4	1.1	0.0	0.0	0.0	0.3	0.3	0.0	0.0	1.9	0.0	0.0	1.7	0.0	0.0	0.1	22.1	1.7	0.0	0.0	0.3	11.1	36.5	0.0	3.1	0.0	0.0	0.3
Samengestelde gerechten	18	1483	45	Stamppot boerenkool z vlees bereid		N	100	g	1	N	Per 100g	85	355		2.3	2.3	0.0	2.5	2.3	0.9	0.5	0.9	0.7	0.0	0.0	0.0	0.9	0.6	0.0	0.0	6.2	0.0	0.0	2.5	0.0	0.0	0.0	18.3	0.3	0.0	0.0	0.1	9.5	19.0	0.1	7.9	0.0	0.0	0.4
Samengestelde gerechten	18	1531	24	Stamppot rauwe andijvie z vlees bereid		N	100	g	1	N	Per 100g	65	274		1.9	1.6	0.2	0.4	0.3	0.1	0.0	0.2	0.1	0.0	1.1	0.7	0.4	0.9	0.1	0.0	1.2	0.0	0.0	3.9	0.3	0.0	0.3	25.0	1.6	0.1	0.0	0.2	5.2	8.6	0.5	22.1	0.1	0.0	0.0
Samengestelde gerechten	18	1485	53	Stamppot wortel/ui z vlees bereid		N	100	g	1	N	Per 100g	62	262		1.2	1.2	0.0	1.6	1.5	0.6	0.3	0.6	0.5	0.0	0.0	0.0	0.9	0.7	0.0	0.0	6.4	0.0	0.0	2.5	0.0	0.0	0.0	19.3	0.2	0.0	0.0	0.1	9.7	18.8	0.1	5.4	0.1	0.0	0.4
Samengestelde gerechten	18	1191	34	Stamppot zuurkool m worst		N	100	g	1	N	Per 100g	93	391		3.4	1.1	2.3	4.4	4.2	1.4	1.9	0.7	0.5	0.0	0.1	0.1	0.0	0.2	0.0	0.0	0.2	0.0	0.0	1.5	0.1	0.0	0.1	20.1	2.3	0.0	0.0	0.3	11.6	42.4	0.0	2.1	0.0	0.0	0.2
Samengestelde gerechten	18	1486	57	Stamppot zuurkool z vlees bereid		N	100	g	1	N	Per 100g	54	228		1.6	1.3	0.3	0.3	0.2	0.1	0.0	0.1	0.0	0.0	1.7	1.1	0.7	1.4	0.2	0.0	1.8	0.0	0.0	5.4	0.5	0.0	0.5	25.0	1.9	0.1	0.0	0.3	6.7	11.5	0.8	21.1	0.2	0.0	0.1
Preparaten	17	3156	47	Standaard 1 zuigelingenmelk p 100 ml	Kruidvat	N	100	ml	1	N	Per 100ml	67	282		1.4	0.0	1.4	3.5	3.3				0.6
Preparaten	17	3157	51	Standaard 2 opvolgmelk p 100 ml	Kruidvat	N	100	ml	1	N	Per 100ml	64	268		1.7	0.0	1.7	2.8	2.7				0.5
Preparaten	17	3158	55	Standaard 3 opvolgmelk p 100 ml	Kruidvat	N	100	ml	1	N	Per 100ml	70	294		1.7	0.0	1.7	2.9	2.8				0.5
Groenten	9	126	32	Sterkers rauw		N	100	g	1	N	Per 100g	15	60		2.0	2.0	0.0	0.0	0.0	0.0	0.0	0.0	0.0	0.0	0.0	0.0	0.0	0.0	0.0	0.0	0.0	0.0	0.0	0.0	0.0	0.0	0.0	0.0	0.0	0.0	0.0	0.0	0.0	0.0	0.0	0.0	0.0	0.0	0.0
Preparaten	17	2133	26	Stimulance	Nutricia	N	100	g	1	N	Per 100g	182	747		3.4	3.4	0.0	0.3	0.3	0.0	0.1	0.2	0.2
Vis	22	357	49	Stokvis geweekt		N	100	g	1	N	Per 100g	138	586		32.5	0.0	32.5	0.9	0.7	0.2	0.1	0.4	0.0	0.0	0.0	0.0	0.0	0.0	0.0	0.0	0.0	0.0	0.0	0.0	0.0	0.0	0.0	0.0	0.0	0.0	0.0	0.0	0.0	0.0	0.0	0.0	0.0	0.0	0.0
Brood	3	2817	52	Stol m spijs gem m en z noten		N	100	g	1	N	Per 100g	282	1191	1.2	7.7	7.7	0.0	3.4	3.2	1.1	1.4	0.7	0.6		0.0	0.0	0.2	0.4		0.0	0.9	0.0	0.0	2.1	0.1	0.0	0.2	22.2	0.7	0.0		0.1	8.4	41.8	1.0	1.7	0.1	0.0	0.2
Brood	3	2792	54	Stol m spijs m noten		N	100	g	1	N	Per 100g. gemiddelde van stol met amandelspijs en banket(imitatie)spijs	288	1214	1.3	7.8	7.8	0.0	4.3	4.1	1.3	2.0	0.8	0.7		0.0	0.0	0.2	0.5		0.0	0.9	0.0	0.0	2.3	0.2		0.2	19.3	0.7	0.0		0.1	7.2	47.3	0.7	1.4	0.1	0.0	0.2
Brood	3	2791	49	Stol m spijs z noten		N	100	g	1	N	Per 100g. gem van stol met amandelspijs en banket(imitatie)spijs	276	1167	1.2	7.7	7.7	0.0	2.4	2.3	1.0	0.8	0.5	0.5		0.0	0.0	0.1	0.3			0.8		0.0	1.7			0.2	27.4	0.6	0.0		0.1	10.5	31.9	1.6	2.2	0.1		0.3
Suiker, snoep, zoet beleg en zoete sauzen	20	523	28	Stophoest		N	100	g	1	N	Per 100g	396	1683		0.6	0.0	0.6	0.0	0.0	0.0	0.0	0.0	0.0	0.0	0.0	0.0	0.0	0.0	0.0	0.0	0.0	0.0	0.0	0.0	0.0	0.0	0.0	0.0	0.0	0.0	0.0	0.0	0.0	0.0	0.0	0.0	0.0	0.0	0.0
Suiker, snoep, zoet beleg en zoete sauzen	20	427	42	Stroop appel-		N	100	g	1	N	Per 100g	236	1001		1.9	1.9	0.0	0.0	0.0	0.0	0.0	0.0	0.0	0.0	0.0	0.0	0.0	0.0	0.0	0.0	0.0	0.0	0.0	0.0	0.0	0.0	0.0	0.0	0.0	0.0	0.0	0.0	0.0	0.0	0.0	0.0	0.0	0.0	0.0
Suiker, snoep, zoet beleg en zoete sauzen	20	3064	39	Stroop appel- verrijkt met ijzer		N	100	g	1	N	Per 100g. gem van Hero en Frutesse rinse appelstroop. Verrijkt met: IJzer totaal, IJzer non haem.	285	1211		2.3	2.3	0.0	0.0	0.0	0.0	0.0	0.0	0.0	0.0	0.0	0.0	0.0	0.0	0.0	0.0	0.0	0.0	0.0	0.0	0.0	0.0	0.0	0.0	0.0	0.0	0.0	0.0	0.0	0.0	0.0	0.0	0.0	0.0	0.0
[truncated: 363 more rows]
[truncated: 106 more columns]
