# Supplementary material for: Dietary trends from 1950 to 2010: a Dutch cookbook analysis
Source: J Nutr Sci. 2019 Feb 19;8:e5. doi: 10.1017/jns.2019.3 (PMC6391581; doi:10.1017/jns.2019.3)
Supplement: Supplementary file 1 [file S204867901900003Xsup001.zip › S204867901900003Xsup001/JNS 1900003 Supplementary material Recipes.xlsx]

## Sheet: Recipes
.
Recipe_nr	Recipe_nm	Recipe_src	Page_nr	Persons	Cuisine	Veg/non-veg	Ingredient_1	Quantity_1	Category_1	Ingredient_2	Quantity_2	Category_2	Ingredient_3	Quantity_3	Category_3	Ingredient_4	Quantity_4	Category_4	Ingredient_5	Quantity_5	Category_5	Ingredient_6	Quantity_6	Category_6	Ingredient_7	Quantity_7	Category_7	Ingredient_8	Quantity_8	Category_8	Ingredient_9	Quantity_9	Category_9	Ingredient_10	Quantity_10	Category_10	Ingredient_11	Quantity_11	Category_11	Ingredient_12	Quantity_12	Category_12	Ingredient_13	Quantity_13	Category_13	Ingredient_14	Quantity_14	Category_14	Ingredient_15
1	Andijviestamppot	2010	243	4	Dutch	Vegetarian	Andijvie rauw	750	vegetable	Aardappelen z schil gekookt gem	1000	staple	Water gem	200	other	Melk halfvolle	250	other	Boter ongezouten	25	oil_and_fat
2	Artisjoksalade_met_Pasta	2010	246	4	Dutch	Vegetarian	Artisjok rauw	160	vegetable	Ketchup tomaten-	68	other	Selderij blad- vers	1	other	Pasta witte gem gekookt	100	staple	Ei kippen- gekookt gem	100	protein	Olijven blik/glas	32	other	Mayonaiseproduct m yoghurt	125	other
3	Bleekselderijschotel	2010	259	4	Dutch	Vegetarian	Selderij bleek- rauw	500	vegetable	Prei rauw	300	vegetable	Boter ongezouten	20	oil_and_fat	Bouillon van blokje bereid	400	other	Bonen bruine blik/glas	250	protein	Kaas Goudse 48+ belegen	200	protein
4	Bloemkool_Kantonese	2010	262	4	non-Dutch	Non-veg	Kool bloem- rauw	700	vegetable	Olie zonnebloem-	20	oil_and_fat	Kipfilet rauw	250	protein	Ui rauw	100	vegetable	Saus ketjap-	30	other	Pasta witte gem gekookt	250	staple	Bouillon van blokje bereid	250	other	Meel aardappel-	4	other
5	Bloemkoolsalade_met_kip	2010	264	4	Dutch	Non-veg	Kool bloem- rauw	400	vegetable	Prei rauw	125	vegetable	Tomaat rauw gem	320	vegetable	Kipfilet bereid	400	protein	Yoghurt magere	200	other	Banaan	75	fruit	Sap citroen- vers	2	other	Kerrie djawa	4	other	Bieslook vers	6	vegetable
6	Boerenkoolstamppot	2010	265	4	Dutch	Non-veg	Kool boeren- rauw	1000	vegetable	Aardappelen z schil gekookt gem	1000	staple	Worst rook- gekookt gem	350	protein	Boter ongezouten	40	oil_and_fat
7	Boerenkoolstamppot_met_kippenlevers	2010	266	4	Dutch	Non-veg	Aardappelen z schil gekookt gem	1000	staple	Kool boeren- gekookt	500	vegetable	Lever kippen- rauw	400	protein	Spek ontbijt-	100	protein	Ketchup curry-	85	other	Water gem	100	other	Meel aardappel-	10	other	Rozemarijn gedroogd	1	other	Oregano gedroogd	1	other
8	brussels lof met aardappelpuree harde eieren en mosterdsaus	1970	149	4	Dutch	Vegetarian	Witlof rauw	500	vegetable	Aardappelen z schil gekookt gem	1250	staple	Ei kippen- gekookt gem	100	protein	Water gem	250	other	Boter ongezouten	15	oil_and_fat	Bloem tarwe- patent	15	other	Mosterd	25	other	Boter ongezouten	30	oil_and_fat	Melk halfvolle	415	other
9	spinazie met roerei en ham	1970	150	4	Dutch	Non-veg	Spinazie gekookt	2000	vegetable	Boter ongezouten	25	oil_and_fat	Room kook-	20	other	Aardappelen gebakken	500	staple	Boter ongezouten	30	oil_and_fat	Ei kippen- gebakken	50	protein	Ei kippen- gebakken	200	protein	Melk halfvolle	60	other	Boter ongezouten	20	oil_and_fat	Ham schouder-	120	protein
10	gevulde slakropjes met gehakt	1970	151	4	Dutch	Non-veg	Sla krop- gekookt	1500	vegetable	Brood	140	staple	Boter ongezouten	80	oil_and_fat	Gehakt hoh rauw	400	protein	Paneermeel	20	other
11	koolschotel met varkensgehakt en doorregen spek	1970	166	4	Dutch	Non-veg	Kool savooie- gekookt	1500	vegetable	Boter ongezouten	25	oil_and_fat	Gehakt varkens- rauw	200	protein	Spek rook- mager rauw	125	protein	Aardappelen z schil gekookt gem	1500	staple	Boter ongezouten	35	oil_and_fat	Melk halfvolle	500	other
12	zuurkool met gebraden ribbetjes en aardappelpuree	1970	168	4	Dutch	Non-veg	Kool zuur- gekookt	1000	vegetable	Varkenskrabbetjes bereid	675	protein	Boter ongezouten	35	oil_and_fat	Aardappelen z schil gekookt gem	1500	staple	Boter ongezouten	35	oil_and_fat	Melk halfvolle	500	other
13	zuurkoolschotel met lever en spek	1970	168	4	Dutch	Non-veg	Kool zuur- gekookt	750	vegetable	Spek vers vet rauw	150	protein	Lever varkens- rauw	250	protein	Appel z schil gem	240	fruit	Aardappelen z schil gekookt gem	1250	staple	Boter ongezouten	30	oil_and_fat	Melk halfvolle	415	other
14	vegetarische zuurkoolschotel	1970	168	4	Dutch	Vegan	Kool zuur- gekookt	1000	vegetable	Kastanjes	500	staple	Boter ongezouten	45	oil_and_fat	Peterselie vers	4	other	Appel z schil gem	480	fruit
15	zuurkool met knakworstjes en pureerand	1970	169	4	Dutch	Non-veg	Kool zuur- gekookt	750	vegetable	Vet varkens- uitgesmolten	60	oil_and_fat	Worst knak- blik/glas	40	protein	Aardappelen z schil gekookt gem	1250	staple	Boter ongezouten	30	oil_and_fat	Melk halfvolle	415	other
16	schotel van bruine bonen	1970	169	4	Dutch	Non-veg	Bonen witte/bruine gedroogd	400	staple	Wortelen winterpeen gekookt	750	vegetable	Ui gebakken	200	vegetable	Rundvlees <5 g vet rauw gem	200	protein	Vet varkens- uitgesmolten	75	oil_and_fat	Water gem	280	other
17	bruine bonen met rookspek stoofperen en ui	1970	170	4	Dutch	Non-veg	Bonen witte/bruine gedroogd	400	staple	Spek rook- mager bereid	200	protein	Peer z schil	750	fruit	Ui gebakken	50	vegetable	Water gem	280	other
18	kapucijnerschotel met gevulde pureerand	1970	170	4	Dutch	Non-veg	Kapucijners gedroogd	400	staple	Boter ongezouten	20	oil_and_fat	Aardappelen z schil gekookt gem	1250	staple	Boter ongezouten	30	oil_and_fat	Melk halfvolle	415	other	Selderij knol- gekookt	400	vegetable	Gehakt hoh rauw	100	protein	Boter ongezouten	25	oil_and_fat	Bloem tarwe- patent	25	other	Bouillonblokje	20	other	Water gem	250	other	Prei gekookt	125	vegetable	Water gem	600	other
19	stamppot boerenkool met spek en rookworst	1970	179	4	Dutch	Non-veg	Kool boeren- rauw	2000	vegetable	Aardappelen z schil gekookt gem	2000	staple	Spek vers vet rauw	200	protein	Worst rook- gekookt gem	200	protein
20	hutspot met klapstuk	1970	179	4	Dutch	Non-veg	Runderklapstuk bereid	400	protein	Wortelen winterpeen gekookt	1500	vegetable	Aardappelen z schil gekookt gem	2000	vegetable	Ui gekookt	500	vegetable	Vet rund- uitgesmolten	80	oil_and_fat
21	hutspot met bruine bonen	1970	179	4	Dutch	Non-veg	Bonen witte/bruine gedroogd	400	protein	Wortelen winterpeen gekookt	1500	vegetable	Aardappelen z schil gekookt gem	2000	staple	Ui gekookt	500	vegetable	Vet rund- uitgesmolten	80	oil_and_fat	Water gem	280	other
22	stoofpot van koolraap met kaas	1970	180	4	Dutch	Vegetarian	Koolraap gekookt	2000	vegetable	Aardappelen z schil gekookt gem	2000	staple	Kaas Goudse 48+ jong	275	protein	Boter ongezouten	80	oil_and_fat
23	stamppot witte kool met schapevlees	1970	180	4	Dutch	Non-veg	Schapenvlees >10 g vet rauw gem	400	protein	Kool witte gekookt	2000	vegetable	Aardappelen z schil gekookt gem	2000	staple	Boter ongezouten	80	oil_and_fat
24	stamppot savooiekool met schapevlees	1970	180	4	Dutch	Non-veg	Schapenvlees >10 g vet rauw gem	400	protein	Kool savooie- gekookt	2000	vegetable	Aardappelen z schil gekookt gem	2000	staple	Boter ongezouten	80	oil_and_fat
25	stamppot zuurkool met spek en worst	1970	180	4	Dutch	Non-veg	Kool zuur- gekookt	1000	vegetable	Aardappelen z schil gekookt gem	2000	staple	Spek vers vet rauw	200	protein	Runderbraadworst bereid	200	protein
26	stamppot zuurkool en krabbetjes	1970	180	4	Dutch	Non-veg	Kool zuur- gekookt	1000	vegetable	Aardappelen z schil gekookt gem	2000	staple	Varkenskrabbetjes rauw	750	protein	Boter ongezouten	50	oil_and_fat
27	hete bliksem	1970	181	4	Dutch	Non-veg	Appel z schil gem	2000	fruit	Aardappelen z schil gekookt gem	2000	staple	Spek mager bereid	400	protein	Boter ongezouten	80	oil_and_fat
28	stamppot andijvie	1970	181	4	Dutch	Non-veg	Aardappelen z schil gekookt gem	2000	staple	Spek rook- mager bereid	250	protein	Andijvie rauw	750	vegetable
29	stamppot rauwe bladgroente	1970	181	4	Dutch	Non-veg	Aardappelen z schil gekookt gem	2000	staple	Spek rook- mager bereid	250	protein	Groenten rauw gem	750	vegetable
30	stamppot snijbonen en witte bonen met worst	1970	182	4	Dutch	Non-veg	Bonen snij- gekookt	1000	vegetable	Aardappelen z schil gekookt gem	2000	staple	Worst rook- gekookt gem	400	protein	Bonen witte/bruine gedroogd	400	staple	Boter ongezouten	80	oil_and_fat	Water gem	280	other
31	Irish stew	1970	182	4	non-Dutch	Non-veg	Schapenvlees >10 g vet rauw gem	400	protein	Aardappelen z schil gekookt gem	2000	staple	Wortelen winterpeen gekookt	500	vegetable	Kool witte gekookt	1000	vegetable	Ui gekookt	500	vegetable	Peterselie vers	2	other	Kruidnagel	2	other	Boter ongezouten	80	oil_and_fat
32	gestoofde aardappelschijfjes	1970	191	4	Dutch	Vegetarian	Aardappelen z schil gekookt gem	1000	staple	Ui gebakken	500	vegetable	Tomaat gestoofd	400	vegetable	Kaas Goudse 48+ oud	40	protein
33	schotel van aardappelpuree met vlees gebakken ui en kerriesaus	1970	192	4	Dutch	Non-veg	Aardappelen z schil gekookt gem	1000	staple	Rundvlees <10 g vet bereid gem	175	protein	Ui gebakken	150	vegetable	Water gem	250	other	Boter ongezouten	20	oil_and_fat	Bloem tarwe- patent	20	other	Ui gebakken	50	vegetable	Kerrie djawa	1	other
34	koude groenteschotel met geboorde aardappeltjes	1970	194	4	Dutch	Vegetarian	Aardappelen z schil gekookt gem	1500	staple	Kool bloem- gekookt	500	vegetable	Bonen sperzie- gekookt	500	vegetable	Komkommer m schil rauw	600	vegetable	Hangop	60	other	Bieslook vers	6	other
35	nasi goreng	1970	197	4	non-Dutch	Non-veg	Rijst witte rauw	500	staple	Varkensvlees <10 g vet bereid gem	300	protein	Garnalen Hollandse gekookt	100	protein	Ui gebakken	300	vegetable	Knoflook vers	8	other	Garnalenpasta trassie	2	other	Komijnzaad gedroogd	4	other	Peper Spaanse rauw	20	vegetable	Ei kippen- gebakken	100	protein	Water gem	575	other
36	nasi koening	1970	198	4	non-Dutch	Non-veg	Rijst witte rauw	500	staple	Ei kippen- gekookt gem	100	protein	Gehakt hoh rul gebakken	175	protein	Ui gebakken	25	vegetable	Groente soep- gekookt	675	vegetable	Knoflook vers	16	other	Ui gekookt	80	vegetable	Water gem	1000	other	Water gem	575	other
37	bami	1970	199	4	non-Dutch	Non-veg	Pasta witte rauw	300	staple	Ui gekookt	160	vegetable	Olie zonnebloem-	75	oil_and_fat	Kool witte gekookt	200	vegetable	Prei gekookt	250	vegetable	Kool bloem- gekookt	200	vegetable	Bonen sperzie- gekookt	200	vegetable	Selderij bleek- gekookt	150	vegetable	Varkensvlees <10 g vet bereid gem	300	protein	Knoflook vers	8	other	Garnalen Hollandse gekookt	100	protein	Water gem	459	other
38	kabeljauw a lespagnol	1970	206	4	non-Dutch	Non-veg	Kabeljauwfilet gebakken/gestoofd	400	protein	Olie olijf-	40	oil_and_fat	Knoflook vers	2	other	Rijst witte gekookt	400	staple	Ui rauw	200	vegetable	Puree tomaten- geconcentreerd blik	50	vegetable	Wijn witte droge	150	other
39	spaanse stoofpot	1970	207	4	non-Dutch	Non-veg	Runderriblappen bereid	400	protein	Knoflook vers	2	other	Ui rauw	150	vegetable	Olie olijf-	30	oil_and_fat	Tomaat gewoon rauw	800	vegetable	Wijn witte droge	100	other	Water gem	100	other	Pasta witte rauw	200	staple	Doperwten middelfijn blik/glas	150	vegetable	Aubergine rauw	280	vegetable	Worst salami	100	protein	Water gem	306	other
40	spaanse frikadellen	1970	208	4	non-Dutch	Non-veg	Gehakt kalfs- rul gebakken	400	protein	Brood wit- gem van melk- en waterwit	140	staple	Ei kippen- gekookt gem	50	protein	Olie olijf-	20	oil_and_fat	Paprika groene gekookt	65	vegetable	Olijven blik/glas	40	other
42	schotel van lamspoelet met rijst	1970	210	4	non-Dutch	Non-veg	Lamsvlees <10 g vet rauw gem	500	protein	Paprika groene rauw	130	vegetable	Knoflook vers	2	other	Rozijnen gedroogd	20	fruit	Rijst witte rauw	150	staple	Wijn witte droge	100	other	Sap sinaasappel- m vruchtvlees	100	other	Water gem	172.5	other
45	poularde carmen	1970	212	4	non-Dutch	Non-veg	Kip m vel rauw	1000	protein	Mosterd	25	other	Olie olijf-	50	oil_and_fat	Sherry	100	other	Eidooier kippen- rauw	15	protein	Room kook-	125	other	Noten amandelen z vliesje ongezouten	25	other	Ui gebakken	200	vegetable	Tomaat gewoon gekookt	600	vegetable	Knoflook vers	4	other	Banaan	320	fruit	Sinaasappel	520	fruit
46	poularde monterry	1970	213	4	non-Dutch	Non-veg	Kip m vel rauw	1000	protein	Olie olijf-	75	oil_and_fat	Knoflook vers	2	other	Ketchup tomaten-	51	other	Noten amandelen z vliesje ongezouten	50	other	Rozijnen gedroogd	12	fruit	Druiven witte m schil	200	fruit	Banaan	230	fruit
47	kampmenu 1	1970	230	4	Dutch	Non-veg	Ei kippen- rauw gem	200	protein	Boter ongezouten	25	oil_and_fat	Aardappelen z schil gekookt gem	2000	staple	Spinazie gekookt	750	vegetable	Spek rook- mager bereid	150	protein	Yoghurt magere	500	other	Siroop vruchtenlimonade-	90	sweet_stuff
48	kampmenu 3	1970	230	4	non-Dutch	Non-veg	Nasi goreng blik/diepvries	1400	staple	Ei kippen- gebakken	200	protein	Komkommer m schil rauw	800	vegetable
49	kampmenu 4	1970	230	4	Dutch	Non-veg	Wortelen rauw gem	400	vegetable	Aardappelen z schil gekookt gem	1250	staple	Ui rauw	100	vegetable	Worst knak- blik/glas	40	protein
50	kampmenu 5	1970	231	4	Dutch	Vegetarian	Kool spits- gekookt	1000	vegetable	Aardappelen z schil gekookt gem	1750	staple	Kerrie djawa	4	other	Ui gekookt	100	vegetable	Boter ongezouten	25	oil_and_fat	Kaas Goudse 48+ jong	300	protein
51	kampmenu 8	1970	232	4	non-Dutch	Non-veg	Pasta witte gem gekookt	400	staple	Worst boterham-	300	protein	Ui gekookt	500	vegetable	Puree tomaten- geconcentreerd blik	68	vegetable	Boter ongezouten	50	oil_and_fat
52	kampmenu 10	1970	232	4	Dutch	Non-veg	Makreel in olie blik	250	protein	Spinazie diepvries gekookt	750	vegetable	Aardappelen z schil gekookt gem	1750	staple	Boter ongezouten	100	oil_and_fat
53	kampmenu 11	1970	233	4	non-Dutch	Non-veg	Ei kippen- gebakken	200	protein	Ham achter-	100	protein	Melk halfvolle	60	other	Tomaat rauw gem	1000	vegetable	Boter ongezouten	40	oil_and_fat	Rijst witte rauw	400	staple	Kwark magere	250	other	Water gem	460	other
54	pompoenschotel	1970	234	4	Dutch	Vegetarian	Boter ongezouten	75	oil_and_fat	Ui gekookt	100	vegetable	Pompoen gekookt	2000	vegetable	Tomaat rauw gem	200	vegetable	Suiker kristal-	4	sweet_stuff	Zout zonder toegevoegd jodium	2	other	Kaas Parmezaanse	20	protein
55	erwtensoep met buikspek als volledig maal	1970	58	4	Dutch	Non-veg	Water gem	2500	other	Erwten groene gedroogd	600	staple	Spek vers vet rauw	250	protein	Selderij knol- gekookt	800	vegetable	Peterselie vers	100	vegetable	Prei gekookt	150	vegetable	Bouillonblokje	25	other
56	erwtensoep met gehaktballetjes als volledig maal	1970	59	4	Dutch	Non-veg	Water gem	2500	other	Erwten groene gedroogd	600	staple	Gehakt varkens- rauw	200	protein	Margarine 80% vet > 24 g verz vetz ongezouten	50	oil_and_fat	Selderij knol- gekookt	800	vegetable	Peterselie vers	100	vegetable	Prei gekookt	300	vegetable
57	bruine-bonensoep als volledig maal	1970	59	4	Dutch	Non-veg	Bouillon van blokje bereid	2500	other	Bonen witte/bruine gedroogd	600	staple	Kruidnagel	3	other	Peper zwarte/witte	4	other	Boter ongezouten	30	oil_and_fat	Ui rauw	225	vegetable	Selderij knol- gekookt	400	vegetable	Peterselie vers	4	other
58	aubergineschotel	1970	234	4	non-Dutch	Vegetarian	Boter ongezouten	75	oil_and_fat	Ui rauw	100	vegetable	Aubergine gekookt	1120	vegetable	Tomaat rauw gem	200	vegetable	Suiker kristal-	4	sweet_stuff	Zout zonder toegevoegd jodium	2	other	Kaas Parmezaanse	20	protein
59	potage a la provencale als volledig maal	1970	65	4	non-Dutch	Non-veg	Varkensschouderkarbonade rauw	500	protein	Worst cervelaat-	400	protein	Wortelen winterpeen gekookt	700	vegetable	Koolrabi gekookt	450	vegetable	Ui gekookt	200	vegetable	Prei gekookt	300	vegetable	Kool witte gekookt	1000	vegetable	Knoflook vers	4	other	Peterselie vers	100	vegetable	Aardappelen z schil gekookt gem	500	staple	Water gem	2500	other
60	chili con carne	2010	267	4	non-Dutch	Non-veg	Gehakt mager runder- rul gebakken	500	protein	Ui gebakken	200	vegetable	Olie olijf-	30	oil_and_fat	Paprika groene gekookt	130	vegetable	Peper Spaanse rauw	10	vegetable	Tomaat in blik	400	vegetable	Bonen bruine blik/glas	800	staple
61	Kidneybonen met spruitjes en tortilla's	2010	268	4	non-Dutch	Vegetarian	Spruitjes gekookt	500	vegetable	Tomaat gekookt gem	260	vegetable	Bonen kidney- rode blik/glas	300	staple	Olie mais-	20	oil_and_fat	Ui gebakken	200	vegetable	Sla ijsberg- rauw	50	vegetable	Wrap/Tortilla	560	staple	Kaas Goudse 48+ jong	150	protein	Room zure	125	oil_and_fat
62	chinees koolgerecht	2010	272	4	non-Dutch	Non-veg	Varkensvlees <10 g vet bereid gem	300	protein	Olie zonnebloem-	20	oil_and_fat	Garnalen Hollandse gekookt	50	protein	Ui gebakken	200	vegetable	Prei rauw	150	vegetable	Kool Chinese rauw	500	vegetable	Rijst witte rauw	400	staple	Tauge rauw	200	vegetable	Water gem	460	other
63	kapucijnermaaltijd	2010	284	4	Dutch	Non-veg	Kapucijners blik/glas	800	staple	Worst knak- blik/glas	400	protein	Speklap bereid	300	protein	Gehakt varkens- bereid	400	protein	Brood	40	staple	Ui gebakken	100	vegetable
64	knolselderij, gevuld	2010	287	4	Dutch	Non-veg	Selderij knol- gekookt	800	vegetable	Ui gebakken	100	vegetable	Gehakt runder- rul gebakken	250	protein	Boter ongezouten	40	oil_and_fat	Prei rauw	150	vegetable	Kaas Goudse 48+ oud	50	protein
65	koolrolletjes met gehakt	2010	294	4	Dutch	Non-veg	Rijst witte rauw	150	staple	Ui gebakken	100	vegetable	Bouillon van blokje bereid	200	other	Kool witte gekookt	1500	vegetable	Gehakt runder- rul gebakken	500	protein	Ei kippen- gebakken	50	protein	Tomaat in blik	400	vegetable	Room zure	100	oil_and_fat	Bouillonblokje	10	other	Water gem	172.5	other
66	champignontaart	2010	309	4	Dutch	Non-veg	Melk halfvolle	100	other	Gist vers	20	other	Bloem tarwe- patent	250	staple	Boter ongezouten	80	oil_and_fat	Champignons gebakken m zout	750	vegetable	Prei gekookt	125	vegetable	Ei kippen- gebakken	195	protein	Creme fraiche	150	oil_and_fat	Tomaat kers- rauw	250	vegetable
67	paddenstoelen met taco's	2010	312	4	non-Dutch	Non-veg	Gehakt runder- rul gebakken	500	protein	Ui gebakken	100	vegetable	Champignons gebakken m zout	200	vegetable	Kruidenmix blok	15	other	Chips tortilla naturel	120	staple	Sla gem rauw	100	vegetable	Saus tomaten- kant-en-klaar glas	230	other	Kaas Goudse 48+ jong	20	protein	Tomaat rauw gem	130	vegetable	Komkommer m schil rauw	200	vegetable
68	Paksoi met mie	2010	314	4	non-Dutch	Non-veg	Varkensvlees <10 g vet bereid gem	500	protein	Olie zonnebloem-	20	oil_and_fat	Knoflook vers	2	other	Pasta witte rauw	400	staple	Champignons gebakken m zout	200	vegetable	Paksoi gekookt	750	vegetable	Water gem	612	other
69	Quorntoast met prei	2010	326	4	Dutch	Vegetarian	Prei gekookt	400	vegetable	Olie zonnebloem-	25	oil_and_fat	Kerrie djawa	5	other	Bouillon van blokje bereid	10	other	Kaas huttenkase	100	protein	Quorn stukjes onbereid	300	protein	Ui gebakken	100	vegetable	Knoflook vers	2	other	Sambal oelek	3	other	Wijn witte droge	10	other	Room kook-	150	oil_and_fat	Maizena	6	other	Brood	420	staple	Boter ongezouten	30	oil_and_fat	Mosterd
70	Raapstelen stamppot	2010	328	4	Dutch	Vegetarian	Aardappelen z schil gekookt gem	1500	staple	Raapstelen rauw	600	vegetable	Prei gekookt	250	vegetable	Paprika rode gekookt	130	vegetable	Boter ongezouten	30	oil_and_fat	Paprikapoeder	2	other	Kaas Goudse 48+ jong	300	protein
71	Rodekoolovenschotel	2010	333	4	Dutch	Non-veg	Kool rode gekookt	1000	vegetable	Azijn	20	other	Bacon	20	protein	Ui gebakken	200	vegetable	Boter ongezouten	25	oil_and_fat	Appel z schil gem	360	fruit	Suiker basterd- bruine	25	sweet_stuff
72	Gevulde rode kropsla	2010	337	4	Dutch	Non-veg	Sla rode rauw	400	vegetable	Olie zonnebloem-	20	oil_and_fat	Azijn	10	other	Kipfilet bereid	200	protein	Mandarijn	120	fruit	Appel m schil gem	130	fruit	Rozijnen gedroogd	48	fruit	Creme fraiche	125	oil_and_fat	Ketchup tomaten-	26	other	Cognac	10	other
73	Stamppot rucola met quornworstjes met Italiaanse kruiden	2010	340	4	non-Dutch	Vegetarian	Aardappelen kruimig z schil gekookt gem	1500	staple	Quorn fijngehakt onbereid	250	protein	Melk halfvolle	10	protein	Boter ongezouten	30	oil_and_fat	Sla rucola rauw	250	vegetable
74	Sperziebonen met kip	2010	345	4	non-Dutch	Non-veg	Pasta witte rauw	225	staple	Olie zonnebloem-	40	oil_and_fat	Ui gebakken	100	vegetable	Kipfilet bereid	300	protein	Garnalen Hollandse gekookt	150	protein	Saus Chinese zoetzure huishoudelijk bereid	30	other	Bouillon van blokje bereid	10	other	Sherry	5	other	Bonen sperzie- gekookt	500	vegetable	Water gem	344.25	other
75	Sperziebonenstamppot	2010	346	4	Dutch	Non-veg	Aardappelen z schil gekookt gem	1000	staple	Bonen sperzie- gekookt	1000	vegetable	Peer z schil	900	fruit	Varkenslappen bereid	400	protein	Boter ongezouten	50	oil_and_fat
76	Witlofsalade met gerookte kip	2010	368	4	Dutch	Non-veg	Witlof rauw	700	vegetable	Kipfilet bereid	400	protein	Grapefruit	300	fruit	Paprika rode rauw	130	vegetable	Mayonaise	120	oil_and_fat	Oregano gedroogd	80	other
77	Wittekoolhusselpot	2010	370	4	Dutch	Non-veg	Varkenslappen bereid	400	protein	Spek rook- mager bereid	100	protein	Ui gebakken	100	vegetable	Pasta kruiden-/boemboe	95	other	Water gem	20	other	Kool witte rauw	1000	vegetable	Aardappelen z schil gekookt gem	750	staple
78	Hutspot met bruine bonen	2010	371	4	Dutch	Non-veg	Runder doorregen lappen bereid	400	protein	Mosterd	20	other	Boter ongezouten	40	oil_and_fat	Ui gebakken	350	vegetable	Wortelen winterpeen gekookt	1000	vegetable	Aardappelen z schil gekookt gem	750	staple	Bouillonblokje	10	other	Bonen bruine blik/glas	500	staple
79	Moussaka	2010	254	4	non-Dutch	Non-veg	Olie olijf-	10	oil_and_fat	Courgette gekookt	450	vegetable	Aubergine gekookt	280	vegetable	Gehakt lams- bereid	500	protein	Ui gebakken	100	vegetable	Knoflook vers	4	other	Tomaat in blik	400	vegetable	Boter ongezouten	25	oil_and_fat	Ei kippen- gekookt gem	100	protein	Yoghurt halfvolle	250	other
80	Bami Goreng	2010	405	4	non-Dutch	Non-veg	Varkensvlees <5 g vet rauw gem	250	protein	Ketjap zout	20	other	Sherry	10	other	Maizena	3	other	Pasta witte rauw	300	staple	Olie zonnebloem-	30	oil_and_fat	Prei gekookt	300	vegetable	Kool groene rauw	100	vegetable	Tauge rauw	100	vegetable	Water gem	459	other
81	Paella Valanciana	2010	421	4	non-Dutch	Non-veg	Rijst witte rauw	300	staple	Kip m vel rauw	1000	protein	Olie olijf-	40	oil_and_fat	Ui gebakken	100	vegetable	Paprika rode gekookt	65	vegetable	Paprika groene gekookt	65	vegetable	Inktvis rauw	300	protein	Knoflook vers	2	other	Doperwten gekookt	150	vegetable	Olijven blik/glas	48	other	Garnalen Hollandse gekookt	150	protein	Mosselen gekookt	60	protein	Water gem	345	other
82	Couscous met kleurrijke groenten en feta	2010	407	4	non-Dutch	Non-veg	Couscous gekookt	250	staple	Bouillonpoeder	3	other	Ui gebakken	100	vegetable	Knoflook vers	4	other	Aubergine gekookt	280	vegetable	Paprika gele gekookt	65	vegetable	Paprika groene gekookt	65	vegetable	Tomaat tros- rauw	210	vegetable	Olie olijf-	20	oil_and_fat	Kaas 45+	200	protein
83	Eenpansgerecht van tarwe en groenten	2010	408	4	Dutch	Non-veg	Rijst zilvervlies- gekookt	819	staple	Ui gebakken	100	vegetable	Courgette gekookt	900	vegetable	Paprika rode gekookt	65	vegetable	Aubergine gekookt	280	vegetable	Doperwten diepvries gekookt	100	vegetable	Erwten kikker- blik/glas	400	vegetable	Olie zonnebloem-	10	oil_and_fat
84	Enchilada's met bonen	2010	410	4	non-Dutch	Non-veg	Wrap/Tortilla	150	staple	Bonen bruine blik/glas	600	staple	Saus tomaten- kant-en-klaar glas	60	other	Kaas Goudse 48+ belegen	125	protein	Ui gebakken	100	vegetable	Room zure	60	oil_and_fat
85	lasagne uit de oven	2010	412	6	non-Dutch	Non-veg	Pasta witte rauw	300	staple	Olie olijf-	20	oil_and_fat	Ham achter-	75	protein	Tomaten gezeefd pak	400	vegetable	Paprika gekookt gem	65	vegetable	Olijven blik/glas	50	vegetable	Knoflook vers	4	other	Kappertjes	15	other	Ansjovis in olie blik	16	protein	Peterselie vers	4	other	Basilicum vers	1	other	Suiker kristal-	5	sweet_stuff	Wijn rode	10	other	Boter ongezouten	30	oil_and_fat	Bloem tarwe- patent
86	Macaroni met ham en kaas	2010	413	4	Dutch	Non-veg	Pasta witte rauw	400	staple	Olie olijf-	20	oil_and_fat	Ham achter-	200	protein	Kaas Goudse 48+ oud	100	protein	Water gem	612	other
87	Mie met roergebakken kalkoenfilet en groenten	2010	414	4	non-Dutch	Non-veg	Pasta witte rauw	250	staple	Kalkoenfilet (vleeswaar)	350	protein	Maizena	14	other	Kerrie djawa	6	other	Gemberwortel	4	other	Selderij bleek- gekookt	150	vegetable	Paprika groene gekookt	65	vegetable	Paprika rode gekookt	130	vegetable	Courgette gekookt	450	vegetable	Olie zonnebloem-	25	oil_and_fat	Limoen	5	other	Sambal oelek	6	other	Noten cashew- ongezouten	10	protein	Water gem	382.5	other
88	Mihoen met rundvlees	2010	415	4	non-Dutch	Non-veg	Pasta witte rauw	250	staple	Olie zonnebloem-	20	oil_and_fat	Ketjap zoet	40	other	Maizena	14	other	Suiker kristal-	2	sweet_stuff	Runder doorregen lappen bereid	200	protein	Ui gebakken	100	vegetable	Paprika groene gekookt	65	vegetable	Tomaat vlees- gekookt	70	vegetable	Water gem	382.5	other
89	Nasi Goreng	2010	416	4	non-Dutch	Non-veg	Prei gekookt	150	vegetable	Knoflook vers	4	other	Olie zonnebloem-	50	oil_and_fat	Ui gebakken	200	vegetable	Sambal oelek	6	other	Kerrie djawa	2	other	Gemberwortel	1	other	Kipfilet bereid	350	protein	Rijst witte rauw	300	staple	Ketjap zoet	15	other	Water gem	345	other
90	Noedels met kip	2010	418	4	non-Dutch	Non-veg	Kipfilet bereid	250	protein	Ketjap zoet	30	other	Sherry	20	other	Peper zwarte/witte	1	other	Pasta witte rauw	250	staple	Knoflook vers	4	other	Prei gekookt	125	vegetable	Peper Spaanse rauw	10	other	Champignons gebakken m zout	150	vegetable	Bouillon van blokje bereid	10	other	Tauge gekookt	100	vegetable	Water gem	382.5	other
91	Tahoe met paksoi en noedels in Vietnamese kerry-kokossaus	2010	420	4	non-Dutch	Vegetarian	Tahoe	400	protein	Olie arachide-	30	oil_and_fat	Pasta witte m ei gekookt	250	staple	Ui gebakken	100	vegetable	Paprika gekookt gem	65	vegetable	Paksoi gekookt	500	vegetable	Peper Spaanse rauw	10	other	Kerrie djawa	4	other	Kokosmelk	150	oil_and_fat	Bouillon van blokje bereid	10	other	Noten pinda's dry roasted	50	protein
93	Pasta met basilicumsuas (pesto)	2010	424	6	non-Dutch	Vegetarian	Knoflook vers	8	other	Pijnboompitten	50	other	Basilicum vers	100	other	Olie olijf-	25	oil_and_fat	Kaas Parmezaanse	125	protein	Pasta witte rauw	400	staple	Water gem	612	other
94	Pasta met ham en paprika	2010	424	4	non-Dutch	Non-veg	Olie olijf-	40	oil_and_fat	Bacon	200	protein	Knoflook vers	4	other	Paprika groene gekookt	65	vegetable	Ui gebakken	100	vegetable	Tomaat rauw gem	500	vegetable	Kaas Parmezaanse	75	protein	Pasta witte rauw	400	staple	Water gem	612	other
95	Pasta met tomaten en champignons	2010	425	4	non-Dutch	Vegetarian	Pasta witte rauw	400	staple	Olie olijf-	20	oil_and_fat	Bouillon van blokje bereid	20	other	Ui gebakken	100	vegetable	Boter ongezouten	40	oil_and_fat	Tomaat rauw gem	420	vegetable	Basilicum gedroogd	2	other	Kaas Goudse 48+ oud	100	protein	Water gem	612	other
96	Pompoenrisotto met gorgonzola	2010	427	4	non-Dutch	Vegetarian	Ui gebakken	20	vegetable	Knoflook vers	4	other	Olie olijf-	15	oil_and_fat	Pompoen gekookt	500	vegetable	Rijst witte rauw	300	staple	Wijn witte droge	15	other	Bouillon van blokje bereid	85	other	Kaas Gorgonzola	200	protein	Sla rucola rauw	50	vegetable	Water gem	345	other
97	Ravioli met spinazie en ricotta	2010	428	4	non-Dutch	Vegetarian	Bloem tarwe- patent	300	staple	Ei kippen- rauw gem	200	protein	Olie olijf-	30	oil_and_fat	Zout zonder toegevoegd jodium	2	other	Spinazie rauw	250	vegetable	Eiwit kippenei rauw	35	protein	Boter ongezouten	15	oil_and_fat	Kaas Parmezaanse	75	protein
98	Spaghetti alla carbonara	2010	432	4	non-Dutch	Non-veg	Pasta witte rauw	400	staple	Olie olijf-	20	oil_and_fat	Ui gebakken	100	vegetable	Boter ongezouten	20	oil_and_fat	Ham rauwe	125	protein	Ei kippen- gebakken	100	protein	Room kook-	40	other	Kaas Parmezaanse	100	protein	Water gem	612	other
99	Tagliatelle met bolognesesaus	2010	432	6	non-Dutch	Non-veg	Boter ongezouten	50	oil_and_fat	Olie olijf-	30	oil_and_fat	Spek rook- mager bereid	50	protein	Ui gebakken	100	vegetable	Selderij bleek- gekookt	40	vegetable	Wortelen winterpeen gekookt	350	vegetable	Knoflook vers	4	other	Gehakt runder- rul gebakken	300	protein	Bouillon van blokje bereid	10	other	Tomaat in blik	200	vegetable	Puree tomaten- geconcentreerd blik	50	other	Peterselie vers	10	other	Basilicum vers	2	other	Wijn rode	10	other	Pasta witte rauw
100	Tortilla met kip	2010	437	4	non-Dutch	Non-veg	Olie zonnebloem-	40	oil_and_fat	Ui gebakken	100	vegetable	Tomaat rauw gem	70	vegetable	Peper Spaanse rauw	10	other	Kipfilet rauw	300	protein	Olijven blik/glas	48	other	Wrap/Tortilla	240	staple	Avocado	180	other
101	Tortilla's met kip en groenten	2010	437	4	non-Dutch	Non-veg	Wrap/Tortilla	280	staple	Kipfilet bereid	300	protein	Olie mais-	20	oil_and_fat	Ui gebakken	40	vegetable	Peultjes gekookt	250	vegetable	Paprika gekookt gem	65	vegetable	Bouillon van blokje bereid	20	other	Ketjap zoet	20	other	Ketchup tomaten-	8	other	Gemberwortel	4	other	Knoflook vers	2	other	Kerrie djawa	4	other	Maizena	3	other
102	Tostado's met gebakken bonen	2010	439	4	non-Dutch	Non-veg	Bonen kidney- rode gedroogd	200	staple	Olie mais-	60	oil_and_fat	Ui gebakken	200	vegetable	Knoflook vers	4	other	Sap citroen- vers	20	other	Wrap/Tortilla	280	staple	Kipfilet bereid	250	protein	Sla ijsberg- rauw	200	vegetable	Kaas Goudse 48+ belegen	150	protein	Avocado	180	other	Olijven blik/glas	48	other	Tomaat kers- rauw	250	vegetable	Room zure	125	other	Saus Chinese zoetzure huishoudelijk bereid	25	other	Water gem
103	Taco's met gehakt	2010	440	4	non-Dutch	Non-veg	Wrap/Tortilla	270	staple	Gehakt runder- rul gebakken	400	protein	Ui gebakken	20	vegetable	Paprika groene gekookt	65	vegetable	Peper Spaanse rauw	20	other	Saus tomaten- kant-en-klaar glas	300	other	Sla gem rauw	200	vegetable
104	Wraptortilla's met vleesreepjes en groene kool	2010	441	4	non-Dutch	Non-veg	Varkensfiletlappen bereid	400	protein	Kool groene gekookt	750	vegetable	Ui gebakken	160	vegetable	Peper Spaanse rauw	40	other	Peterselie vers	22	other	Olie mais-	60	oil_and_fat	Wrap/Tortilla	270	staple	Sap citroen- vers	20	other	Sap sinaasappel- m vruchtvlees	20	other	Oregano gedroogd	2	other	Komijnzaad gedroogd	1	other
105	Aspergetaart	2010	444	4	Dutch	Non-veg	Bladerdeeg m roomboter, bereid	250	staple	Asperges gekookt	600	vegetable	Kaas Goudse 48+ belegen	100	protein	Ei kippen- rauw gem	200	protein	Wijn witte droge	10	other	Creme fraiche	200	other	Kervel gedroogd	1	other
106	Broodquiche met prei, kaas en cherrytomaat	2010	445	4	Dutch	Vegetarian	Brood meergranen- m div zaden gem	315	staple	Olie olijf-	10	oil_and_fat	Prei gekookt	300	vegetable	Knoflook vers	2	other	Ei kippen- rauw gem	150	protein	Room kook-	10	other	Kaas Bluefort	100	protein	Tomaat kers- rauw	60	vegetable
107	Filodeegrol gevuld met tofu, gedroogde tomaatjes en olijven	2010	446	4	non-Dutch	Vegetarian	Ui gebakken	100	vegetable	Knoflook vers	2	other	Tomaat gedroogd in olie blik/pot	40	vegetable	Olijven blik/glas	50	other	Olie olijf-	10	oil_and_fat	Oregano gedroogd	7	other	Tahoe	500	protein	Kaas Parmezaanse	60	protein	Ei kippen- rauw gem	100	protein	Melk halfvolle	20	other	Kool groene gekookt	50	vegetable	Bladerdeeg m roomboter, bereid	200	staple
108	Hartige taart met venkel, ui en boerenkaas	2010	447	4	Dutch	Non-veg	Brooddeeg (bodem voor pizza/hartige taart)	600	staple	Ui gebakken	500	vegetable	Knoflook vers	8	other	Olie olijf-	15	oil_and_fat	Venkel gekookt	750	vegetable	Ei kippen- rauw gem	150	protein	Melk halfvolle	20	other	Kaas room- zachte	125	protein	Kaas Goudse 48+ belegen	100	protein
109	uientaart	2010	448	4	Dutch	Vegetarian	Croissants uit blik afgebakken	250	staple	Ui gebakken	750	vegetable	Olie olijf-	40	oil_and_fat	Knoflook vers	4	other	Tomaat in blik	450	vegetable	Olijven blik/glas	48	other	Oregano gedroogd	2	other	Ansjovis in olie blik	45	protein	Suiker kristal-	1	sweet_stuff
110	goulashsoep als maaltijd	2010	23	4	non-Dutch	Non-veg	Boter ongezouten	50	oil_and_fat	Ui gebakken	400	vegetable	Runderborstlappen bereid	750	protein	Paprikapoeder	4	other	Water gem	1000	other	Tomaat rauw gem	140	vegetable	Paprika gekookt gem	130	vegetable	Aardappelen z schil gekookt gem	210	staple
111	Minestrone	2010	30	4	Dutch	Non-veg	Spek rook- mager bereid	100	protein	Selderij bleek- gekookt	80	vegetable	Wortelen winterpeen gekookt	180	vegetable	Courgette gekookt	800	vegetable	Kool bloem- gekookt	175	vegetable	Aardappelen z schil gekookt gem	210	staple	Ui gebakken	100	vegetable	Knoflook vers	2	other	Basilicum gedroogd	2	other	Majoraan gedroogd	2	other	Olie olijf-	40	oil_and_fat	Water gem	1500	other	Tomaat rauw gem	250	vegetable	Bonen witte blik/glas	150	staple	Pasta witte rauw
115	Kaasfondue met paprika	2010	100	4	Dutch	Vegetarian	Aardappelen z schil gekookt gem	750	staple	Paprika gekookt gem	65	vegetable	Knoflook vers	2	other	Boter ongezouten	25	oil_and_fat	Wijn witte droge	150	other	Room slag- onbereid	10	other	Kaas Goudse 48+ belegen	500	protein
117	Kaasfondue van Goudse kaas	2010	101	4	Dutch	Non-veg	Kaas Goudse 48+ oud	250	protein	Kaas Goudse 48+ belegen	250	protein	Knoflook vers	4	other	Wijn witte droge	250	other	Sap citroen- vers	2	other	Maizena	2	other	Likeur >25 vol% alc	60	other	Brood wit- melk	300	staple	Ananas	400	fruit	Ham rauwe	200	protein
118	Gehaktstoofschotel	2010	160	4	Dutch	Non-veg	Bouillon van blokje bereid	750	other	Gierst rauw	200	staple	Bonen sperzie- gekookt	250	vegetable	Witlof gekookt	130	vegetable	Gehakt hoh rul gebakken	400	protein
119	Goulash	2010	161	4	non-Dutch	Non-veg	Varkenslappen bereid	500	protein	Bloem tarwe- patent	10	other	Boter ongezouten	75	oil_and_fat	Spek rook- mager bereid	50	protein	Ui gebakken	250	vegetable	Knoflook vers	3	other	Paprikapoeder	3	other	Oregano gedroogd	1	other	Wijn rode	50	other	Tomaat rauw gem	250	vegetable	Room zure	125	other
120	Worstsalade met appel	2010	200	4	Dutch	Non-veg	Worst gekookte	200	protein	Worst salami	200	protein	Ham achter-	200	protein	Augurken zuur	450	vegetable	Ui gebakken	300	vegetable	Appel z schil gem	480	fruit	Sla gem rauw	200	vegetable	Bieslook vers	2	other	Yoghurt magere	60	other	Mayonaise	40	other	Azijn	20	other	Mosterd	2	other
121	Kalkoensalade	2010	217	4	Dutch	Non-veg	Kalkoenfilet rauw	400	protein	Boter ongezouten	20	oil_and_fat	Mayonaise	60	other	Creme fraiche	100	other	Sap citroen- vers	20	other	Bieslook vers	10	other	Augurken zuur	250	vegetable	Selderij bleek- rauw	320	vegetable	Ham achter-	250	protein	Druiven witte m schil	100	fruit	Sla gem rauw	200	vegetable
122	Kip met rijst en doperwtjes	2010	224	4	Dutch	Non-veg	Kip m vel bereid	1000	protein	Olie olijf-	20	oil_and_fat	Spek mager bereid	50	protein	Ui gebakken	200	vegetable	Knoflook vers	3	other	Paprika groene gekookt	65	vegetable	Tomaat rauw gem	210	vegetable	Doperwten diepvries gekookt	200	vegetable	Rijst witte rauw	300	staple	Bouillon van blokje bereid	1000	other	Water gem	345	other
123	Kipfilet in bladerdeeg met sinaasappelkiwisaus	2010	227	4	Dutch	Non-veg	Bladerdeeg m roomboter, bereid	240	staple	Kipfilet rauw	600	protein	Kerrie djawa	2	other	Ui gebakken	20	vegetable	Prei gekookt	100	vegetable	Noten hazel- ongezouten	100	other	Ei kippen- gekookt gem	65	protein	Sinaasappel	260	fruit	Kaneel	4	other	Gemberwortel	6	other	Wijn witte droge	100	other	Creme fraiche	40	other	Kiwi	75	fruit
124	Kipsalade met aardbeien	2010	228	4	Dutch	Non-veg	Kipfilet bereid	300	protein	Aardbeien	500	fruit	Prei gekookt	125	vegetable	Tauge rauw	125	vegetable	Rijst witte gekookt	200	staple	Wijn witte droge	30	other	Olie mais-	20	other	Honing	4	sweet_stuff	Mosterd	2	other
125	Stamppot rauwe andijvie	1989	224	4	Dutch	Vegetarian	Andijvie rauw	750	vegetable	Aardappelen z schil gekookt gem	1000	staple	Melk halfvolle	250	other	Boter ongezouten	25	oil_and_fat
126	Stamppot van boerenkool	1989	225	4	Dutch	Non-veg	Kool boeren- gekookt	1000	vegetable	Aardappelen z schil gekookt gem	1000	staple	Worst rook- gekookt gem	750	protein	Boter ongezouten	40	oil_and_fat
127	Stampot zuurkool met spek	1989	225	4	Dutch	Non-veg	Kool zuur- gekookt	600	vegetable	Aardappelen z schil gekookt gem	1000	staple	Spek vers vet bereid	300	protein	Boter ongezouten	40	oil_and_fat	Melk halfvolle	500	other
128	Hutspot met klapstuk	1989	225	4	Dutch	Non-veg	Runderklapstuk rauw	400	protein	Aardappelen z schil gekookt gem	1500	staple	Wortelen winterpeen gekookt	1500	vegetable	Ui gekookt	400	vegetable	Boter ongezouten	88	oil_and_fat
129	Stamppot sperziebonen	1989	226	4	Dutch	Non-veg	Aardappelen z schil gekookt gem	1000	staple	Bonen sperzie- rauw	1000	vegetable	Peer z schil	350	fruit	Varkenslappen bereid	400	protein	Boter ongezouten	88	oil_and_fat
130	Stamppot uien, rijst en worst	1989	226	4	Dutch	Non-veg	Aardappelen z schil gekookt gem	750	staple	Ui gekookt	1500	vegetable	Rijst witte rauw	200	staple	Worst excl leverproducten gem	400	protein	Water gem	230	other
131	Hete bliksem	1989	227	4	Dutch	Vegetarian	Aardappelen z schil gekookt gem	1500	staple	Appel z schil gem	1500	fruit	Boter ongezouten	88	protein
132	Zuurkool met varkensvlees uit de oven	1989	250	4	Dutch	Non-veg	Kool zuur- gekookt	750	vegetable	Druiven witte m schil	100	fruit	Varkensvlees <5 g vet rauw gem	500	protein	Boter ongezouten	90	oil_and_fat	Ui gebakken	200	vegetable	Knoflook vers	4	other	Aardappelen z schil gekookt gem	500	staple	Melk halfvolle	165	other
133	Jachtschotel	1989	250	4	Dutch	Non-veg	Ui gebakken	400	vegetable	Boter ongezouten	60	oil_and_fat	Rundvlees <10 g vet bereid gem	300	protein	Appel z schil gem	240	fruit	Aardappelen z schil gekookt gem	1000	staple	Bouillon van blokje bereid	20	other
134	Zweeds zeemansvlees	1989	251	4	Dutch	Non-veg	Boter ongezouten	50	oil_and_fat	Ui gebakken	200	vegetable	Runderriblappen bereid	750	protein	Aardappelen z schil gekookt gem	720	staple	Bier pils	165	other
135	Irish stew	1989	251	4	Dutch	Non-veg	Lamsvlees <10 g vet rauw gem	400	protein	Boter ongezouten	40	oil_and_fat	Aardappelen z schil gekookt gem	1000	staple	Wortelen winterpeen gekookt	500	vegetable	Ui gekookt	300	vegetable	Prei gekookt	150	vegetable	Kool savooie- gekookt	500	vegetable
136	Kapucijnermaaltijd	1989	252	4	Dutch	Non-veg	Kapucijners blik/glas	800	staple	Worst knak- blik/glas	100	protein	Speklap bereid	300	protein	Gehakt hoh rauw	800	protein	Boter ongezouten	200	oil_and_fat	Brood	140	staple	Ui gebakken	100	vegetable
137	Chili con carne	1989	252	4	non-Dutch	Non-veg	Gehakt runder- rul gebakken	500	protein	Olie olijf-	30	oil_and_fat	Ui gebakken	200	vegetable	Paprika groene gekookt	130	vegetable	Peper Spaanse rauw	10	other	Chilipoeder	2	other	Tomaat in blik	400	vegetable	Bonen bruine blik/glas	800	staple
138	Gevulde selderijknollen	1989	253	4	Dutch	Non-veg	Selderij knol- gekookt	800	vegetable	Boter ongezouten	40	oil_and_fat	Prei gekookt	150	vegetable	Gehakt runder- rul gebakken	250	protein	Kaas Goudse 48+ oud	50	protein
139	Winterse groenten	1989	254	4	Dutch	Non-veg	Boter ongezouten	40	oil_and_fat	Ui gebakken	200	vegetable	Aardappelen z schil gekookt gem	280	staple	Selderij knol- gekookt	200	vegetable	Wortelen winterpeen gekookt	180	vegetable	Kool witte gekookt	250	vegetable	Bouillon van blokje bereid	250	other	Worst rook- gekookt gem	400	protein	Paprika gekookt gem	65	vegetable	Kaas room- 60+	50	protein	Mosterd	5	other
140	Aardappelen met kabeljauw	1989	254	4	Dutch	Non-veg	Aardappelen z schil gekookt gem	750	staple	Boter ongezouten	35	oil_and_fat	Ui gebakken	100	vegetable	Kabeljauw rauw	500	protein	Champignons rauw	150	vegetable	Tomaten gezeefd pak	250	other	Melk halfvolle	40	other	Oregano gedroogd	2	other
141	Cassoulet	1989	255	6	non-Dutch	Non-veg	Lamsvlees <10 g vet rauw gem	300	protein	Varkenslappen bereid	300	protein	Spek vers vet rauw	200	protein	Boter ongezouten	75	oil_and_fat	Knoflook vers	4	other	Tomaat in blik	400	vegetable	Bonen witte blik/glas	800	staple	Spek rook- mager bereid	100	protein
142	Vegetarisch gemengd groentegerecht	1989	256	4	Dutch	Vegetarian	Wortelen gekookt gem	250	vegetable	Doperwten diepvries gekookt	250	vegetable	Bonen sperzie- gekookt	250	vegetable	Aardappelen z schil gekookt gem	250	staple	Melk halfvolle	250	other	Boter ongezouten	25	oil_and_fat
143	Moussaka	1989	257	4	non-Dutch	Non-veg	Courgette gekookt	450	vegetable	Aubergine gekookt	280	vegetable	Lamsvlees <10 g vet rauw gem	500	protein	Knoflook vers	4	other	Ui gebakken	100	vegetable	Tomaat in blik	400	vegetable	Boter ongezouten	25	oil_and_fat	Ei kippen- gekookt gem	100	protein	Yoghurt halfvolle	250	other
144	Tunesische lamsragout	1989	257	4	non-Dutch	Non-veg	Abrikozen gedroogd	100	fruit	Lamsvlees <10 g vet rauw gem	500	protein	Paprikapoeder	2	other	Kaneel	1	other	Kruidnagel	1	other	Olie olijf-	50	oil_and_fat	Ui gebakken	100	vegetable	Knoflook vers	2	other	Wortelen winterpeen gekookt	180	vegetable	Koolraap rauw	300	vegetable
145	Lamsvlees met yoghurt uit Madras, Korma Madras	1989	258	4	non-Dutch	Non-veg	Olie olijf-	20	oil_and_fat	Ui gebakken	200	vegetable	Knoflook vers	8	other	Gemberwortel	10	other	Lamsschouder bereid	400	protein	Chilipoeder	4	other	Komijnzaad gedroogd	4	other	Puree tomaten- geconcentreerd blik	20	other	Kokosmelk	250	other	Yoghurt halfvolle	250	other	Aardappelen z schil gekookt gem	280	staple	Bonen sperzie- rauw	100	vegetable
146	Kantoneese bloemkool	1989	259	4	non-Dutch	Non-veg	Kool bloem- gekookt	700	vegetable	Olie olijf-	20	oil_and_fat	Kipfilet bereid	250	protein	Ui gebakken	100	vegetable	Saus ketjap-	20	other	Bouillon van blokje bereid	250	other	Meel aardappel-	4	other	Pasta witte rauw	250	staple	Water gem	382.5	other
147	Chinees koolgerecht	1989	260	4	non-Dutch	Non-veg	Varkensvlees <5 g vet rauw gem	300	protein	Olie olijf-	30	oil_and_fat	Garnalen Hollandse gekookt	50	protein	Ui gebakken	200	vegetable	Prei gekookt	150	vegetable	Kool Chinese gekookt	500	vegetable	Rijst witte gekookt	400	staple	Tauge rauw	200	vegetable
148	Paksoi met mie	1989	262	4	non-Dutch	Non-veg	Olie olijf-	20	oil_and_fat	Varkensvlees <5 g vet rauw gem	500	protein	Knoflook vers	2	other	Champignons rauw	200	vegetable	Paksoi gekookt	750	vegetable	Pasta witte rauw	400	staple	Water gem	612	other
149	Ovenschotel van boerenkool	1989	263	4	Dutch	Non-veg	Kool boeren- gekookt	1500	vegetable	Spek rook- mager bereid	300	protein	Bouillon van blokje bereid	100	other	Aardappelen z schil gekookt gem	1000	staple	Melk halfvolle	325	other	Boter ongezouten	30	oil_and_fat
150	Stoofpot van speklapen en groenten	1989	263	4	Dutch	Non-veg	Speklap bereid	750	protein	Ui gebakken	100	vegetable	Knoflook vers	2	other	Wortelen rauw gem	270	vegetable	Aardappelen z schil gekookt gem	420	staple	Prei gekookt	300	vegetable	Doperwten diepvries gekookt	200	vegetable
151	Stoofpot met gemarineerd lamsvlees	1989	264	4	Dutch	Non-veg	Lamsvlees <10 g vet rauw gem	1000	protein	Ham achter-	50	protein	Wijn witte droge	300	other	Olie olijf-	20	oil_and_fat	Ui gebakken	200	vegetable	Knoflook vers	4	other	Prei gekookt	450	vegetable	Selderij bleek- gekookt	80	vegetable	Wortelen rauw gem	180	vegetable	Champignons rauw	150	vegetable
152	Stoofpot van rundlvees, gerst en groenten	1989	266	4	Dutch	Non-veg	Boter ongezouten	40	oil_and_fat	Runder doorregen lappen bereid	500	protein	Knoflook vers	4	other	Gerst hele korrel rauw	150	staple	Bouillon van blokje bereid	400	other	Prei gekookt	150	vegetable	Kool spits- gekookt	750	vegetable	Kool bloem- gekookt	350	vegetable	Koolrabi gekookt	225	vegetable
153	Stoofpot van gierst en gehakt	1989	267	4	Dutch	Non-veg	Bouillon van blokje bereid	750	other	Gierst rauw	200	staple	Bonen sperzie- rauw	250	vegetable	Witlof rauw	160	vegetable	Gehakt hoh rauw	400	protein
154	Stoofpot met verse worst	1989	267	4	Dutch	Non-veg	Aardappelen z schil gekookt gem	750	staple	Wortelen rauw gem	180	vegetable	Ui gebakken	200	vegetable	Bouillon van blokje bereid	500	other	Worst excl leverproducten gem	500	protein
155	Minestrone	1989	23	4	non-Dutch	Non-veg	Spek rook- mager bereid	100	protein	Selderij bleek- gekookt	160	vegetable	Wortelen rauw gem	180	vegetable	Courgette gekookt	800	vegetable	Kool bloem- gekookt	175	vegetable	Aardappelen z schil gekookt gem	210	staple	Knoflook vers	2	other	Basilicum gedroogd	2	other	Olie olijf-	40	oil_and_fat	Water gem	1500	other	Tomaat gewoon gekookt	250	vegetable	Bonen witte blik/glas	150	staple	Pasta witte rauw	100	staple	Water gem	153	other
156	Erwtensoep	1989	32	6	Dutch	Non-veg	Erwten groene gedroogd	400	vegetable	Water gem	1500	other	Zout met toegevoegd jodium	10	other	Spek vers vet bereid	100	protein	Varkensvlees <10 g vet bereid gem	400	protein	Kruidnagel	3	other	Prei gekookt	300	vegetable	Selderij knol- gekookt	200	vegetable	Worst rook- gekookt gem	400	protein
157	Goelasjsoep als maaltijd	1989	33	4	non-Dutch	Non-veg	Boter ongezouten	50	oil_and_fat	Ui gebakken	400	vegetable	Runderborstlappen bereid	750	protein	Paprikapoeder	4	other	Water gem	1000	other	Paprika gekookt gem	135	vegetable	Aardappelen z schil gekookt gem	210	staple	Tomaat gekookt gem	140	vegetable
158	Bouillabaisse	1989	35	4	non-Dutch	Non-veg	Kabeljauw rauw	2000	protein	Wijn witte droge	200	other	Olie olijf-	40	oil_and_fat	Venkel gekookt	250	vegetable	Ui gebakken	100	vegetable	Knoflook vers	4	other	Tomaat in blik	280	vegetable
159	Nasi goreng	1989	178	4	non-Dutch	Non-veg	Olie olijf-	50	oil_and_fat	Ui gebakken	200	vegetable	Prei gekookt	150	vegetable	Knoflook vers	4	other	Kerrie djawa	2	other	Gemberwortel	2	other	Kipfilet bereid	350	protein	Rijst witte gekookt	300	staple	Ketjap zoet	15	other
160	Jambalaya	1989	179	4	non-Dutch	Non-veg	Olie olijf-	40	oil_and_fat	Kipfilet rauw	300	protein	Ham achter-	100	protein	Ui gebakken	100	vegetable	Paprika rode gekookt	65	vegetable	Paprika groene gekookt	65	vegetable	Bouillonblokje	10	other	Rijst witte rauw	300	staple	Water gem	345	other
161	Marcaroni met ham en kaas	1989	182	4	Dutch	Non-veg	Pasta witte rauw	400	staple	Olie olijf-	20	oil_and_fat	Ham achter-	200	protein	Kaas Goudse 48+ oud	100	protein	Water gem	612	other
162	Macaroni met tomaten en champignons	1989	183	4	Dutch	Non-veg	Pasta witte rauw	400	staple	Olie olijf-	20	oil_and_fat	Bouillonblokje	20	other	Boter ongezouten	40	oil_and_fat	Ui gebakken	100	vegetable	Tomaat gekookt gem	420	vegetable	Champignons rauw	250	vegetable	Basilicum gedroogd	2	other	Kaas Goudse 48+ oud	100	protein	Water gem	612	other
163	Spaghetti alla carbonara	1989	183	4	non-Dutch	Non-veg	Pasta witte rauw	400	staple	Olie olijf-	20	oil_and_fat	Boter ongezouten	50	oil_and_fat	Ui gebakken	100	vegetable	Ham rauwe	150	protein	Ei kippen- gekookt gem	100	protein	Room kook-	40	other	Kaas Parmezaanse	100	protein	Water gem	612	other
164	Lintmacaroni uit Amatrice	1989	185	4	non-Dutch	Non-veg	Olie olijf-	40	oil_and_fat	Ham rauwe	200	protein	Ui gebakken	100	vegetable	Knoflook vers	4	other	Paprika groene gekookt	65	vegetable	Tomaat gekookt gem	500	vegetable	Pasta witte rauw	400	staple	Kaas Parmezaanse	75	protein	Water gem	612	other
165	Lasagne uit de oven	1989	185	6	non-Dutch	Non-veg	Pasta witte rauw	300	staple	Kaas Parmezaanse	75	protein	Gehakt hoh rauw	300	protein	Boter ongezouten	80	oil_and_fat	Olie olijf-	30	oil_and_fat	Spek rook- mager bereid	50	protein	Ui gebakken	100	vegetable	Selderij bleek- gekookt	80	vegetable	Wortelen rauw gem	200	vegetable	Knoflook vers	4	other	Bouillon van blokje bereid	100	other	Tomaat in blik	400	vegetable	Puree tomaten- geconcentreerd blik	20	other	Wijn rode	100	other	Bloem tarwe- patent
166	Tagliatelle met bolognesesaus	1989	186	6	non-Dutch	Non-veg	Pasta witte rauw	400	staple	Kaas Parmezaanse	75	protein	Gehakt hoh rauw	300	protein	Boter ongezouten	80	oil_and_fat	Olie olijf-	30	oil_and_fat	Spek rook- mager bereid	50	protein	Ui gebakken	100	vegetable	Selderij bleek- gekookt	80	vegetable	Wortelen rauw gem	200	vegetable	Knoflook vers	4	other	Bouillon van blokje bereid	100	other	Tomaat in blik	400	vegetable	Puree tomaten- geconcentreerd blik	20	other	Wijn rode	100	other	Bloem tarwe- patent
167	Ravioli met spinazie en ricotta	1989	187	4	non-Dutch	Non-veg	Bloem tarwe- patent	300	staple	Ei kippen- gekookt gem	200	protein	Zout met toegevoegd jodium	2	other	Olie olijf-	30	oil_and_fat	Spinazie rauw	250	vegetable	Kaas schapen- vers	300	protein	Eiwit kippenei rauw	35	protein	Kaas Parmezaanse	75	protein
168	Bami goreng	1989	188	4	non-Dutch	Non-veg	Varkensvlees <5 g vet rauw gem	250	protein	Saus ketjap-	20	other	Sherry	10	other	Maizena	2	other	Pasta witte rauw	300	staple	Olie olijf-	40	oil_and_fat	Prei gekookt	300	vegetable	Kool Chinese gekookt	100	vegetable	Tauge rauw	100	vegetable	Water gem	459	other
169	Mihoen met rundvlees	1989	188	4	non-Dutch	Non-veg	Pasta witte rauw	250	staple	Olie olijf-	20	oil_and_fat	Saus ketjap-	40	other	Maizena	20	other	Suiker kristal-	2	other	Ui gebakken	100	vegetable	Paprika groene gekookt	65	vegetable	Tomaat gekookt gem	70	vegetable	Runder doorregen lappen rauw	200	protein	Water gem	382.5	other
170	erwtensoep met buikspek als volledig maal	1950	53	4	Dutch	Non-veg	Water gem	2500	other	Erwten groene gedroogd	600	staple	Spek vers vet rauw	250	protein	Selderij knol- gekookt	800	vegetable	Peterselie vers	100	vegetable	Prei gekookt	150	vegetable	Bouillonblokje	25	other
171	erwtensoep met gehaktballetjes als volledig maal	1950	54	4	Dutch	Non-veg	Water gem	2500	other	Erwten groene gedroogd	600	staple	Gehakt varkens- rauw	200	protein	Margarine 80% vet > 24 g verz vetz ongezouten	50	oil_and_fat	Selderij knol- gekookt	800	vegetable	Peterselie vers	100	vegetable	Prei gekookt	300	vegetable
172	Brussels lof (rauw) met aardappelpuree, harde eieren en mosterdsaus	1950	142	4	Dutch	Vegetarian	Witlof gekookt	500	vegetable	Aardappelen z schil gekookt gem	1250	staple	Melk halfvolle	415	other	Boter ongezouten	30	oil_and_fat	Ei kippen- gekookt gem	100	protein	Water gem	500	other	Boter ongezouten	30	oil_and_fat	Bloem tarwe- patent	30	other	Mosterd	25	other
173	spinazie met roerei en ham	1950	143	4	Dutch	Non-veg	Spinazie gekookt	2000	vegetable	Boter ongezouten	25	oil_and_fat	Room kook-	20	other	Aardappelen gebakken	500	staple	Boter ongezouten	30	oil_and_fat	Ei kippen- gebakken	50	protein	Ei kippen- gebakken	200	protein	Melk halfvolle	60	other	Boter ongezouten	20	oil_and_fat	Ham schouder-	120	protein
174	Vegetarische zuurkoolschotel	1950	162	4	Dutch	Vegetarian	Kool zuur- gekookt	1000	vegetable	Kastanjes	500	staple	Boter ongezouten	45	oil_and_fat	Peterselie vers	4	other	Appel z schil gem	480	fruit
175	zuurkool met knakworstjes en pureerand	1950	163	4	Dutch	Non-veg	Kool zuur- gekookt	750	vegetable	Vet varkens- uitgesmolten	60	oil_and_fat	Worst knak- blik/glas	40	protein	Aardappelen z schil gekookt gem	1250	staple	Boter ongezouten	30	oil_and_fat	Melk halfvolle	415	other
176	schotel van bruine bonen	1950	164	4	Dutch	Non-veg	Bonen witte/bruine gedroogd	400	staple	Wortelen winterpeen gekookt	750	vegetable	Ui gebakken	200	vegetable	Rundvlees <5 g vet rauw gem	200	protein	Vet varkens- uitgesmolten	75	oil_and_fat	Water gem	280	other
177	kapucijnerschotel met gevulde pureerand	1950	164	4	Dutch	Non-veg	Kapucijners gedroogd	400	staple	Boter ongezouten	20	oil_and_fat	Aardappelen z schil gekookt gem	1250	staple	Boter ongezouten	30	oil_and_fat	Melk halfvolle	415	other	Selderij knol- gekookt	400	vegetable	Gehakt hoh rauw	100	protein	Boter ongezouten	25	oil_and_fat	Bloem tarwe- patent	25	other	Bouillonblokje	20	other	Water gem	250	other	Prei gekookt	125	vegetable	Water gem	600	other
178	stamppot boerenkool met spek en rookworst	1950	173	4	Dutch	Non-veg	Kool boeren- rauw	2000	vegetable	Aardappelen z schil gekookt gem	2000	staple	Spek vers vet rauw	200	protein	Worst rook- gekookt gem	200	protein
179	hutspot met klapstuk	1950	173	4	Dutch	Non-veg	Runderklapstuk bereid	400	protein	Wortelen winterpeen gekookt	1500	vegetable	Aardappelen z schil gekookt gem	2000	vegetable	Ui gekookt	500	vegetable	Vet rund- uitgesmolten	80	oil_and_fat
180	hutspot met bruine bonen	1950	173	4	Dutch	Non-veg	Bonen witte/bruine gedroogd	400	protein	Wortelen winterpeen gekookt	1500	vegetable	Aardappelen z schil gekookt gem	2000	staple	Ui gekookt	500	vegetable	Vet rund- uitgesmolten	80	oil_and_fat	Water gem	280	other
181	stoofpot van koolraap met kaas	1950	173	4	Dutch	Vegetarian	Koolraap gekookt	2000	vegetable	Aardappelen z schil gekookt gem	2000	staple	Kaas Goudse 48+ jong	275	protein	Boter ongezouten	80	oil_and_fat
182	stamppot witte kool met schapevlees	1950	174	4	Dutch	Non-veg	Schapenvlees >10 g vet rauw gem	400	protein	Kool witte gekookt	2000	vegetable	Aardappelen z schil gekookt gem	2000	staple	Boter ongezouten	80	oil_and_fat
183	stamppot zuurkool met spek en worst	1950	174	4	Dutch	Non-veg	Kool zuur- gekookt	1000	vegetable	Aardappelen z schil gekookt gem	2000	staple	Spek vers vet rauw	200	protein	Runderbraadworst bereid	200	protein
184	stamppot zuurkool en krabbetjes	1950	174	4	Dutch	Non-veg	Kool zuur- gekookt	1000	vegetable	Aardappelen z schil gekookt gem	2000	staple	Varkenskrabbetjes rauw	750	protein	Boter ongezouten	50	oil_and_fat
185	hete bliksem	1950	175	4	Dutch	Non-veg	Appel z schil gem	2000	fruit	Aardappelen z schil gekookt gem	2000	staple	Spek mager bereid	400	protein	Boter ongezouten	80	oil_and_fat
186	stamppot andijvie	1950	175	4	Dutch	Non-veg	Aardappelen z schil gekookt gem	2000	staple	Spek rook- mager bereid	250	protein	Andijvie rauw	750	vegetable
187	stamppot rauwe bladgroente	1950	175	4	Dutch	Non-veg	Aardappelen z schil gekookt gem	2000	staple	Spek rook- mager bereid	250	protein	Groenten rauw gem	750	vegetable
188	stamppot snijbonen en witte bonen met worst	1950	176	4	Dutch	Non-veg	Bonen snij- gekookt	1000	vegetable	Aardappelen z schil gekookt gem	2000	staple	Worst rook- gekookt gem	400	protein	Bonen witte/bruine gedroogd	400	staple	Boter ongezouten	80	oil_and_fat	Water gem	280	other
189	Irish stew	1950	176	4	non-Dutch	Non-veg	Schapenvlees >10 g vet rauw gem	400	protein	Aardappelen z schil gekookt gem	2000	staple	Wortelen winterpeen gekookt	500	vegetable	Kool witte gekookt	1000	vegetable	Ui gekookt	500	vegetable	Peterselie vers	2	other	Kruidnagel	2	other	Boter ongezouten	80	oil_and_fat
190	gestoofde aardappelschijfjes	1950	184	4	Dutch	Vegetarian	Aardappelen z schil gekookt gem	1000	staple	Ui gebakken	500	vegetable	Tomaat gestoofd	400	vegetable	Kaas Goudse 48+ oud	40	protein
191	schotel van aardappelpuree met vlees gebakken ui en kerriesaus	1950	186	4	Dutch	Non-veg	Aardappelen z schil gekookt gem	1000	staple	Rundvlees <10 g vet bereid gem	175	protein	Ui gebakken	150	vegetable	Water gem	250	other	Boter ongezouten	20	oil_and_fat	Bloem tarwe- patent	20	other	Ui gebakken	50	vegetable	Kerrie djawa	1	other
192	koude groenteschotel met geboorde aardappeltjes	1950	188	4	Dutch	Vegetarian	Aardappelen z schil gekookt gem	1500	staple	Kool bloem- gekookt	500	vegetable	Bonen sperzie- gekookt	500	vegetable	Komkommer m schil rauw	600	vegetable	Hangop	60	other	Bieslook vers	6	other
193	nasi goreng	1950	190	4	non-Dutch	Non-veg	Rijst witte rauw	500	staple	Varkensvlees <10 g vet bereid gem	300	protein	Garnalen Hollandse gekookt	100	protein	Ui gebakken	300	vegetable	Knoflook vers	8	other	Garnalenpasta trassie	2	other	Komijnzaad gedroogd	4	other	Peper Spaanse rauw	20	vegetable	Ei kippen- gebakken	100	protein	Water gem	575	other
194	nasi koening	1950	190	4	non-Dutch	Non-veg	Rijst witte rauw	500	staple	Ei kippen- gekookt gem	100	protein	Gehakt hoh rul gebakken	175	protein	Ui gebakken	25	vegetable	Groente soep- gekookt	675	vegetable	Knoflook vers	16	other	Ui gekookt	80	vegetable	Water gem	1000	other	Water gem	575	other
195	bami	1950	192	4	non-Dutch	Non-veg	Pasta witte rauw	300	staple	Ui gekookt	160	vegetable	Olie zonnebloem-	75	oil_and_fat	Kool witte gekookt	200	vegetable	Prei gekookt	250	vegetable	Kool bloem- gekookt	200	vegetable	Bonen sperzie- gekookt	200	vegetable	Selderij bleek- gekookt	150	vegetable	Varkensvlees <10 g vet bereid gem	300	protein	Knoflook vers	8	other	Garnalen Hollandse gekookt	100	protein	Water gem	459	other
[truncated: 178 more columns]
